# Supplementary material for: The Weimberg pathway: an alternative for Myceliophthora thermophila to utilize d-xylose
Source: Biotechnol Biofuels Bioprod. 2023 Jan 23;16:13. doi: 10.1186/s13068-023-02266-7 (PMC9869559; doi:10.1186/s13068-023-02266-7)
Supplement: Supplementary file 7 — Additional file 7: The flux distribution in oxo-reduction and the Weimberg pathway predicted by GEM of M. thermophila iDL1450. [file 13068_2023_2266_MOESM7_ESM.xlsx]

## Sheet: Supplementary file5
Additional file 7 The flux distribution in oxo-reduction and Weimberg pathway predicted by GEM of M. thermophila iDL1450.
ID	NAME	EQUATION		oxo-reduction pathway fluxes	Weimberg pathway fluxes
R1	Non enzymatic reaction	D-Glucose[e] <=> 0.33 alpha-D-Glucose[e] + 0.67 beta-D-Glucose[e]		0	0
R2	Non enzymatic reaction	D-Glucose[c] <=> 0.33 alpha-D-Glucose[c] + 0.67 beta-D-Glucose[c]		0	0
R3	Aldose 1-epimerase	alpha-D-Glucose[c] <=> beta-D-Glucose[c]		0	0
R4	aldose-1-epimerase	L-Arabinose[c] <=> beta-L-arabinose[c]		0	0
R5	aldose-1-epimerase	beta-D-fructose[c] <=> D-Fructose[c]		0	0
R6	Glucokinase (glkA)	beta-D-Glucose[c] + ATP[c] => ADP[c] + Proton (energy metabolism)[c] + beta-D-Glucose 6-phosphate[c]		0	0
R7	Glucose-6-phosphate isomerase	beta-D-Glucose 6-phosphate[c] <=> beta-D-Fructose 6-phosphate[c]		-1.84398	-1.66222
R8	Mitochondrial citrate lyase	Citrate[m] => Oxaloacetate[m] + Acetate[m]		0	0
R9	Pyruvate decarboxylase	Proton (energy metabolism)[c] + Pyruvate[c] => CO2[c] + Acetaldehyde[c]		0.195212	0
R10	Alcohol dehydrogenase (adhA)	NAD(+)[c] + Ethanol[c] <=> Proton (energy metabolism)[c] + NADH[c] + Acetaldehyde[c]		0	0
R11	Alcohol dehydrogenase (Catalysed by Glycerol dehydrogenase II (NADP+) EC 1.1.1.72)	NADP(+)[c] + Ethanol[c] => Proton (energy metabolism)[c] + NADPH[c] + Acetaldehyde[c]		0	0
R12	Alcohol dehydrogenase	NAD(+)[m] + Ethanol[m] <=> Proton (energy metabolism)[m] + NADH[m] + Acetaldehyde[m]		0	0
R13	NADH-ubiquinone oxidoreductase (nad5, nuo51, nd4L)	Proton (energy metabolism)[m] + NADH[m] + Ubiquinone[m] => NAD(+)[m] + Ubiquinol[m]		0	0
R14	NADH-ubiquinone oxidoreductase (nad5, nuo51, nd4L)	Proton (energy metabolism)[c] + NADH[c] + Ubiquinone[m] => NAD(+)[c] + Ubiquinol[m]		0	0
R15	NADPH-ferrihemoprotein reductase (cprA)	NADPH[c] + 2 Ferricytochrome c[m] => Proton (energy metabolism)[c] + NADP(+)[c] + 2 Ferrocytochrome c[m]		0	0
R16	NADPH dehydrogenase (quinone) (NADPH oxidase)	Proton (energy metabolism)[c] + NADPH[c] + Ubiquinone[m] => NADP(+)[c] + Ubiquinol[m]		0	0
R17	Electron-transferring-flavoprotein dehydrogenase	Ubiquinone[m] + FADH2[m] => Proton (energy metabolism)[m] + Ubiquinol[m] + FAD[m]		0	0.000378749
R18	superoxide dismutase	2 Proton (energy metabolism)[c] + 2 Superoxide[c] => Hydrogen peroxide[c] + Oxygen[c]		0	0
R19	superoxide dismutase, mitochondrial	2 Proton (energy metabolism)[m] + 2 Superoxide[m] => Oxygen[m] + Hydrogen peroxide[m]		0	0
R20	Alanine dehydrogenase (NADPH)	Proton (energy metabolism)[c] + Pyruvate[c] + NADPH[c] + NH3[c] => H2O[c] + NADP(+)[c] + L-Alanine[c]		0	0
R21	Alanine dehydrogenase (NADH)	Proton (energy metabolism)[c] + NADH[c] + Pyruvate[c] + NH3[c] => H2O[c] + NAD(+)[c] + L-Alanine[c]		1.36702	0
R22	Biotin carboxylase	ATP[c] + H2O[c] + CO2[c] + Biotin-carboxyl-carrier protein[c] => ADP[c] + 2 Proton (energy metabolism)[c] + Orthophosphate[c] + Carboxybiotin-carboxyl-carrier protein[c]		2.09229	1.88683
R23	Choline sulphatase	H2O[c] + Choline sulphate[c] => Proton (energy metabolism)[c] + choline[c] + Sulfate[c]		0	0
R24	3' - 5' bisphosphate nucleotidase	H2O[c] + Adenosine 3',5'-bisphosphate[c] => Orthophosphate[c] + AMP[c]		0.0613474	0.0553231
R25	DNA synthesis	0.030513 ATP[c] + 0.021549 H2O[c] + 0.0021783 dAMP[c] + 0.0023089 dGMP[c] + 0.0021783 dTMP[c] + 0.0023089 dCMP[c] => 0.030513 ADP[c] + 0.030513 Orthophosphate[c] + dna[c]		0.823456	0.742591
R26	acetyl-CoA:carnitine O-acetyltransferase	Acetyl-CoA[m] + Carnitine[m] <=> Coenzyme A[m] + O-Acetylcarnitine[m]		0	0
R27	acetyl-CoA:carnitine O-acetyltransferase	Acetyl-CoA[c] + Carnitine[c] <=> Coenzyme A[c] + O-Acetylcarnitine [c]		0	0
R28	glycerone phosphate phosphohydrolase	H2O[c] + Glycerone phosphate[c] => Orthophosphate[c] + Glycerone (DHA/dihydroxyacetone)[c]		0	0
R29	R00755	Acetaldehyde[c] + thiamine diphosphate[c] <=> 2-(alpha-hydroxyethyl)thiamine diphosphate[c]		0	0
R30	phosphoenolpyruvate synthetase;pyruvate, water dikinase	ATP[c] + H2O[c] + Pyruvate[c] => 2 Proton (energy metabolism)[c] + Orthophosphate[c] + Phosphoenolpyruvate[c] + AMP[c]		0	0
R31	Aldehyde dehydrogenase (NAD+)	H2O[c] + NAD(+)[c] + Propionaldehyde[c] => 2 Proton (energy metabolism)[c] + NADH[c] + Propionate[c]		0	0
R32	Aldehyde dehydrogenase (NAD+) (aldA)	H2O[c] + NAD(+)[c] + Acetaldehyde[c] => 2 Proton (energy metabolism)[c] + NADH[c] + Acetate[c]		0	2.82636
R33	Aldehyde dehydrogenase (NAD+) (adhA)	H2O[m] + NAD(+)[m] + Acetaldehyde[m] => 2 Proton (energy metabolism)[m] + NADH[m] + Acetate[m]		0	0
R34	Aldehyde dehydrogenase (NADP+) (adhA)	H2O[m] + NADP(+)[m] + Acetaldehyde[m] => 2 Proton (energy metabolism)[m] + NADPH[m] + Acetate[m]		0	0
R35	L-Lactate dehydrogenase	Proton (energy metabolism)[c] + NADH[c] + Pyruvate[c] => NAD(+)[c] + L-Lactate[c]		0	0
R36	Pyruvate kinase (pkiA)	ADP[c] + Proton (energy metabolism)[c] + Phosphoenolpyruvate[c] => ATP[c] + Pyruvate[c]		10.9219	1.87241
R37	D-Fructose-1,6-bisphosphate 1-phosphohydrolase	beta-D-Fructose 1,6-bisphosphate[c] + H2O[c] => beta-D-Fructose 6-phosphate[c] + Orthophosphate[c]		0	2.34161
R38	Glucose-6-phosphate isomerase	D-Glucose 6-phosphate[c] <=> alpha-D-Glucose 6-phosphate[c]		-1.84398	-1.66222
R39	Glucose-6-phosphate 1-epimerase	alpha-D-Glucose 6-phosphate[c] <=> beta-D-Glucose 6-phosphate[c]		-1.84398	-1.66222
R40	Phosphopyruvate hydratase (enolase)	2-Phospho-D-glycerate[c] <=> H2O[c] + Phosphoenolpyruvate[c]		11.2152	-3.94358
R41	Acetyl-CoA synthase	ATP[m] + Coenzyme A[m] + Acetate[m] => Acetyl-CoA[m] + AMP[m] + Pyrophosphate[m]		0	0
R42	Phosphoglycerate mutase	3-Phospho-D-glycerate[c] <=> 2-Phospho-D-glycerate[c]		11.2152	-3.94358
R43	Triosephosphate isomerase (tpiA)	Glycerone phosphate[c] <=> D-Glyceraldehyde 3-phosphate[c]		3.93139	-1.49408
R44	enzyme N6-(dihydrolipoyl)lysine:NAD+ oxidoreductase	NAD(+)[m] + Enzyme N6-(dihydrolipoyl)lysine[m] <=> Proton (energy metabolism)[m] + NADH[m] + Lipoamide-E[m]		11.8599	10.8118
R45	Phosphoenolpyruvate carboxykinase (ATP)	ATP[c] + Oxaloacetate[c] => ADP[c] + Phosphoenolpyruvate[c] + CO2[c]		0	6.08041
R46	Pyruvate dehydrogenase (lipoamide)	Pyruvate[m] + Proton (energy metabolism)[m] + Lipoamide-E[m] => CO2[m] + S-Acetyldihydrolipoamide[m]		0	0
R47	2-(alpha-hydroxyethyl)-TPP:[dihydrolipoyllysine-residue acetyltransferase]-lipoyllysine acetyltransferase	Lipoamide-E[m] + 2-(alpha-hydroxyethyl)thiamine diphosphate[m] => S-Acetyldihydrolipoamide[m] + thiamine diphosphate[m]		9.09357	1.31681
R48	pyruvate:thiamin diphosphate acetaldehydetransferase (decarboxylating)	Pyruvate[m] + Proton (energy metabolism)[m] + thiamine diphosphate[m] => CO2[m] + 2-(alpha-hydroxyethyl)thiamine diphosphate[m]		9.09357	1.31681
R49	pyruvate:thiamin diphosphate acetaldehydetransferase (decarboxylating)	Proton (energy metabolism)[c] + Pyruvate[c] + thiamine diphosphate[c] => CO2[c] + 2-(alpha-hydroxyethyl)thiamine diphosphate[c]		0	0
R50	Glyceraldehyde 3-phosphate dehydrogenase (gpdA)	Orthophosphate[c] + D-Glyceraldehyde 3-phosphate[c] + NAD(+)[c] <=> Proton (energy metabolism)[c] + 1,3-Bisphospho-D-glycerate[c] + NADH[c]		11.2152	-3.94358
R51	Phosphoglycerate kinase	ADP[c] + 1,3-Bisphospho-D-glycerate[c] <=> ATP[c] + 3-Phospho-D-glycerate[c]		11.2152	-3.94358
R52	Phosphoglucomutase	D-Ribose 5-phosphate[c] <=> D-Ribose 1-phosphate[c]		0	0
R53	Ribose-phosphate pyrophosphokinase	ATP[c] + D-Ribose 5-phosphate[c] <=> Proton (energy metabolism)[c] + AMP[c] + 5-Phospho-alpha-D-ribose 1-diphosphate[c]		0.12654	0.114114
R54	Ribulose-phosphate 3-epimerase	D-Ribulose 5-phosphate[c] <=> D-Xylulose 5-phosphate[c]		-3.48234	-0.134825
R55	Glucose 6-phosphate 1-dehydrogenase (gsdA)	D-Glucose 6-phosphate[c] + NADP(+)[c] => Proton (energy metabolism)[c] + d-Glucono-1,5-lactone 6-phosphate[c] + NADPH[c]		0.000752069	0
R56	Phosphogluconate dehydrogenase (decarboxylating)	NADP(+)[c] + 6-Phospho-D-gluconate[c] => CO2[c] + NADPH[c] + D-Ribulose 5-phosphate[c]		0.000752069	0
R58	Ribose-5-phosphate isomerase	D-Ribose 5-phosphate[c] <=> D-Ribulose 5-phosphate[c]		-3.48309	-0.134825
R59	Xylulose-5-phosphate phosphoketolase	Orthophosphate[c] + D-Xylulose 5-phosphate[c] => H2O[c] + D-Glyceraldehyde 3-phosphate[c] + Acetyl phosphate[c]		0	0
R60	6-Phosphogluconolactonase	H2O[c] + d-Glucono-1,5-lactone 6-phosphate[c] => Proton (energy metabolism)[c] + 6-Phospho-D-gluconate[c]		0.000752069	0
R61	Transketolase	D-Xylulose 5-phosphate[c] + D-Ribose 5-phosphate[c] <=> D-Glyceraldehyde 3-phosphate[c] + Sedoheptulose 7-phosphate[c]		3.33121	-0.00213856
R62	Transaldolase	D-Glyceraldehyde 3-phosphate[c] + Sedoheptulose 7-phosphate[c] <=> beta-D-Fructose 6-phosphate[c] + D-Erythrose 4-phosphate[c]		3.33121	-0.00213856
R63	Dihydroxyacetone synthase	D-Xylulose 5-phosphate[c] + Formaldehyde[c] <=> D-Glyceraldehyde 3-phosphate[c] + Glycerone (DHA/dihydroxyacetone)[c]		0	0
R64	Ribokinase	ATP[c] + D-Ribose[c] => ADP[c] + Proton (energy metabolism)[c] + D-Ribose 5-phosphate[c]		0	0
R65	beta-D-Glucose:NAD+ 1-oxoreductase	beta-D-Glucose[c] + NAD(+)[c] => Proton (energy metabolism)[c] + NADH[c] + d-Glucono-1,5-lactone[c]		0	0
R66	beta-D-Glucose:NADP+ 1-oxoreductase	beta-D-Glucose[c] + NADP(+)[c] => Proton (energy metabolism)[c] + NADPH[c] + d-Glucono-1,5-lactone[c]		0	0
R67	Gluconokinase	ATP[c] + D-Gluconate[c] => ADP[c] + Proton (energy metabolism)[c] + 6-Phospho-D-gluconate[c]		0	0
R68	Gluconate dehydratase	D-Gluconate[c] <=> H2O[c] + 2-dehydro-3-deoxy-D-gluconate[c]		0	0
R69	deoxyribose-phosphate aldolase	2-deoxy-D-ribose 5-phosphate[c] <=> D-Glyceraldehyde 3-phosphate[c] + Acetaldehyde[c]		0	0
R70	gluconolactonase	H2O[c] + d-Glucono-1,5-lactone[c] => Proton (energy metabolism)[c] + D-Gluconate[c]		0	0
R71	glucose dehydrogenase (quinone)	D-Glucose[c] + 1,4-benzoquinone[c] => d-Glucono-1,5-lactone[c] + hydroquinone[c]		0	0
R72	beta-D-glucose-6-phosphate:NAD+ 1-oxidoreductase	beta-D-Glucose 6-phosphate[c] + NAD(+)[c] <=> Proton (energy metabolism)[c] + NADH[c] + 6-phospho D-glucono-1,5-lactone[c]		0	0
R73	deoxyribokinase	ATP[c] + 2-deoxy-D-ribose[c] => ADP[c] + Proton (energy metabolism)[c] + 2-deoxy-D-ribose 5-phosphate[c]		0	0
R74	UTP-glucose-1-phosphate uridylyltransferase (UDP glucose pyrophosphorylase)	Proton (energy metabolism)[c] + UTP[c] + alpha-D-Glucose 1-phosphate[c] => Pyrophosphate[c] + UDP-glucose[c]		1.4273	1.28714
R75	L-Iditol 2-dehydrogenase (NAD-dependent sorbitol dehydrogenase)	NAD(+)[c] + L-Iditol[c] => Proton (energy metabolism)[c] + NADH[c] + L-Sorbose[c]		0	0
R76	UDP-glucose 6-dehydrogenase;UDP-glucose dehydrogenase	H2O[c] + 2 NAD(+)[c] + UDP-alpha-D-glucose[c] => 3 Proton (energy metabolism)[c] + 2 NADH[c] + UDP-alpha-D-glucuronate[c]		0	0
R77	D-galacturonate reductase	Proton (energy metabolism)[c] + NADPH[c] + D-Galacturonate[c] => NADP(+)[c] + L-Galactonate[c]		0	0
R78	alpha-ketoglutaric semialdehyde dehydrogenase;2,5-dioxovalerate dehydrogenase;alpha-ketoglutarate semialdehyde dehydrogenase;2,5-dioxopentanoate dehydrogenase	H2O[c] + NADP(+)[c] + 2,5-dioxopentanoate[c] => 2 Proton (energy metabolism)[c] + NADPH[c] + 2-Oxoglutarate[c]		0	0
R79	L-arabinose reductase	L-Arabinose[c] + Proton (energy metabolism)[c] + NADPH[c] => NADP(+)[c] + L-Arabitol[c]		0	0
R80	L-Arabitol dehydrogenase	NAD(+)[c] + L-Arabitol[c] <=> Proton (energy metabolism)[c] + NADH[c] + L-Xylulose[c]		0	0
R81	L-Xylulose reductase	Proton (energy metabolism)[c] + NADPH[c] + L-Xylulose[c] <=> NADP(+)[c] + Xylitol[c]		0	0
R82	D-Xylose reductase (xyrA) (xylitol dehydrogenase)	Proton (energy metabolism)[c] + NADPH[c] + D-Xylose[c] => NADP(+)[c] + Xylitol[c]		10	0
R83	xylitol dehydrogenase	NADP(+)[c] + Xylitol[c] => Proton (energy metabolism)[c] + NADPH[c] + D-Xylulose[c]		10	0
R84	D-Xylulose reductase (xylitol dehydrogenase)	NAD(+)[c] + Xylitol[c] => Proton (energy metabolism)[c] + NADH[c] + D-Xylulose[c]		0	0
R85	Xylulose kinase	ATP[c] + D-Xylulose[c] => ADP[c] + Proton (energy metabolism)[c] + D-Xylulose 5-phosphate[c]		10	0
R86	Ribitol dehydrogenase	NAD(+)[c] + Ribitol[c] => Proton (energy metabolism)[c] + NADH[c] + D-Ribulose[c]		0	0.0228495
R87	Ribitol dehydrogenase	NADP(+)[c] + Ribitol[c] => Proton (energy metabolism)[c] + NADPH[c] + D-Ribulose[c]		0.0253377	0
R88	Ribulokinase	ATP[c] + D-Ribulose[c] => ADP[c] + Proton (energy metabolism)[c] + D-Ribulose 5-phosphate[c]		0	0
R89	pectinesterase	Pectin[e] + H2O[e] => Pectate[e] + Methanol[e]		0	0
R90	polygalacturonase	H2O[e] + Pectate[e] => Proton (energy metabolism)[e] + D-Galacturonate[e]		0	0
R91	polygalacturonase	H2O[e] + Pectate[e] => Digalacturonate[e] + 2 Proton (energy metabolism)[e]		0	0
R92	galacturan 1,4-alpha-galacturonidase	Digalacturonate[e] + H2O[e] => 2 D-Galacturonate[e]		0	0
R93	D-galacturonate reductase	Proton (energy metabolism)[c] + NADH[c] + D-Galacturonate[c] => NAD(+)[c] + L-Galactonate[c]		0	0
R94	L-galactonate dehydratase	L-Galactonate[c] => H2O[c] + 2-Dehydro-3-deoxy-L-galactonate[c]		0	0
R95	L-threo-3-deoxy-hexylosonate aldolase	2-Dehydro-3-deoxy-L-galactonate[c] => Pyruvate[c] + L-Glyceraldehyde[c]		0	0
R96	L-glyceraldehyde reductase	Proton (energy metabolism)[c] + NADPH[c] + L-Glyceraldehyde[c] => NADP(+)[c] + Glycerol[c]		0	0.972364
R97	D-arabinitol 2-dehydrogenase(NAD+)	NAD(+)[c] + D-Arabitol[c] <=> Proton (energy metabolism)[c] + NADH[c] + D-Ribulose[c]		-0.0253377	-0.0228495
R98	UDP-D-galactose dehydrogenase	3 Proton (energy metabolism)[c] + 2 NADH[c] + UDP-galacturonate[c] <=> H2O[c] + 2 NAD(+)[c] + UDP-galactose[c]		0	0
R99	L-arabitol:NAD+ 1-oxidoreductase	NAD(+)[c] + L-Arabitol[c] => L-Arabinose[c] + Proton (energy metabolism)[c] + NADH[c]		0	0
R101	2,5-didehydro-3-deoxy-L-galactonate 5-reductase;2-dehydro-3-deoxy-D-gluconate 5-dehydrogenase;2-keto-3-deoxy-D-gluconate dehydrogenase	NAD(+)[m] + 2-dehydro-3-deoxy-D-gluconate[m] <=> Proton (energy metabolism)[m] + NADH[m] + 3-deoxy-D-glycero-2,5-hexodiulosonate[m]		0	0
R102	xylono-1,5-lactonase	H2O[c] + D-xylono-1,5-lactone[c] => Proton (energy metabolism)[c] + D-xylonate[c]		0	0
R103	D-xylose dehydrogenase	NADP(+)[c] + D-Xylopyranose[c] <=> Proton (energy metabolism)[c] + NADPH[c] + D-xylono-1,5-lactone[c]		0	0
R104	Malate dehydrogenase	NAD(+)[m] + (S)-Malate[m] <=> Oxaloacetate[m] + Proton (energy metabolism)[m] + NADH[m]		5.82178	12.0104
R105	Malate dehydrogenase	NAD(+)[c] + (S)-Malate[c] <=> Proton (energy metabolism)[c] + NADH[c] + Oxaloacetate[c]		-1.66435	-2.51237
R106	Malate dehydrogenase	(S)-Malate[p] + NAD(+)[p] <=> Proton (energy metabolism)[p] + NADH[p] + Oxaloacetate[p]		2.15e-16	0
R107	Pyruvate carboxylase (pyc)	ATP[c] + H2O[c] + Pyruvate[c] + CO2[c] => ADP[c] + 2 Proton (energy metabolism)[c] + Orthophosphate[c] + Oxaloacetate[c]		0	0
R108	Pyruvate carboxylase	ATP[m] + Pyruvate[m] + H2O[m] + CO2[m] => ADP[m] + Orthophosphate[m] + Oxaloacetate[m] + 2 Proton (energy metabolism)[m]		0.802196	0
R109	Fumarate hydratase	H2O[m] + Fumarate[m] <=> (S)-Malate[m]		-56.2376	-58.5019
R110	Fumarate hydratase	(S)-Malate[c] <=> H2O[c] + Fumarate[c]		-60.3951	-68.1937
R111	Succinate dehydrogenase (ubiquinone)	Succinate[m] + Ubiquinone[m] <=> Fumarate[m] + Ubiquinol[m]		3.93919	9.49496
R112	Succinate--CoA ligase (ADP-forming).	ADP[m] + Orthophosphate[m] + Succinyl-CoA[m] <=> ATP[m] + Coenzyme A[m] + Succinate[m]		0.179322	4.21258
R113	Succinate CoA ligase (GDP forming)	Orthophosphate[m] + Succinyl-CoA[m] + GDP[m] <=> Coenzyme A[m] + GTP[m] + Succinate[m]		2.58702	5.28238
R114	Citrate synthase (citA)	H2O[m] + Oxaloacetate[m] + Acetyl-CoA[m] => Proton (energy metabolism)[m] + Citrate[m] + Coenzyme A[m]		8.83368	1.08245
R115	ATP:citrate oxaloacetate-lyase ((pro-3S)-CH2COO- -acetyl-CoA) (ATP-dephosphorylating)	ATP[c] + Citrate[c] + Coenzyme A[c] => ADP[c] + Orthophosphate[c] + Oxaloacetate[c] + Acetyl-CoA[c]		4.33446	1.08245
R116	ATP:citrate oxaloacetate-lyase ((pro-3S)-CH2COO- -acetyl-CoA) (ATP-dephosphorylating) mitochondrial	ATP[m] + Citrate[m] + Coenzyme A[m] => ADP[m] + Orthophosphate[m] + Oxaloacetate[m] + Acetyl-CoA[m]		0	0
R117	Isocitrate dehydrogenase (NAD+)	Isocitrate[m] + NAD(+)[m] => CO2[m] + 2-Oxoglutarate[m] + NADH[m]		3.32637	0
R118	alpha-ketoglutarate dehydrogenase	2-Oxoglutarate[m] + (thiamine diphosphate)-alpha-ketoglutarate dehydrogenase[m] => CO2[m] + Alpha-ketoglutarate bound to alpha-ketoglutarate dehydrogenase[m]		0	0
R119	Fumarate reductase	Proton (energy metabolism)[c] + NADH[c] + Fumarate[c] => NAD(+)[c] + Succinate[c]		0	0
R121	R00621	2 Proton (energy metabolism)[c] + 2-Oxoglutarate[m] + thiamine diphosphate[m] => CO2[m] + 3-Carboxy-1-hydroxypropyl-ThPP[m]		2.76634	9.49496
R122	RXN-12511	Coenzyme A[m] + Succinate[m] + ITP[m] => Orthophosphate[m] + Succinyl-CoA[m] + IDP[m]		0	0
R124	oxalosuccinate decarboxylase;NADP-dependent isocitrate dehydrogenase	Proton (energy metabolism)[m] + oxalosuccinate[m] <=> CO2[m] + 2-Oxoglutarate[m]		0	0
R125	NADP-dependent isocitrate dehydrogenase;oxalosuccinate reductase	NADP(+)[m] + D-threo-isocitrate[m] <=> Proton (energy metabolism)[m] + NADPH[m] + oxalosuccinate[m]		0	0
R126	dihydrolipoyltranssuccinylase;dihydrolipoyllysine-residue succinyltransferase	Coenzyme A[m] + [Dihydrolipoyllysine-residue succinyltransferase] S-succinyldihydrolipoyllysine[m] <=> Succinyl-CoA[m] + Enzyme N6-(dihydrolipoyl)lysine[m]		2.76634	9.49496
R127	R03316	Lipoamide-E[m] + 3-Carboxy-1-hydroxypropyl-ThPP[m] => thiamine diphosphate[m] + [Dihydrolipoyllysine-residue succinyltransferase] S-succinyldihydrolipoyllysine[m]		2.76634	9.49496
R128	Alanine-glyoxylate transaminase	Glyoxylate[c] + L-Alanine[c] <=> Pyruvate[c] + Glycine[c]		1.17285	-0.175103
R129	D-aspartate oxidase	H2O[c] + Oxygen[c] + D-aspartate[c] => Oxaloacetate[c] + Hydrogen peroxide[c] + NH3[c]		0	0
R130	R10687	H2O[c] + N-Acetylaspartylglutamate[c] <=> 3 Proton (energy metabolism)[c] + L-Glutamate[c] + N-acetyl-L-aspartate[c]		0	0
R131	R10688	H2O[c] + N-Acetylaspartylglutamylglutamate[c] <=> Proton (energy metabolism)[c] + L-Glutamate[c] + N-Acetylaspartylglutamate[c]		0	0
R132	2-oxosuccinamate deamidase	H2O[m] + 2-oxosuccinamate[m] => Oxaloacetate[m] + NH3[m]		0	0
R133	2-oxoglutaramate amidase;2-oxoglutaramate omega-amidase;2-ketoglutaramate amidase	H2O[m] + 2-oxoglutaramate[m] => 2-Oxoglutarate[m] + NH3[m]		0	0
R134	Glutamine-fructose-6-phosphate transaminase (isomerizing)	beta-D-Fructose 6-phosphate[c] + L-Glutamine[c] => L-Glutamate[c] + D-Glucosamine 6-phosphate[c]		0.510293	0.460182
R135	Delta-1-pyrroline-5-carboxylate dehydrogenase	2 H2O[m] + NAD(+)[m] + (S)-1-Pyrroline-5-carboxylate[m] => Proton (energy metabolism)[m] + NADH[m] + L-Glutamate[m]		0	0
R136	1-pyrroline-5-carboxylate dehydrogenase	2 H2O[c] + NAD(+)[c] + (S)-1-Pyrroline-5-carboxylate[c] => Proton (energy metabolism)[c] + NADH[c] + L-Glutamate[c]		0	0
R137	1-pyrroline-5-carboxylate dehydrogenase	2 H2O[c] + NADP(+)[c] + (S)-1-Pyrroline-5-carboxylate[c] => Proton (energy metabolism)[c] + NADPH[c] + L-Glutamate[c]		0	0
R138	Long-chain-acyl-CoA dehydrogenase	Proton (energy metabolism)[m] + FAD[m] + Undecanoyl-CoA[m] => FADH2[m] + Undec-2-enoyl-CoA[m]		0	0
R139	Glutamate decarboxylase	Proton (energy metabolism)[m] + L-Glutamate[m] => CO2[m] + 4-Aminobutanoate[m]		0	0
R140	4-Aminobutyrate transaminase	2-Oxoglutarate[m] + 4-Aminobutanoate[m] => L-Glutamate[m] + Succinate-semialdehyde[m]		0	0
R141	gamma aminobutyrate transaminase;gamma-aminobutyrate transaminase (pyruvate dependent)	Pyruvate[c] + 4-Aminobutanoate[c] <=> L-Alanine[c] + succinate semialdehyde[c]		0	1.38e-28
R142	Asparagine synthase	ATP[c] + H2O[c] + L-Glutamine[c] + L-Aspartate[c] => Proton (energy metabolism)[c] + AMP[c] + Pyrophosphate[c] + L-Glutamate[c] + L-Asparagine[c]		0	0
R143	Asparaginase	H2O[c] + L-Asparagine[c] => NH3[c] + L-Aspartate[c]		0	0
R144	L-aspartate:ammonia ligase (AMP-forming);asparagine synthetase	ATP[c] + NH3[c] + L-Aspartate[c] => Proton (energy metabolism)[c] + AMP[c] + Pyrophosphate[c] + L-Asparagine[c]		0.0639002	0.0576251
R145	Glutamate synthase (NADH)	Proton (energy metabolism)[c] + NADH[c] + 2-Oxoglutarate[c] + L-Glutamine[c] => NAD(+)[c] + 2 L-Glutamate[c]		1.78246	4.60982
R146	Succinate-semialdehyde dehydrogenase (NAD(P)+)	H2O[m] + NAD(+)[m] + Succinate-semialdehyde[m] => 2 Proton (energy metabolism)[m] + NADH[m] + Succinate[m]		0	0
R147	NADP+-dependent succinate-semialdehyde dehydrogenase;succinate semialdehyde dehydrogenase;succinate-semialdehyde dehydrogenase (NADP+)	H2O[c] + NADP(+)[c] + succinate semialdehyde[c] => 2 Proton (energy metabolism)[c] + NADPH[c] + Succinate[c]		0	-8.71e-32
R148	beta-D-xylosidase 4	Xylans[e] + H2O[e] => D-Xylose[e]		0	0
R149	glucosamine-6-phosphate deaminase	H2O[c] + D-Glucosamine 6-phosphate[c] => beta-D-Fructose 6-phosphate[c] + NH3[c]		0	0
R150	N-acetylglucosamine-6-phosphate deacetylase	H2O[c] + N-Acetyl-D-glucosamine 6-phosphate[c] => Acetate[c] + D-Glucosamine 6-phosphate[c]		0	0
R151	UDP-N-acetylglucosamine pyrophosphorylase	Proton (energy metabolism)[c] + UTP[c] + N-Acetyl-D-glucosamine 1-phosphate[c] => Pyrophosphate[c] + UDP-N-acetyl-D-glucosamine[c]		0.510293	0.460182
R152	Chitin synthase (chs1, chs2)	UDP-N-acetyl-D-glucosamine[c] => UDP[c] + Chitin[c]		0.507858	0.457986
R153	Chitinase (Endochitinase)	H2O[c] + Chitin[c] => N-Acetyl-D-glucosamine[c]		0	0
R154	N-acetylglucosamine deacetylase	H2O[c] + N-Acetyl-D-glucosamine[c] => Acetate[c] + D-Glucosamine[c]		0	0
R155	Hexokinase (hxk)	ATP[c] + D-Glucosamine[c] => ADP[c] + Proton (energy metabolism)[c] + D-Glucosamine 6-phosphate[c]		0	0
R156	Chitin deacetylase	4 H2O[c] + 3 Chitin[c] => 3 Proton (energy metabolism)[c] + 3 Acetate[c] + Chitosan[c]		0	0
R157	exo-1,4-beta-D-glucosaminidase	Proton (energy metabolism)[c] + H2O[c] + D-Glucosaminide[c] <=> D-Glucosamine[c]		0	0
R158	UDP-N-acetylglucosamine 4-epimerase	UDP-N-acetyl-D-glucosamine[c] <=> UDP-N-acetyl-D-galactosamine[c]		0.0024354	0.00219624
R159	Phosphoacetylglucosamine mutase	N-Acetyl-D-glucosamine 6-phosphate[c] <=> N-Acetyl-D-glucosamine 1-phosphate[c]		0.510293	0.460182
R160	UDP-glucose 4,6-dehydratase	UDP-alpha-D-glucose[c] => H2O[c] + UDP-4-dehydro-6-deoxy-alpha-D-glucose[c]		0	0
R161	UDP4-dehydro-beta-L-rhamnose 4-reductase	Proton (energy metabolism)[c] + NADPH[c] + UDP-4-dehydro-beta-L-rhamnose[c] => NADP(+)[c] + UDP-beta-L-rhamnose[c]		0	0
R162	UDP-4-dehydro-6-deoxy-glucose 3,5-epimerase	2 Proton (energy metabolism)[c] + UDP-4-dehydro-6-deoxy-alpha-D-glucose[c] <=> UDP-4-keto-rhamnose[c]		0	0
R163	NADH-cytochrome b5 reductase;NADH-dependent cytochrome b5 reductase	NADH[m] + 2 Ferricytochrome b5[m] => Proton (energy metabolism)[m] + NAD(+)[m] + 2 Ferrocytochrome b5[m]		0	0
R164	alpha-N-arabinofuranosidase	3 Arabinan[e] => L-Arabinose[e] + 3 H2O[e]		0	0
R165	L-alanine:tRNA(Ala) ligase (AMP-forming)	ATP[c] + L-Alanine[c] + transfer RNA[c] => AMP[c] + Pyrophosphate[c] + L-alanyl-tRNA(Ala)[c]		0.194171	0.175103
R166	L-aspartate:tRNA(Asp) ligase (AMP-forming)	ATP[c] + L-Aspartate[c] + transfer RNA[c] => AMP[c] + Pyrophosphate[c] + L-aspartyl-tRNA(Asp)[c]		0.112319	0.101289
R167	L-aspartate:tRNA(Asp) ligase (AMP-forming)	ATP[m] + L-Aspartate[m] + transfer RNA[m] => AMP[m] + Pyrophosphate[m] + L-aspartyl-tRNA(Asp)[m]		0	0
R168	L-asparagine:tRNA(Asn) ligase (AMP-forming)	ATP[m] + L-Asparagine[m] + transfer RNA[m] => AMP[m] + Pyrophosphate[m] + L-asparaginyl-tRNA(Asn)[m]		0	0
R169	L-asparagine:tRNA(Asn) ligase (AMP-forming)	ATP[c] + L-Asparagine[c] + transfer RNA[c] => AMP[c] + Pyrophosphate[c] + L-asparaginyl-tRNA(Asn)[c]		0.0639002	0.0576251
R170	aspartyl-tRNA(Asn)/glutamyl-tRNA(Gln) amidotransferase subunit A	ATP[c] + H2O[c] + L-Asparagine[c] + L-aspartyl-tRNA(Asp)[c] => ADP[c] + Proton (energy metabolism)[c] + Orthophosphate[c] + L-Aspartate[c] + L-asparaginyl-tRNA(Asn)[c]		0	0
R171	L-arginine:tRNA(Arg) ligase (AMP-forming)	ATP[c] + L-Arginine[c] + transfer RNA[c] => AMP[c] + Pyrophosphate[c] + L-arginyl-tRNA(Arg)[c]		0.136447	0.123047
R172	L-proline:tRNA(Pro) ligase (AMP-forming)	ATP[c] + L-Proline[c] + transfer RNA[c] => AMP[c] + Pyrophosphate[c] + L-prolyl-tRNA(Pro)[c]		0.132082	0.119112
R173	L-cysteine:tRNA(Cys) ligase (AMP-forming)	ATP[c] + L-Cysteine[c] + transfer RNA[c] => AMP[c] + Pyrophosphate[c] + L-cysteinyl-tRNA(Cys)[c]		0.0224803	0.0202727
R174	L-glutamine:tRNA(Gln) ligase (AMP-forming)	ATP[c] + L-Glutamine[c] + transfer RNA[c] => AMP[c] + Pyrophosphate[c] + L-glutaminyl-tRNA(Gln)[c]		0.125659	0.113319
R175	L-glutamine:tRNA(Gln) ligase (AMP-forming)	ATP[m] + L-Glutamine[m] + transfer RNA[m] => AMP[m] + Pyrophosphate[m] + L-glutaminyl-tRNA(Gln)[m]		0	0
R176	glutaminyl-tRNA synthase (glutamine-hydrolysing)	ATP[c] + H2O[c] + L-Glutamine[c] + L-glutamyl-tRNA(Glu)[c] => ADP[c] + Proton (energy metabolism)[c] + Orthophosphate[c] + L-Glutamate[c] + L-glutaminyl-tRNA(Gln)[c]		0	0
R177	L-serine:tRNA(Ser) ligase (AMP-forming)	ATP[c] + L-Serine[c] + transfer RNA[c] => AMP[c] + Pyrophosphate[c] + L-seryl-tRNA(Ser)[c]		0.155468	0.140201
R178	glycine:tRNA(Gly) ligase (AMP-forming)	ATP[c] + Glycine[c] + transfer RNA[c] => AMP[c] + Pyrophosphate[c] + glycyl-tRNA(Gly)[c]		0.148963	0.134335
R179	L-threonine:tRNA(Thr) ligase (AMP-forming)	ATP[m] + L-Threonine[m] + transfer RNA[m] => AMP[m] + Pyrophosphate[m] + L-threonyl-tRNA(Thr)[m]		0	0
R180	L-threonine:tRNA(Thr) ligase (AMP-forming)	ATP[c] + L-Threonine[c] + transfer RNA[c] => AMP[c] + Pyrophosphate[c] + L-threonyl-tRNA(Thr)[c]		0.11306	0.101958
R181	L-histidine:tRNA(His) ligase (AMP-forming)	ATP[c] + L-Histidine[c] + transfer RNA[c] => AMP[c] + Pyrophosphate[c] + L-histidyl-tRNA(His)[c]		0.0454547	0.040991
R182	L-isoleucine:tRNA(Ile) ligase (AMP-forming)	ATP[c] + L-Isoleucine[c] + transfer RNA[c] => AMP[c] + Pyrophosphate[c] + L-isoleucyl-tRNA(Ile)[c]		0.081028	0.073071
R183	L-isoleucine:tRNA(Ile) ligase (AMP-forming)	ATP[m] + L-Isoleucine[m] + transfer RNA[m] => AMP[m] + Pyrophosphate[m] + L-isoleucyl-tRNA(Ile)[m]		0	0
R184	L-valine:tRNAVal ligase (AMP-forming)	ATP[c] + L-Valine[c] + transfer RNA[c] => AMP[c] + Pyrophosphate[c] + L-valyl-tRNA(Val)[c]		0.121954	0.109978
R185	L-leucine:tRNA(Leu) ligase (AMP-forming)	ATP[c] + L-Leucine[c] + transfer RNA[c] => AMP[c] + Pyrophosphate[c] + L-leucyl-tRNA(Leu)[c]		0.171526	0.154682
R186	L-lysine:tRNALys ligase (AMP-forming)	ATP[c] + L-Lysine[c] + transfer RNA[c] => AMP[c] + Pyrophosphate[c] + L-lysyl-tRNA(Lys)[c]		0.0883568	0.0796801
R187	L-methionine:tRNAMet ligase (AMP-forming)	ATP[c] + L-Methionine[c] + transfer RNA[c] => AMP[c] + Pyrophosphate[c] + L-methionyl-tRNA(Met)[c]		0.0388671	0.0350503
R188	L-methionine:tRNAMet ligase (AMP-forming)	ATP[m] + L-Methionine[m] + transfer RNA[m] => AMP[m] + Pyrophosphate[m] + L-methionyl-tRNA(Met)[m]		0	0
R189	L-tyrosine:tRNA(Tyr) ligase (AMP-forming)	ATP[c] + L-Tyrosine[c] + transfer RNA[c] => AMP[c] + Pyrophosphate[c] + L-tyrosyl-tRNA(Tyr)[c]		0.0503131	0.0453723
R190	L-tyrosine:tRNA(Tyr) ligase (AMP-forming)	ATP[m] + L-Tyrosine[m] + transfer RNA[m] => AMP[m] + Pyrophosphate[m] + L-tyrosyl-tRNA(Tyr)[m]		0	0
R191	L-tryptophan -tRNA(Trp) ligase (AMP-forming)	ATP[c] + L-Tryptophan[c] + transfer RNA[c] => AMP[c] + Pyrophosphate[c] + L-tryptophanyl-tRNA(Trp)[c]		0.0275034	0.0248026
R192	L-phenylalanine:tRNA(Ala) ligase (AMP-forming)	ATP[c] + L-Phenylalanine[c] + transfer RNA[c] => AMP[c] + Pyrophosphate[c] + L-phenylalanyl-tRNA(Phe)[c]		0.0669469	0.0603727
R193	L-tryptophan:tRNA(Trp) ligase (AMP-forming)	ATP[m] + L-Tryptophan[m] + transfer RNA[m] => AMP[m] + Pyrophosphate[m] + L-tryptophanyl-tRNA(Trp)[m]		0	0
R194	quinolinate synthetase, NadA	D-Glyceraldehyde 3-phosphate[c] + Iminoaspartate[c] => Orthophosphate[c] + 2 H2O[c] + Quinolinate[c]		0	0
R195	vanillin dehydrogenase	H2O[c] + NAD(+)[c] + Vanillin[c] => 2 Proton (energy metabolism)[c] + NADH[c] + Vanillate[c]		0	0
R196	benzonitrilase	2 H2O[c] + Benzonitrile[c] <=> NH3[c] + Benzoic acid[c]		0	0
R197	benzoylformate decarboxylase	Proton (energy metabolism)[c] + Benzoylformate[c] => CO2[c] + Benzaldehyde[c]		0	0
R198	4-nitrophenyl phosphate phosphohydrolase	H2O[e] + 4-nitrophenyl phosphate[e] => Proton (energy metabolism)[e] + Orthophosphate[e] + 4-nitrophenol[e]		0	0
R199	phenol,NADPH:oxygen oxidoreductase (2-hydroxylating)	Proton (energy metabolism)[c] + NADPH[c] + Oxygen[c] + Phenol [c] => H2O[c] + NADP(+)[c] + Catechol[c]		0	0
R200	anthranilate 3-monooxygenase (deaminating); Anthranilate hydroxylase	2 Proton (energy metabolism)[c] + NADPH[c] + Oxygen[c] + Anthranilate[c] => NADP(+)[c] + NH3[c] + 2,3-dihydroxybenzoate[c]		0	0
R201	Benzoyl phosphate phosphohydrolase	H2O[m] + Benzoyl phosphate[m] <=> 3 Proton (energy metabolism)[c] + Orthophosphate[m] + Benzoic acid[m]		0	0
R202	Acylamide aminohydrolase	H2O[m] + benzamide[m] <=> NH3[m] + Benzoic acid[m]		0	0
R203	Acylamide aminohydrolase	H2O[c] + benzamide[c] <=> NH3[c] + Benzoic acid[c]		0	0
R204	4-nitrophenol 4-monooxygenase	Proton (energy metabolism)[m] + NADPH[m] + Oxygen[m] + 4-nitrophenol[m] => H2O[m] + NADP(+)[m] + Nitrite[m] + 1,4-benzoquinone[m]		0	0
R205	3,5-dimethylorsellinate synthase	Acetyl-CoA[c] + 3 Malonyl-COA[c] + 2 S-Adenosyl-L-methionine[c] => 3 CO2[c] + 4 Coenzyme A[c] + 2 S-Adenosyl-L-homocysteine[c] + 3,5-dimethylorsellinate[c]		0	0
R206	testosterone 5alpha-reductase	Proton (energy metabolism)[p] + NADPH[p] + testosterone[p] => NADP(+)[p] + 17-beta-hydroxy-5-alpha-androstan-3-one[p]		0	0
R207	Arachidonic acid:oxygen 1-oxidoreductase	Oxygen[c] + [Reduced NADPH---hemoprotein reductase][c] + arachidonate[c] => H2O[c] + [Oxidized NADPH---hemoprotein reductase][c] + 20-HETE[c]		0	0
R208	R07046	Oxygen[c] + [Reduced NADPH---hemoprotein reductase][c] + arachidonate[c] => H2O[c] + [Oxidized NADPH---hemoprotein reductase][c] + 19(S)-HETE[c]		0	0
R209	arachidonate 5-lipoxygenase	Oxygen[m] + arachidonate[m] => (5S)-HPETE[m]		0	0
R210	Ornithine transaminase	2-Oxoglutarate[c] + L-Ornithine[c] <=> L-Glutamate[c] + L-Glutamate 5-semialdehyde[c]		0.132082	0.119112
R211	Amidase/acetamidase	H2O[c] + 4-Guanidino-butanamide[c] => NH3[c] + 4-Guanidino-butanoate[c]		0	0
R212	Delta-1-pyrroline-5-carboxylate dehydrogenase	H2O[m] + NADP(+)[m] + L-Glutamate 5-semialdehyde[m] => 2 Proton (energy metabolism)[m] + NADPH[m] + L-Glutamate[m]		0	0
R213	1-pyrroline-5-carboxylate dehydrogenase	H2O[c] + NAD(+)[c] + L-Glutamate 5-semialdehyde[c] => 2 Proton (energy metabolism)[c] + NADH[c] + L-Glutamate[c]		0	0
R214	Non enzymatic reaction	L-Glutamate 5-semialdehyde[c] <=> Proton (energy metabolism)[c] + H2O[c] + (S)-1-Pyrroline-5-carboxylate[c]		0.132082	0.119112
R215	Pyrroline-5-carboxylate reductase	2 Proton (energy metabolism)[c] + NADPH[c] + (S)-1-Pyrroline-5-carboxylate[c] => NADP(+)[c] + L-Proline[c]		0.132082	0.119112
R216	Proline dehydrogenase	NAD(+)[m] + L-Proline[m] => 2 Proton (energy metabolism)[m] + NADH[m] + (S)-1-Pyrroline-5-carboxylate[m]		0	0
R217	Delta1-pyrroline-3-hydroxy-5-carboxylate dehydrogenase	2 H2O[m] + NAD(+)[m] + (3R,5S)-3-hydroxy-1-pyrroline-5-carboxylate[m] <=> Proton (energy metabolism)[m] + NADH[m] + erythro-4-hydroxy-L-glutamate[m]		0	0
R218	4-hydroxy-2-oxoglutarate glyoxylate-lyase (pyruvate-forming)	(4R)-4-hydroxy-2-oxoglutarate[c] <=> Pyruvate[c] + Glyoxylate[c]		0	0
R219	alpha-Aminobutyryl histidine hydrolase	H2O[c] + Homocarnosine[c] <=> L-Histidine[c] + 4-Aminobutanoate[c]		0	0
R220	L-erythro-4-hydroxyglutamate:2-oxoglutarate aminotransferase	2-Oxoglutarate[c] + erythro-4-hydroxy-L-glutamate[c] <=> L-Glutamate[c] + (4R)-4-hydroxy-2-oxoglutarate[c]		0	0
R221	RXN-13564	2 Proton (energy metabolism)[c] + 2 NADPH[c] + 2 Oxygen[c] + 2 L-Arginine[c] => 2 H2O[c] + 2 NADP(+)[c] + 2 Nomega-hydroxy-L-arginine[c]		0	0
R222	RXN-13565	NADPH[c] + 2 Oxygen[c] + 2 Nomega-hydroxy-L-arginine[c] => Proton (energy metabolism)[c] + 2 H2O[c] + NADP(+)[c] + 2 L-Citrulline[c] + 2 nitric oxide[c]		0	0
R223	RXN-14209	H2O[c] + NADP(+)[c] + 4-aminobutanal[c] <=> 2 Proton (energy metabolism)[c] + NADPH[c] + 4-Aminobutanoate[c]		0	0
R224	L-proline trans-4-hydroxylase	2-Oxoglutarate[m] + L-Proline[m] + Oxygen[m] => CO2[m] + Succinate[m] + trans-4-hydroxy-L-proline[m]		0	0
R225	succinylornithine transaminase	2-Oxoglutarate[m] + N2-succinyl-L-ornithine[m] <=> L-Glutamate[m] + N2-succinyl-L-glutamate 5-semialdehyde[m]		0	0
R226	D-Proline:oxygen oxidoreductase	Oxygen[c] + D-proline[c] => Proton (energy metabolism)[c] + Hydrogen peroxide[c] + 1-pyrroline-2-carboxylate[c]		0	0
R227	polyamine oxidase	H2O[c] + Oxygen[c] + Spermine[c] => Hydrogen peroxide[c] + Spermidine[c] + 3-Aminopropanal[c]		0	0
R228	polyamine oxidase	H2O[c] + Oxygen[c] + Spermidine[c] => Hydrogen peroxide[c] + 1,3-Diaminopropane[c] + 4-Aminobutyraldehyde[c]		0	0
R229	Acyl-CoA dehydrogenase	5 Proton (energy metabolism)[m] + FAD[m] + Nonanoyl-CoA[m] => FADH2[m] + Non-2-enoyl-CoA[m]		0	0
R230	4-aminobutyraldehyde dehydrogenase;4-trimethylaminobutyraldehyde dehydrogenase;gamma-aminobutyraldehyde dehydrogenase	H2O[c] + NAD(+)[c] + 4-aminobutanal[c] => 2 Proton (energy metabolism)[c] + NADH[c] + 4-Aminobutanoate[c]		0	0
R231	spermidine oxidase	H2O[m] + Oxygen[m] + Spermidine[m] => Hydrogen peroxide[m] + 3-Aminopropanal[m] + Putrescine[m]		0	0
R232	Gamma-glutamyl kinase, glutamate kinase	ATP[c] + L-Glutamate[c] => ADP[c] + L-Glutamyl 5-phosphate[c]		0	0
R233	L-proline:(acceptor) oxidoreductase	FAD[m] + L-Proline[m] => FADH2[m] + (S)-1-Pyrroline-5-carboxylate[m]		0	0
R234	ornithine decarboxylase	Proton (energy metabolism)[c] + L-Ornithine[c] => CO2[c] + Putrescine[c]		0	0
R235	Ornithine carbamoyltransferase (argB)	Carbamoyl phosphate[m] + L-Ornithine[m] => Orthophosphate[m] + Proton (energy metabolism)[m] + L-Citrulline[m]		0.136447	0.123047
R236	Amino-acid N-acetyltransferase	Acetyl-CoA[m] + L-Glutamate[m] => Proton (energy metabolism)[m] + Coenzyme A[m] + N-Acetyl-L-glutamate[m]		0	0
R237	Acetylglutamate kinase	ATP[m] + N-Acetyl-L-glutamate[m] => ADP[m] + N-Acetyl-L-glutamate 5-phosphate[m]		0.268529	0.242159
R238	N-Acetyl-gamma-glutamyl-phosphate reductase (EC 1.2.1.38) and acetylglutamate kinase (EC 2.7.2.8)	Proton (energy metabolism)[m] + NADPH[m] + N-Acetyl-L-glutamate 5-phosphate[m] => Orthophosphate[m] + NADP(+)[m] + N-Acetyl-L-glutamate 5-semialdehyde[m]		0.268529	0.242159
R239	Acetylornithine aminotransferase	L-Glutamate[m] + N-Acetyl-L-glutamate 5-semialdehyde[m] => 2-Oxoglutarate[m] + N2-Acetyl-L-ornithine[m]		0.268529	0.242159
R240	Glutamate N-acetyltransferase	L-Glutamate[m] + N2-Acetyl-L-ornithine[m] => L-Ornithine[m] + N-Acetyl-L-glutamate[m]		0.268529	0.242159
R241	acetylornithine deacetylase	H2O[m] + N2-Acetyl-L-ornithine[m] => Acetate[m] + L-Ornithine[m]		0	0
R242	nitric-oxide synthase;nitric oxide synthase	Proton (energy metabolism)[c] + 3 NADPH[c] + 4 Oxygen[c] + 2 L-Arginine[c] => 4 H2O[c] + 3 NADP(+)[c] + 2 L-Citrulline[c] + 2 nitric oxide[c]		0	0
R243	Argininosuccinate synthase	ATP[c] + L-Aspartate[c] + L-Citrulline[c] => Proton (energy metabolism)[c] + AMP[c] + Pyrophosphate[c] + Argininosuccinate[c]		0	0
R244	Argininosuccinate lyase	Argininosuccinate[c] <=> Fumarate[c] + L-Arginine[c]		0	0
R245	Argininosuccinate synthase	ATP[m] + L-Aspartate[m] + L-Citrulline[m] => Proton (energy metabolism)[m] + AMP[m] + Pyrophosphate[m] + Argininosuccinate[m]		0.136447	0.123047
R246	Argininosuccinate lyase	Argininosuccinate[m] <=> Fumarate[m] + L-Arginine[m]		0.136447	0.123047
R247	Aspartate transaminase	Oxaloacetate[c] + L-Glutamate[c] <=> 2-Oxoglutarate[c] + L-Aspartate[c]		0.323954	0
R248	Alanine transaminase	Pyruvate[c] + L-Glutamate[c] => 2-Oxoglutarate[c] + L-Alanine[c]		0	0
R249	Alanine transaminase	Pyruvate[m] + L-Glutamate[m] <=> 2-Oxoglutarate[m] + L-Alanine[m]		0	0
R250	Aspartate transaminase	Oxaloacetate[m] + L-Glutamate[m] <=> 2-Oxoglutarate[m] + L-Aspartate[m]		0.136447	3.41759
R251	Xanthine dehydrogenase (purine hydroxylase I)	H2O[c] + NAD(+)[c] + Xanthine[c] <=> Proton (energy metabolism)[c] + NADH[c] + urate[c]		2.2e-29	1.18e-28
R252	Glutaminase A	H2O[c] + L-Glutamine[c] => L-Glutamate[c] + NH3[c]		0	0
R253	Glutamate dehydrogenase	H2O[c] + NADP(+)[c] + L-Glutamate[c] => Proton (energy metabolism)[c] + NADPH[c] + 2-Oxoglutarate[c] + NH3[c]		0	0
R254	Glutamate-ammonia ligase	ATP[c] + L-Glutamate[c] + NH3[c] => ADP[c] + Proton (energy metabolism)[c] + Orthophosphate[c] + L-Glutamine[c]		2.56105	5.31196
R255	ammonia-dependent carbamoyl-phosphate synthase	2 ATP[m] + NH3[m] + Hydrogencarbonate[m] => 2 ADP[m] + Orthophosphate[m] + 2 Proton (energy metabolism)[m] + Carbamoyl phosphate[m]		0.163524	0.147465
R256	Glutamate dehydrogenase	H2O[c] + NAD(+)[c] + L-Glutamate[c] => Proton (energy metabolism)[c] + NADH[c] + 2-Oxoglutarate[c] + NH3[c]		0	0
R257	Arginase (argA)	H2O[c] + L-Arginine[c] => L-Ornithine[c] + Urea[c]		0	0
R258	Arginase	H2O[m] + L-Arginine[m] => Urea[m] + L-Ornithine[m]		0	0
R259	Urea carboxylase	ATP[c] + H2O[c] + CO2[c] + Urea[c] => ADP[c] + 2 Proton (energy metabolism)[c] + Orthophosphate[c] + Urea-1-carboxylate[c]		0	0
R260	Allophanate hydrolase	3 Proton (energy metabolism)[c] + H2O[c] + Urea-1-carboxylate[c] => 2 CO2[c] + 2 NH3[c]		0	0
R261	Urease	2 Proton (energy metabolism)[c] + H2O[c] + Urea[c] => CO2[c] + 2 NH3[c]		0	0
R262	D-Arabinose 1-dehydrogenase [NAD(P)+]	Proton (energy metabolism)[c] + NADPH[c] + D-Arabinono-1,4-lactone[c] => NADP(+)[c] + D-Arabinose[c]		0	0
R263	D-arabinono-1,4-lactone oxidase	Oxygen[c] + D-Arabinono-1,4-lactone[c] => Hydrogen peroxide[c] + D-erythro-ascorbic acid; dehydro-D-arabinono-1,4-lactone[c]		0	0
R264	L-galactose-1-phosphate phosphatase;L-galactose 1-phosphate phosphatase	H2O[c] + beta-L-galactose 1-phosphate[c] => Orthophosphate[c] + L-Galactopyranose[c]		0	0
R265	inositol oxygenase	Oxygen[c] + myo-Inositol[c] => Proton (energy metabolism)[c] + H2O[c] + D-Glucuronate[c]		0	0
R266	echinenone ketolase;echineone 4'-ketolase;beta-ring carotenoid 4-ketolase	2 Oxygen[c] + echinenone[c] + 2 Donor-H2[c] => 3 H2O[c] + canthaxanthin[c]		0	0
R267	beta-carotene 4-ketolase;beta-carotene ketolase	2 Oxygen[c] + beta-carotene[c] + 2 Donor-H2[c] => 3 H2O[c] + echinenone[c]		0	0
R268	echinenone ketolase;echineone 4'-ketolase;beta-ring carotenoid 4-ketolase	2 Oxygen[m] + echinenone[m] + 2 Donor-H2[m] => 3 H2O[m] + canthaxanthin[m]		0	0
R269	beta-carotene 4-ketolase;beta-carotene ketolase	2 Oxygen[m] + beta-carotene[m] + 2 Donor-H2[m] => 3 H2O[m] + echinenone[m]		0	0
R270	beta-ring carotenoid 3-hydroxylase;adonirubin 3'-hydroxylase	2 Proton (energy metabolism)[c] + Oxygen[c] + adonirubin[c] + 2 Reduced-ferredoxins[c] => H2O[c] + (3S,3'S)-astaxanthin[c] + 2 Oxidized-ferredoxins[c]		0	0
R271	canthaxanthin 3-hydroxylase;beta-ring carotenoid 3-hydroxylase	2 Proton (energy metabolism)[c] + Oxygen[c] + canthaxanthin[c] + 2 Reduced-ferredoxins[c] => H2O[c] + adonirubin[c] + 2 Oxidized-ferredoxins[c]		0	0
R272	beta-ring carotenoid 3-hydroxylase;adonirubin 3'-hydroxylase	2 Proton (energy metabolism)[m] + Oxygen[m] + adonirubin[m] + 2 Reduced-ferredoxins[m] => H2O[m] + (3S,3'S)-astaxanthin[m] + 2 Oxidized-ferredoxins[m]		0	0
R273	canthaxanthin 3-hydroxylase;beta-ring carotenoid 3-hydroxylase	2 Proton (energy metabolism)[m] + Oxygen[m] + canthaxanthin[m] + 2 Reduced-ferredoxins[m] => H2O[m] + adonirubin[m] + 2 Oxidized-ferredoxins[m]		0	0
R274	CYANAMIDE-HYDRATASE-RXN	Urea[c] <=> H2O[c] + cyanamide[c]		0	0
R275	biuret hydrolase;biuret amidohydrolase	H2O[m] + biuret[m] => NH3[m] + urea-1-carboxylate[m]		0	0
R276	Resorcinol hydroxylase	Proton (energy metabolism)[c] + NADPH[c] + Oxygen[c] + Resocinol[c] => H2O[c] + NADP(+)[c] + benzene-1,2,4-triol[c]		0	0
R277	catechol 1,2-dioxygenase	Oxygen[c] + Catechol[c] => 2 Proton (energy metabolism)[c] + cis,cis-muconate[c]		0	0
R278	3-oxoadipate enol-lactonase	H2O[c] + 3-Oxoadipate enol-lactone[c] => Proton (energy metabolism)[c] + 3-oxoadipate[c]		0	0
R279	4-hydroxybenzoate 3-hydroxylase	Proton (energy metabolism)[c] + NADPH[c] + Oxygen[c] + 4-hydroxybenzoic acid[c] => H2O[c] + NADP(+)[c] + Protocatechuate[c]		0	0
R280	benzoate 4-monooxygenase (benzoate-para-hydroxylase A, bphA)	Proton (energy metabolism)[c] + NADPH[c] + Oxygen[c] + Benzoic acid[c] => H2O[c] + NADP(+)[c] + 4-hydroxybenzoic acid[c]		0	0
R281	2,3-Dihydroxybenzoate carboxylyase (dhbD)	Proton (energy metabolism)[c] + 2,3-dihydroxybenzoate[c] => CO2[c] + Catechol[c]		0	0
R282	primary-amine oxidase	H2O[c] + Oxygen[c] + 1,3-Diaminopropane[c] => Hydrogen peroxide[c] + NH3[c] + 3-Aminopropanal[c]		0	0
R283	aldehyde dehydrogenase (NAD+)	H2O[c] + NAD(+)[c] + 3-Aminopropanal[c] => 2 Proton (energy metabolism)[c] + NADH[c] + beta-Alanine[c]		0	0
R284	aldehyde dehydrogenase (NAD(P)+)	H2O[c] + NADP(+)[c] + 3-Aminopropanal[c] => 2 Proton (energy metabolism)[c] + NADPH[c] + beta-Alanine[c]		0	0
R285	methylmalonate-semialdehyde dehydrogenase	Coenzyme A[m] + NAD(+)[m] + 3-Oxopropanoate(Malonate semialdehyde)[m] => CO2[m] + Acetyl-CoA[m] + NADH[m]		0	0
R286	methylmalonate-semialdehyde dehydrogenase	Coenzyme A[m] + NADP(+)[m] + 3-Oxopropanoate(Malonate semialdehyde)[m] => CO2[m] + Acetyl-CoA[m] + NADPH[m]		0	0
R287	Pantoate-B-alanine ligase	ATP[c] + (R)-Pantoate[c] + beta-Alanine[c] => Proton (energy metabolism)[c] + AMP[c] + Pyrophosphate[c] + (R)-Pantothenate[c]		0	0
R288	Aspartate alpha-decarboxylase	Proton (energy metabolism)[c] + L-Aspartate[c] => CO2[c] + beta-Alanine[c]		0	0
R289	3-hydroxyisobutyryl-CoA hydrolase	H2O[m] + 3-Hydroxypropionyl-coa[m] => Proton (energy metabolism)[m] + Coenzyme A[m] + 3-Hydroxypropanoate[m]		0	0
R290	4-aminobutyrate aminotransferase / (S)-3-amino-2-methylpropionate transaminase	2-Oxoglutarate[c] + beta-Alanine[c] <=> 3-Oxopropanoate(Malonate semialdehyde)[c] + L-Glutamate[c]		0	0
R291	3-hydroxypropionate dehydrogenase;3-hydroxypropanonate dehydrogenase	NAD(+)[m] + 3-Hydroxypropanoate[m] <=> Proton (energy metabolism)[m] + NADH[m] + 3-Oxopropanoate(Malonate semialdehyde)[m]		0	0
R292	(3R)-3-Hydroxyacyl-CoA hydro-lyase	H2O[m] + Propenoyl-coa[m] <=> 3-Hydroxypropionyl-coa[m]		0	0
R293	RXN-8461	4,5-seco-dopa[c] => Proton (energy metabolism)[c] + H2O[c] + betalamate[c]		0	0
R294	RXN-8478	Proton (energy metabolism)[c] + betalamate[c] + leucodopachrome[c] => H2O[c] + betanidin[c]		0	0
R295	RXN-8487	L-Tyrosine[c] + betalamate[c] => Proton (energy metabolism)[c] + H2O[c] + portulacaxanthin II[c]		0	0
R296	RXN-8491	3,4-dihydroxy-L-phenylalanine (L-Dopa)[c] + betalamate[c] => Proton (energy metabolism)[c] + H2O[c] + dopaxanthin[c]		0	0
R297	6-deoxyerythronolide B synthase	12 Proton (energy metabolism)[c] + 6 NADPH[c] + Propionyl-CoA[c] + 6 (S)-methylmalonyl-CoA[c] => H2O[c] + 6 CO2[c] + 6 NADP(+)[c] + 7 Coenzyme A[c] + 6-deoxyerythronolide B[c]		0	0
R298	6-methylsalicylate synthase	3 Proton (energy metabolism)[c] + NADPH[c] + Acetyl-CoA[c] + 3 Malonyl-COA[c] => H2O[c] + 3 CO2[c] + NADP(+)[c] + 4 Coenzyme A[c] + 6-methylsalicylate[c]		0	0
R299	6-methylsalicylate synthase	Acetyl-CoA[p] + 3 Proton (energy metabolism)[p] + NADPH[p] + 3 Malonyl-COA[p] => H2O[p] + 4 Coenzyme A[p] + NADP(+)[p] + 3 CO2[p] + 6-methylsalicylate[p]		0	0
R300	C190-CoA 9-desaturase	Proton (energy metabolism)[c] + NADPH[c] + Oxygen[c] + Nonadecanoyl-[acp][c] <=> 2 H2O[c] + NADP(+)[c] + Nonadecenoyl-[acp][c]		0	0
R301	C190-CoA 12-desaturase	Proton (energy metabolism)[c] + NADPH[c] + Oxygen[c] + Nonadecenoyl-[acp][c] <=> 2 H2O[c] + NADP(+)[c] + Nonadecadienoyl-[acp][c]		0	0
R302	stearoyl-CoA 9-desaturase	Proton (energy metabolism)[c] + NADPH[c] + Oxygen[c] + Octadecanoyl-[acp][c] <=> 2 H2O[c] + NADP(+)[c] + Octadecenoyl-[acp][c]		0.169075	0.152472
R303	stearoyl-CoA 12-desaturase	Proton (energy metabolism)[c] + NADPH[c] + Oxygen[c] + Octadecenoyl-[acp][c] <=> 2 H2O[c] + NADP(+)[c] + Octadecadienoyl-[acp][c]		0.086563	0.0780624
R304	C160-CoA 9-desaturase	Proton (energy metabolism)[c] + NADPH[c] + Oxygen[c] + Hexadecanoyl-[acp][c] <=> 2 H2O[c] + NADP(+)[c] + Hexadecenoyl-[acp][c]		0	0
R305	C160-CoA 12-desaturase	Proton (energy metabolism)[c] + NADPH[c] + Oxygen[c] + Hexadecenoyl-[acp][c] <=> 2 H2O[c] + NADP(+)[c] + Hexadecadienoyl-[acp][c]		0	0
R306	C160-CoA 9-desaturase	Proton (energy metabolism)[c] + NADPH[c] + Oxygen[c] + Tetradecanoyl-[acp][c] <=> 2 H2O[c] + NADP(+)[c] + Tetradecenoyl-[acp][c]		0	0
R307	Enoyl-CoA hydratase	H2O[p] + Octadec-2-enoyl-CoA[p] => 3-hydroxyoctadecanoyl-CoA[p]		0	0
R308	3-hydroxyacyl-CoA dehydrase	(3R)-3-hydroxyoctadecanoyl-CoA[p] => H2O[p] + (2E)-octadec-2-enoyl-CoA[p]		0	0
R309	enoyl-CoA reductase	Proton (energy metabolism)[p] + NADPH[p] + (2E)-octadec-2-enoyl-CoA[p] => NADP(+)[p] + stearoyl-CoA[p]		0	0
R310	3-oxo-acyl-CoA reductase	Proton (energy metabolism)[c] + NADPH[c] + 3-oxooctadecanoyl-CoA[c] => NADP(+)[c] + (3R)-3-hydroxyoctadecanoyl-CoA[c]		0	0
R311	(4Z,7Z,10Z,13Z,16Z)-docosapentaenoyl-CoA:acetyl-CoA C-acyltransferase	Acetyl-CoA[c] + (4Z,7Z,10Z,13Z,16Z)-Docosapentaenoyl-CoA[c] <=> Coenzyme A[c] + (6Z,9Z,12Z,15Z,18Z)-3-Oxotetracosapentaenoyl-CoA[c]		0	0
R312	(3R,6Z,9Z,12Z,15Z,18Z)-3-hydroxytetracosapentaenoyl-CoA hydro-lyase	(3R,6Z,9Z,12Z,15Z,18Z)-3-Hydroxytetracosapentaenoyl-CoA[c] <=> H2O[c] + (2E,6Z,9Z,12Z,15Z,18Z)-Tetracosahexaenoyl-CoA[c]		0	0
R313	(3R,6Z,9Z,12Z,15Z,18Z)-3-hydroxytetracosapentaenoyl-CoA:NAD+ oxidoreductase	NAD(+)[c] + (3R,6Z,9Z,12Z,15Z,18Z)-3-Hydroxytetracosapentaenoyl-CoA[c] => Proton (energy metabolism)[c] + NADH[c] + (6Z,9Z,12Z,15Z,18Z)-3-Oxotetracosapentaenoyl-CoA[c]		0	0
R314	3-oxo-stearoyl-CoA synthase;palmitoyl elongase	Proton (energy metabolism)[m] + palmitoyl-CoA[m] + Malonyl-COA[m] => CO2[m] + Coenzyme A[m] + 3-oxooctadecanoyl-CoA[m]		0	0
R315	(4Z,7Z,10Z,13Z,16Z)-docosapentaenoyl-CoA:acetyl-CoA C-acyltransferase	Acetyl-CoA[m] + (4Z,7Z,10Z,13Z,16Z)-Docosapentaenoyl-CoA[m] <=> Coenzyme A[m] + (6Z,9Z,12Z,15Z,18Z)-3-Oxotetracosapentaenoyl-CoA[m]		0	0
R316	oleoyl-CoA,ferrocytochrome-b5:oxygen oxidoreductase (12,13 cis-dehydrogenating)	2 Proton (energy metabolism)[m] + Oxygen[m] + oleoyl-CoA[m] + 2 Ferrocytochrome b5[m] => 2 H2O[m] + 2 Ferricytochrome b5[m] + linoleoyl-CoA[m]		0	0
R317	linoleoyl-CoA,ferrocytochrome-b5:oxygen oxidoreductase (15,16 cis-dehydrogenating)	2 Proton (energy metabolism)[m] + Oxygen[m] + 2 Ferrocytochrome b5[m] + linoleoyl-CoA[m] => 2 H2O[m] + 2 Ferricytochrome b5[m] + alpha-linolenoyl-CoA[m]		0	0
R318	palmitoyl-CoA,ferrocytochrome-b5:oxygen oxidoreductase (9,10-dehydrogenating)	2 Proton (energy metabolism)[p] + Oxygen[p] + palmitoyl-CoA[p] + 2 Ferrocytochrome b5[p] => 2 H2O[p] + 2 Ferricytochrome b5[p] + Palmitoleoyl-CoA[p]		0	0
R319	linoleoyl-CoA,ferrocytochrome-b5:oxygen oxidoreductase (15,16 cis-dehydrogenating)	2 Proton (energy metabolism)[p] + Oxygen[p] + linoleoyl-CoA[p] + 2 Ferrocytochrome b5[p] => 2 H2O[p] + 2 Ferricytochrome b5[p] + alpha-linolenoyl-CoA[p]		0	0
R320	steroyl-CoA,hydrogen-donor:oxygen oxidoreductase	2 Proton (energy metabolism)[p] + Octadecanoyl-CoA[p] + Oxygen[p] + 2 Ferrocytochrome b5[p] => 2 H2O[p] + oleoyl-CoA[p] + 2 Ferricytochrome b5[p]		0	0
R321	R12417	3 ATP[p] + L-Tryptophan[p] + Anthranilate[p] + L-Alanine[p] <=> H2O[p] + 2 Proton (energy metabolism)[p] + 3 AMP[p] + 3 Pyrophosphate[p] + Fumiquinazoline F[p]		0	0
R322	R12417	3 ATP[c] + L-Alanine[c] + Anthranilate[c] + L-Tryptophan[c] <=> 2 Proton (energy metabolism)[c] + H2O[c] + 3 AMP[c] + 3 Pyrophosphate[c] + Fumiquinazoline F[c]		0	0
R323	R12419	ATP[p] + Fumiquinazoline F-indoline-2',3'-diol[p] + L-Alanine[p] <=> Proton (energy metabolism)[c] + H2O[p] + AMP[p] + Pyrophosphate[p] + Fumiquinazoline A[p]		0	0
R324	R12418	2 Oxygen[c] + 3 [Reduced NADPH---hemoprotein reductase][c] + Fumiquinazoline F[c] => 2 H2O[c] + 3 [Oxidized NADPH---hemoprotein reductase][c] + Fumiquinazoline F-indoline-2',3'-diol[c]		0	0
R325	8-Amino-7-oxononanoate synthase	Proton (energy metabolism)[c] + 6-Carboxyhexanoyl-CoA[c] + L-Alanine[c] => CO2[c] + Coenzyme A[c] + 8-Amino-7-oxononanoate[c]		0	0
R326	adenosyl:methionine-8-amino-7-oxononanoate aminotransferase	8-Amino-7-oxononanoate[c] + S-Adenosyl-L-methionine[c] <=> 7,8-diaminononanoate[c] + S-adenosyl-4-methylthio-2-oxobutanoate[c]		0	0
R327	dethiobiotin synthetase	ATP[c] + CO2[c] + 7,8-diaminononanoate[c] => ADP[c] + 3 Proton (energy metabolism)[c] + Orthophosphate[c] + Dethiobiotin[c]		0	0
R328	Biotin synthase	2 S-Adenosyl-L-methionine[c] + Dethiobiotin[c] + Sulfur[c] => 2 L-Methionine[c] + Biotin[c] + 2 2'-Deoxyadenosine[c]		0	0
R329	malonyl-[acyl-carrier protein]-methyl-ester:malonyl-[acyl-carrier protein] C-acyltransferase	Proton (energy metabolism)[c] + Malonyl-[acp][c] + Malonyl-[acp] methyl ester[c] <=> CO2[c] + Acyl-carrier protein[c] + 3-Ketoglutaryl-[acp] methyl ester[c]		0	0
R330	glutaryl-[acp]-methyl-ester:malonyl-[acyl-carrier protein] C-acyltransferase (decarboxylating)	Proton (energy metabolism)[c] + Malonyl-[acp][c] + Glutaryl-[acp] methyl ester[c] <=> CO2[c] + Acyl-carrier protein[c] + 3-Ketopimeloyl-[acp] methyl ester[c]		0	0
R331	biotin--[acetyl-CoA carboxylase] synthetase;biotin-[acetyl-CoA-carboxylase] ligase	ATP[c] + Biotin[c] + BCCP-L-lysine[c] => Proton (energy metabolism)[c] + AMP[c] + Pyrophosphate[c] + BCCP-biotin-L-lysine[c]		0	0
R332	butanal reductase;butanal reducatase;butanol dehydrogenase	NADP(+)[c] + butan-1-ol[c] <=> Proton (energy metabolism)[c] + NADPH[c] + Butanal[c]		0	0
R333	RXN-14103	Proton (energy metabolism)[m] + FAD[m] + 2-HYDROXYGLUTARIC_ACID[m] <=> 2-Oxoglutarate[m] + FADH2[m]		0	0
R334	succinate semialdehyde reductase (NADPH)	Proton (energy metabolism)[c] + NADPH[c] + succinate semialdehyde[c] => NADP(+)[c] + 4-hydroxybutanoate[c]		0	0
R335	2-oxovalerate decarboxylase	Proton (energy metabolism)[c] + 2-oxovalerate[c] => CO2[c] + Butanal[c]		0	0
R336	3-ethylmalate dehydrogenase	NAD(+)[c] + 3-ethylmalate[c] => NADH[c] + CO2[c] + 2-oxovalerate[c]		-9.74e-29	0
R337	decarboxylase;2-oxoisovalerate carboxy-lyase;alpha-ketoisovalerate decarboxylase	Proton (energy metabolism)[c] + (R)-2-Oxoisovalerate[c] => CO2[c] + isobutanal[c]		0	0
R338	isobutanol:NAD+ oxidoreductase;isobutanol dehydrogenase	NAD(+)[c] + isobutanol[c] <=> Proton (energy metabolism)[c] + NADH[c] + isobutanal[c]		0	0
R339	paraxanthine oxidase	H2O[c] + Oxygen[c] + paraxanthine[c] => Hydrogen peroxide[c] + 1,7-dimethylurate[c]		0	0
R340	1-methylxanthine:oxygen oxidoreductase	H2O[c] + Oxygen[c] + 1-methylxanthine[c] => Hydrogen peroxide[c] + 1-methylurate[c]		0	0
R341	caffeine N3-demethylase	Proton (energy metabolism)[m] + NADPH[m] + Oxygen[m] + caffeine[m] => H2O[m] + NADP(+)[m] + paraxanthine[m] + formaldehyde[m]		0	0
R342	R07943	paraxanthine[m] <=> 1-methylxanthine[m]		0	0
R343	R07945	paraxanthine[m] <=> 1,7-dimethylurate[m]		0	0
R344	12,13-epoxy-9,10-trichoene-2-ol 11-hydroxylase	Oxygen[m] + 12,13-epoxy-9,10-trichoene-2-ol[m] + Red-NADPH-Hemoprotein-Reductases[m] => H2O[m] + isotrichodiol[m] + Ox-NADPH-Hemoprotein-Reductases[m]		0	0
R345	2-hydroxytrichodiene 12,13-epoxidase	Oxygen[m] + 2-hydroxytrichodiene[m] + Red-NADPH-Hemoprotein-Reductases[m] => H2O[m] + 12,13-epoxy-9,10-trichoene-2-ol[m] + Ox-NADPH-Hemoprotein-Reductases[m]		0	0
R346	trichodiene 2-hydroxylase	Oxygen[m] + Red-NADPH-Hemoprotein-Reductases[m] + trichodiene[m] => H2O[m] + 2-hydroxytrichodiene[m] + Ox-NADPH-Hemoprotein-Reductases[m]		0	0
R347	cyclohexanone monooxygenase	Proton (energy metabolism)[c] + NADPH[c] + Oxygen[c] + cyclohexanone[c] => H2O[c] + NADP(+)[c] + epsilon-caprolactone[c]		0	0
R348	6-hexanolide hydrolase	H2O[c] + epsilon-caprolactone[c] => Proton (energy metabolism)[c] + 6-hydroxyhexanoate[c]		0	0
R349	6-Hydroxyhexanoate:NADP+ oxidoreductase	NADP(+)[c] + 6-hydroxyhexanoate[c] <=> Proton (energy metabolism)[c] + NADPH[c] + 6-oxohexanoate[c]		0	0
R350	cyclohexanone monooxygenase	Proton (energy metabolism)[p] + Oxygen[p] + NADPH[p] + cyclohexanone[p] => H2O[p] + NADP(+)[p] + epsilon-caprolactone[p]		0	0
R351	Transketolase	D-Xylulose 5-phosphate[c] + D-Erythrose 4-phosphate[c] <=> beta-D-Fructose 6-phosphate[c] + D-Glyceraldehyde 3-phosphate[c]		3.18645	-0.132686
R352	Fructose-6-phosphate phosphoketolase	beta-D-Fructose 6-phosphate[c] + Orthophosphate[c] => H2O[c] + D-Erythrose 4-phosphate[c] + Acetyl phosphate[c]		0	0
R353	sedoheptulose-1,7-bisphosphate aldolase;sedoheptulose bisphosphate aldolase	Glycerone phosphate[c] + D-Erythrose 4-phosphate[c] <=> D-sedoheptulose 1,7-bisphosphate[c]		0	0
R354	beta-cryptoxanthin hydroxylase;beta-cryptoxanthin 3'-hydroxylase;beta-ring carotenoid 3-hydroxylase	2 Proton (energy metabolism)[c] + Oxygen[c] + beta-cryptoxanthin[c] + 2 Reduced-ferredoxins[c] => H2O[c] + zeaxanthin[c] + 2 Oxidized-ferredoxins[c]		0	0
R355	/beta-carotene 3-hydroxylase;beta-carotene hydroxylase	2 Proton (energy metabolism)[c] + Oxygen[c] + beta-carotene[c] + 2 Reduced-ferredoxins[c] => H2O[c] + beta-cryptoxanthin[c] + 2 Oxidized-ferredoxins[c]		0	0
R356	beta-cryptoxanthin hydroxylase;beta-cryptoxanthin 3'-hydroxylase;beta-ring carotenoid 3-hydroxylase	2 Proton (energy metabolism)[m] + Oxygen[m] + beta-cryptoxanthin[m] + 2 Reduced-ferredoxins[m] => H2O[m] + zeaxanthin[m] + 2 Oxidized-ferredoxins[m]		0	0
R357	/beta-carotene 3-hydroxylase;beta-carotene hydroxylase	2 Proton (energy metabolism)[m] + Oxygen[m] + beta-carotene[m] + 2 Reduced-ferredoxins[m] => H2O[m] + beta-cryptoxanthin[m] + 2 Oxidized-ferredoxins[m]		0	0
R358	cellobiose beta-glucosidase	H2O[e] + beta-D-cellobiose[e] => 2 D-Glucose[e]		0	0
R359	dihydroceramide 4-desaturase;N-acylsphinganin 4-desaturase	2 Proton (energy metabolism)[m] + Oxygen[m] + 2 Ferrocytochrome b5[m] + CPD3DJ-82[m] => 2 H2O[m] + N-Acylsphingosine[m] + 2 Ferricytochrome b5[m]		0	0
R360	enoyl reductase;prochaetoglobosin I synthetase	14 Proton (energy metabolism)[c] + 9 NADPH[c] + Acetyl-CoA[c] + 8 Malonyl-COA[c] + 3 S-Adenosyl-L-methionine[c] + Acyl-carrier protein[c] => 7 H2O[c] + 8 CO2[c] + 9 NADP(+)[c] + 9 Coenzyme A[c] + 3 S-Adenosyl-L-homocysteine[c] + CPD-17434[c]		0	0
R361	enoyl reductase;prochaetoglobosin I synthetase	Acetyl-CoA[p] + 9 NADPH[p] + 8 Malonyl-COA[p] + 3 S-Adenosyl-L-methionine[p] + Acyl-carrier protein[p] => 9 Coenzyme A[p] + Proton (energy metabolism)[p] + 9 NADP(+)[p] + 3 S-Adenosyl-L-homocysteine[p] + 8 CO2[p] + CPD-17434[p]		0	0
R362	prochaetoglobosin I synthetase	ATP[c] + NADPH[c] + L-Tryptophan[c] + CPD-17434[c] => H2O[c] + NADP(+)[c] + AMP[c] + Pyrophosphate[c] + Acyl-carrier protein[c] + prochaetoglobosin I[c]		0	0
R363	prochaetoglobosin I synthetase	ATP[p] + L-Tryptophan[p] + NADPH[p] + CPD-17434[p] => Proton (energy metabolism)[p] + NADP(+)[p] + AMP[p] + Pyrophosphate[p] + Acyl-carrier protein[p] + prochaetoglobosin I[p]		0	0
R364	chloroacetaldehyde dehydrogenase	H2O[c] + NAD(+)[c] + chloroacetaldehyde[c] <=> 2 Proton (energy metabolism)[c] + NADH[c] + 2-chloroacetate[c]		0	0
R365	Formaldehyde dehydrogenase	H2O[c] + NAD(+)[c] + Formaldehyde[c] => 2 Proton (energy metabolism)[c] + NADH[c] + Formate[c]		0	0
R366	hydroxyquinol 1,2-dioxygenase	Oxygen[c] + benzene-1,2,4-triol[c] => 2 Proton (energy metabolism)[c] + 2-maleyl acetate[c]		0	0
R367	cis-dienelactone hydrolase	H2O[c] + cis-dienelactone[c] => Proton (energy metabolism)[c] + 2-maleyl acetate[c]		0	0
R368	trans-dienelactone hydrolase;trans-4-carboxymethylenebut-2-en-4-olide lactonohydrolase	H2O[c] + trans-dienelactone[c] => Proton (energy metabolism)[c] + 2-maleyl acetate[c]		0	0
R369	cis-dienelactone hydrolase	H2O[m] + cis-dienelactone[m] => Proton (energy metabolism)[m] + 2-maleyl acetate[m]		0	0
R370	trans-dienelactone hydrolase;trans-4-carboxymethylenebut-2-en-4-olide lactonohydrolase	H2O[m] + trans-dienelactone[m] => Proton (energy metabolism)[m] + 2-maleyl acetate[m]		0	0
R371	chloroacetate dehalogenase	H2O[c] + 2-chloroacetate[c] => Proton (energy metabolism)[c] + chloride[c] + glycolate[c]		0	0
R372	5alpha-cholest-7,24-dien-3beta-ol,NAD(P)H:oxygen 5-oxidoreductase;5alpha-cholesta-7,24-dien-3beta-ol desaturase	2 Proton (energy metabolism)[p] + Oxygen[p] + 5alpha-cholesta-7,24-dien-3beta-ol[p] + 2 Ferrocytochrome b5[p] => 2 H2O[p] + 2 Ferricytochrome b5[p] + 7-dehydrodesmosterol[p]		0	0
R373	propanoyl-CoA oxidase	Propionyl-CoA[m] + Oxygen[m] => Hydrogen peroxide[m] + acryloyl-CoA[m]		0	0
R374	Hexadecanoic acid:fatty acid omega-hydroxylase	Oxygen[c] + [Reduced NADPH---hemoprotein reductase][c] + palmitate[c] => H2O[c] + [Oxidized NADPH---hemoprotein reductase][c] + 16-Hydroxypalmitate[c]		0	0
R375	(9Z)-Octadecenoic acid,[reduced NADPH---hemoprotein reductase]:oxygen oxidoreductase (omega-hydroxylating)	Oxygen[c] + [Reduced NADPH---hemoprotein reductase][c] + oleate[c] => H2O[c] + [Oxidized NADPH---hemoprotein reductase][c] + 18-hydroxyoleate[c]		0	0
R376	oleate:lipid-hydroperoxide oxidoreductase (9,10-epoxidising)	Proton (energy metabolism)[c] + Lipid hydroperoxide[p] + oleate[p] => Alcohol[p] + cis-9,10-Epoxystearic acid[p]		0	0
R377	18-hydroxyoleate:lipid-hydroperoxide oxidoreductase (9,10-epoxidising)	18-hydroxyoleate[p] + Lipid hydroperoxide[p] => 9,10-epoxy-18-hydroxystearate[p] + Alcohol[p]		0	0
R378	Nitrilase	2 H2O[c] + alpha-Aminopropiononitrile[c] => L-Alanine[c] + NH3[c]		0	0
R379	Nitrilase	2 H2O[c] + gamma-Amino-gamma-cyanobutanoate[c] => L-Glutamate[c] + NH3[c]		0	0
R380	benzonitrilase	2 H2O[c] + 3-cyanopyridine[c] => NH3[c] + Nicotinate[c]		0	0
R381	linamarase	H2O[e] + Linamarin[e] => beta-D-Glucose[e] + Acetone cyanohydrin[e]		0	0
R382	amygdalin beta-glucosidase	H2O[e] + Amygdalin[e] => D-Glucose[e] + Prunasin[e]		0	0
R383	prunasin beta-D-glucohydrolase	H2O[e] + Prunasin[e] => D-Glucose[e] + Mandelonitrile[e]		0	0
R384	(5-glutamyl)-peptide:amino-acid 5-glutamyltransferase	2 Proton (energy metabolism)[c] + L-Glutamate[c] + 3-cyano-L-alanine[c] => H2O[c] + gamma-Glutamyl-beta-cyanoalanine[c]		0	0
R385	gamma-glutamyl-beta-aminopropiononitrile amidohydrolase	L-Glutamate[c] + beta-aminopropionitrile[c] => H2O[c] + gamma-Glutamyl-beta-aminopropiononitrile[c]		0	0
R386	beta-D-glucoside glucohydrolase	H2O[c] + dhurrin[c] <=> beta-D-Glucose[c] + (S)-4-hydroxymandelonitrile[c]		0	0
R387	beta-D-glucoside glucohydrolase	H2O[c] + lotaustralin[c] => beta-D-Glucose[c] + (2S)-2-hydroxy-2-methylbutanenitrile[c]		0	0
R388	formamidase	H2O[c] + formamide[c] => Formate[c] + NH3[c]		0	0
R389	beta-glucosidase	Cellobiose[e] + H2O[e] => 2 beta-D-Glucose[e]		0	0
R390	beta-glucosidase	H2O[c] + Cellobiose[c] => 2 beta-D-Glucose[c]		0	0
R391	glucan 1,4-beta-glucosidase	H2O[e] + Cellulose[e] => beta-D-Glucose[e]		0	0
R392	cellobiose beta-glucosidase	H2O[c] + beta-D-cellobiose[c] => 2 D-Glucose[c]		0	0
R393	cellobiose beta-glucosidase	H2O[p] + beta-D-cellobiose[p] => 2 D-Glucose[p]		0	0
R394	Serine transacetylase/serine O-acetyltransferase	Acetyl-CoA[c] + L-Serine[c] => Coenzyme A[c] + O-Acetyl-L-serine[c]		0	0
R395	homoserine O-acetyltransferase	Acetyl-CoA[c] + L-Homoserine[c] <=> Coenzyme A[c] + O-Acetyl-L-homoserine[c]		0.0388671	0.0350503
R396	Cystathionine gamma-synthase	L-Cysteine[c] + O-Acetyl-L-homoserine[c] <=> Proton (energy metabolism)[c] + Acetate[c] + L-Cystathionine[c]		0	0
R397	O-acetylhomoserine (thiol)-lyase	O-Acetyl-L-homoserine[c] + Methanethiol[c] => Proton (energy metabolism)[c] + Acetate[c] + L-Methionine[c]		0	0
R398	Cysteine synthase (O-acetylhomoserine sulfhydrylase)	H2S[c] + O-Acetyl-L-homoserine[c] => Proton (energy metabolism)[c] + Acetate[c] + L-Homocysteine[c]		0.0388671	0.0350503
R399	Cystathionine-b-lyase	H2O[c] + L-Cystathionine[c] => Pyruvate[c] + NH3[c] + L-Homocysteine[c]		0	0
R400	S-adenosylmethionine synthetase	ATP[c] + H2O[c] + L-Methionine[c] => Orthophosphate[c] + Pyrophosphate[c] + S-Adenosyl-L-methionine[c]		0.145743	0.131431
R401	Adenosylhomocysteinase (S-adenosyl-l-homocysteine hydrolase)	H2O[c] + S-Adenosyl-L-homocysteine[c] => L-Homocysteine[c] + Adenosine[c]		0.145743	0.131431
R402	O-phosphoserine sulfhydrylase	H2S[c] + O-phospho-L-serine[c] => Orthophosphate[c] + L-Cysteine[c]		0	0
R403	O-phosphoserine sulfhydrylase	H2S[m] + O-phospho-L-serine[m] => Orthophosphate[m] + L-Cysteine[m]		0	0
R404	3-sulfinoalanine aminotransferase;cysteine sulfinate transaminase	2-Oxoglutarate[c] + 3-sulfino-L-alanine[c] <=> L-Glutamate[c] + 3-sulfinopyruvate[c]		0	0
R405	L-cysteate sulfo-lyase	H2O[c] + L-cysteate[c] => Proton (energy metabolism)[c] + Pyruvate[c] + NH3[c] + sulfite[c]		0	0
R406	L-cystine beta-lyase	H2O[c] + L-cystine[c] => Pyruvate[c] + NH3[c] + S-sulfanyl-L-cysteine[c]		0	0
R407	cobalamin-independent homocysteine transmethylase;cobalamin-independent methionine synthase;5-methyltetrahydropteroyltriglutamate:homocysteine S-methyltransferase;homocysteine methyltransferase	L-Homocysteine[c] + 5-methyltetrahydropteroyl tri-L-glutamate[c] <=> L-Methionine[c] + tetrahydropteroyl tri-L-glutamate[c]		0	0
R408	L-cysteine desulfhydrase;L-cysteine desulfidase	H2O[c] + L-Cysteine[c] => Pyruvate[c] + NH3[c] + H2S[c]		0	0
R409	L-cysteine desulfhydrase;L-cysteine desulfidase	H2O[m] + L-Cysteine[m] => Pyruvate[m] + NH3[m] + H2S[m]		0	0
R410	O-succinylhomoserine lyase	H2O[c] + O-succinyl-L-homoserine[c] => Proton (energy metabolism)[c] + Succinate[c] + NH3[c] + 2-Oxobutanoate[c]		0	0
R411	cystathionine gamma-synthase;cystathionine gamma-lyase;O-succinylhomoserine(thiol)-lyase	L-Cysteine[c] + O-succinyl-L-homoserine[c] <=> Proton (energy metabolism)[c] + Succinate[c] + L-Cystathionine[c]		0	0
R412	L-cysteine:2-oxoglutarate aminotransferase	2-Oxoglutarate[c] + L-Cysteine[c] <=> L-Glutamate[c] + 3-mercaptopyruvate[c]		0	0
R413	L-cysteine:2-oxoglutarate aminotransferase	2-Oxoglutarate[m] + L-Cysteine[m] <=> L-Glutamate[m] + 3-mercaptopyruvate[m]		0	0
R414	L-methionine:oxidized-thioredoxin S-oxidoreductase	Reduced thioredoxin[c] + L-Methionine S-oxide[c] => H2O[c] + L-Methionine[c] + Oxidized thioredoxin[c]		0	0
R415	O-acetyl-L-homoserine acetate-lyase (L-homocysteine forming)	O-Acetyl-L-homoserine[c] + Reduced thioredoxin[c] + thiosulfate[c] <=> Acetate[c] + L-Homocysteine[c] + Oxidized thioredoxin[c] + Sulfite[c]		0	0
R416	3-Mercaptolactate:NAD+ oxidoreductase	NAD(+)[c] + 3-Mercaptolactate[c] <=> 2 Proton (energy metabolism)[c] + NADH[c] + 3-mercaptopyruvate[c]		0	0
R417	3-mercaptopyruvate:sulfide sulfurtransferase	Reduced thioredoxin[m] + 3-mercaptopyruvate[m] <=> Pyruvate[m] + Oxidized thioredoxin[m] + H2S[m]		0	0
R418	S-adenosyl-L-methionine:DNA (cytosine-5-)-methyltransferase	S-Adenosyl-L-methionine[c] + DNA cytosine[c] <=> S-Adenosyl-L-homocysteine[c] + DNA 5-methylcytosine[c]		0	0
R419	2-aminobutanoate:2-oxoglutarate aminotransferase	2-Oxoglutarate[m] + (S)-2-aminobutanoate[m] <=> L-Glutamate[m] + 2-Oxobutanoate[m]		0	0
R420	2-aminobutanoate:2-oxoglutarate aminotransferase	2-Oxoglutarate[c] + (S)-2-aminobutanoate[c] <=> L-Glutamate[c] + 2-Oxobutanoate[c]		0	0
R421	L-glutamate:2-aminobutanoate gamma-ligase (ADP-forming)	ATP[m] + L-Glutamate[m] + (S)-2-aminobutanoate[m] <=> ADP[m] + Orthophosphate[m] + gamma-L-Glutamyl-L-2-aminobutyrate[m]		0	0
R422	cysteate aminotransferase;L-cysteate aminotransferase	2-Oxoglutarate[c] + L-cysteate[c] <=> L-Glutamate[c] + 3-sulfopyruvate[c]		0	0
R423	acireductone synthase	H2O[c] + 5-(methylsulfanyl)-2,3-dioxopentyl 1-phosphate[c] => Proton (energy metabolism)[c] + Orthophosphate[c] + 1,2-dihydroxy-5-(methylsulfanyl)pent-1-en-3-one[c]		0	0
R424	5-methylthioribulose-1-phosphate dehydratase	5-(methylsulfanyl)-ribulose 1-phosphate[c] => H2O[c] + 5-(methylsulfanyl)-2,3-dioxopentyl 1-phosphate[c]		0	0
R425	S-methyl-5'-thioadenosine phosphorylase;5'-methylthioadenosine phosphorylase	Orthophosphate[m] + S-methyl-5'-thioadenosine[m] => adenine[m] + S-methyl-5-thio-alpha-D-ribose 1-phosphate[m]		0	0
R426	5-methylthioribose-1-phosphate isomerase	S-methyl-5-thio-alpha-D-ribose 1-phosphate[m] => 5-(methylsulfanyl)-ribulose 1-phosphate[m]		0	0
R427	S-adenosylmethionine decarboxylase	Proton (energy metabolism)[c] + S-Adenosyl-L-methionine[c] => CO2[c] + S-Adenosylmethioninamine[c]		0	0
R428	spermidine synthase	S-Adenosylmethioninamine[c] + Putrescine[c] => Proton (energy metabolism)[c] + 5'-Methylthioadenosine[c] + Spermidine[c]		0	0
R429	spermidine synthase	S-Adenosylmethioninamine[c] + Spermidine[c] => Proton (energy metabolism)[c] + 5'-Methylthioadenosine[c] + Spermine[c]		0	0
R430	(2R)-3-sulfolactate dehydrogenase;(R)-sulfolactate dehydrogenase	NAD(+)[c] + (2R)-3-sulfolactate[c] <=> Proton (energy metabolism)[c] + NADH[c] + 3-sulfopyruvate[c]		0	0
R431	Methionine synthase	5-Methyltetrahydrofolate[c] + L-Homocysteine[c] => Tetrahydrofolate[c] + L-Methionine[c]		0.184611	0.166482
R432	Cysteine synthase (cysB) (O-acetylserine sulfhydrylase)	O-Acetyl-L-serine[c] + H2S[c] => Proton (energy metabolism)[c] + Acetate[c] + L-Cysteine[c]		0	0
R433	homoserine O-succinyltransferase	L-Homoserine[c] + succinyl-CoA[c] => Coenzyme A[c] + O-succinyl-L-homoserine[c]		0	0
R434	homoserine O-succinyltransferase	Succinyl-CoA[m] + L-Homoserine[m] => Coenzyme A[m] + O-succinyl-L-homoserine[m]		0	0
R435	O-succinyl-L-homoserine sulfhydrylase	H2S[c] + O-succinyl-L-homoserine[c] <=> Proton (energy metabolism)[c] + Succinate[c] + L-Homocysteine[c]		0	0
R436	Cysteine dioxygenase	Oxygen[c] + L-Cysteine[c] => Proton (energy metabolism)[c] + 3-sulfino-L-alanine[c]		0	0
R437	D-arabinose dehydrogenase	NAD(+)[c] + D-arabinofuranose[c] => Proton (energy metabolism)[c] + NADH[c] + D-Arabinono-1,4-lactone[c]		0	0
R438	D-galactitol dehydrogenase	NAD(+)[c] + Galactitol[c] <=> Proton (energy metabolism)[c] + NADH[c] + L-xylo-3-hexulose[c]		0	0
R439	L-xylo-3-hexulose reductase	Proton (energy metabolism)[m] + NADPH[m] + L-xylo-3-hexulose[m] <=> NADP(+)[m] + D-Sorbitol[m]		0	0
R440	Salicylate hydroxylase	2 Proton (energy metabolism)[c] + NADPH[c] + Oxygen[c] + Salicylate[c] => H2O[c] + CO2[c] + NADP(+)[c] + Catechol[c]		0	0
R441	Prephenate dehydratase	Proton (energy metabolism)[c] + Prephenate[c] => H2O[c] + CO2[c] + Phenylpyruvate[c]		0.0669469	0.0603727
R442	cis-prenyltransferase	13 Isopentenyl diphosphate[c] + (2E,6E)-farnesyl diphosphate[c] => 13 Pyrophosphate[c] + di-trans, poly-cis-polyprenyl diphosphate (C80)[c]		0	0
R443	ATP:5-fluorouridine 5'-phosphotransferase	ATP[c] + 5-fluorouridine[c] => ADP[c] + Proton (energy metabolism)[c] + 5-fluorouridine 5'-monophosphate[c]		0	0
R444	ATP:5-fluorouridine-monophosphate phosphotransferase	3 Proton (energy metabolism)[c] + ATP[c] + 5-fluorouridine 5'-monophosphate[c] => ADP[c] + 5-Fluorouridine diphosphate[c]		0	0
R445	ATP:5-fluorodeoxyuridine-monophosphate phosphotransferase	Proton (energy metabolism)[c] + ATP[c] + 5-Fluorodeoxyuridine monophosphate[c] => ADP[c] + 5-Fluorodeoxyuridine diphosphate[c]		0	0
R446	5-fluorouridine monophosphate:diphosphate phospho-alpha-D-ribosyl-transferase	5-fluorouracil[m] + 5-phospho-alpha-D-ribose 1-diphosphate[m] => Pyrophosphate[m] + 5-fluorouridine 5'-monophosphate[m]		0	0
R447	5-fluorodeoxyuridine-diphosphate:thioredoxin-disulfide 2'-oxidoreductase	Reduced thioredoxin[m] + 5-Fluorouridine diphosphate[m] => H2O[m] + Oxidized thioredoxin[m] + 5-Fluorodeoxyuridine diphosphate[m]		0	0
R448	ATP:5-fluorouridine-diphosphate phosphotransferase	Proton (energy metabolism)[c] + ATP[m] + 5-Fluorouridine diphosphate[m] => ADP[m] + 5-Fluorouridine triphosphate[m]		0	0
R449	ATP:5-fluorodeoxyuridine-diphosphate phosphotransferase	Proton (energy metabolism)[c] + ATP[m] + 5-Fluorodeoxyuridine diphosphate[m] => ADP[m] + 5-Fluorodeoxyuridine triphosphate[m]		0	0
R450	D-serine ammonia-lyase (pyruvate-forming)	D-serine[m] => H2O[m] + 2-aminoprop-2-enoate[m]		0	0
R451	equisetin synthetase;equisetin enoylreductase	14 Proton (energy metabolism)[c] + 8 NADPH[c] + 8 Malonyl-COA[c] + 2 S-Adenosyl-L-methionine[c] + Acyl-carrier protein[c] => 6 H2O[c] + 8 CO2[c] + 8 NADP(+)[c] + 8 Coenzyme A[c] + 2 S-Adenosyl-L-homocysteine[c] + CPD-17994[c]		0	0
R452	equisetin synthetase;equisetin enoylreductase	14 Proton (energy metabolism)[m] + 8 NADPH[m] + 2 S-Adenosyl-L-methionine[m] + Acyl-carrier protein[m] + 8 Malonyl-COA[m] => 6 H2O[m] + 8 CO2[m] + 8 Coenzyme A[m] + 8 NADP(+)[m] + 2 S-Adenosyl-L-homocysteine[m] + CPD-17994[m]		0	0
R453	equisetin synthetase	ATP[c] + L-Serine[c] + CPD-17994[c] => Proton (energy metabolism)[c] + AMP[c] + Pyrophosphate[c] + Acyl-carrier protein[c] + trichosetin[c]		0	0
R454	trichosetin N-methyltransferase	S-Adenosyl-L-methionine[c] + trichosetin[c] => Proton (energy metabolism)[c] + S-Adenosyl-L-homocysteine[c] + equisetin[c]		0	0
R455	hercynylcysteine S-oxide synthase	Oxygen[c] + L-Cysteine[c] + hercynine[c] => H2O[c] + S-(hercyn-2-yl)-L-cysteine S-oxide[c]		0	0
R456	L-histidine Nalpha-methyltransferase	3 S-Adenosyl-L-methionine[c] + L-Histidine[c] => 3 Proton (energy metabolism)[c] + 3 S-Adenosyl-L-homocysteine[c] + hercynine[c]		0	0
R457	hercynylcysteine S-oxide lyase	H2O[c] + S-(hercyn-2-yl)-L-cysteine S-oxide[c] => Pyruvate[c] + NH3[c] + 2-(hydroxysulfanyl)hercynine[c]		0	0
R458	2.3.1.67-RXN	Acetyl-CoA[p] + 1-Alkyl-sn-glycero-3-phosphocholines[p] => Coenzyme A[p] + Alkyl-acetyl-glycero-phosphocholines[p]		0	0
R459	platelet-activating factor acetylhydrolase	H2O[c] + Alkyl-acetyl-glycero-phosphocholines[c] => Proton (energy metabolism)[c] + Acetate[c] + 1-Alkyl-sn-glycero-3-phosphocholines[c]		0	0
R460	3R-hydroxyacyl-CoA dehydrogenase;3-hydroxyacyl-CoA dehydrogenase	NAD(+)[c] + D-3-HYDROXYACYL-COA[c] => Proton (energy metabolism)[c] + NADH[c] + 3-KETOACYL-COA[c]		0	0
R461	dodecenoyl-CoA D-isomerase;enoyl-CoA isomerase;d3,d2-Enoyl-CoA Isomerase;Delta3-cis-Delta2-trans-enoyl-CoA isomerase;3,2-trans-enoyl-CoA isomerase;Delta3,Delta2-enoyl-CoA isomerase;enoyl-CoA (cis)-(trans) isomerase	CIS-DELTA3-ENOYL-COA[m] <=> TRANS-D2-ENOYL-COA[m]		0	0
R462	delta3,5-delta2,4-dienoyl-CoA isomerase;Delta3,5-Delta2,4-dienoyl-CoA isomerase	trans-3-cis-5-dienoyl-CoA[c] => TETRADEHYDROACYL-COA[c]		0	0
R463	d3,d2-Enoyl-CoA Isomerase;(3E,5Z)-dienoyl-CoA isomerase	trans-2-cis-5-dienoyl-CoA[m] <=> trans-3-cis-5-dienoyl-CoA[m]		0	0
R464	acyl-CoA oxidase;fatty-acyl coenzyme A oxidase	Oxygen[m] + cis-5-enoyl-CoA[m] => Hydrogen peroxide[m] + trans-2-cis-5-dienoyl-CoA[m]		0	0
R465	Malonyl transferase	Malonyl-COA[c] + Acyl-carrier protein[c] => Coenzyme A[c] + Malonyl-[acp][c]		2.09229	1.88683
R466	[ACP]acetyltransferase	Acetyl-CoA[c] + Acyl-carrier protein[c] <=> Coenzyme A[c] + Acyl-[acp][c]		0.270851	0.244253
R467	3-oxoacyl-[acyl-carrier-protein] synthase	Malonyl-[acp][c] + Acyl-[acp][c] => CO2[c] + Acyl-carrier protein[c] + Acetoacetyl-[acp][c]		0	0
R468	3-oxoacyl-[acyl-carrier-protein] reductase	Proton (energy metabolism)[c] + NADPH[c] + Acetoacetyl-[acp][c] <=> NADP(+)[c] + 3-hydroxybutanoyl-[acp][c]		0	0
R469	Fatty-acid synthase	3-hydroxybutanoyl-[acp][c] => H2O[c] + But-2-enoyl-[acp][c]		0	0
R470	Enoyl-ACP reductase	Proton (energy metabolism)[c] + NADPH[c] + But-2-enoyl-[acp][c] <=> NADP(+)[c] + Butanoyl-[acp][c]		0	0
R471	Fatty-acid synthase	2 Proton (energy metabolism)[c] + 2 NADPH[c] + Malonyl-[acp][c] + Acyl-[acp][c] => H2O[c] + CO2[c] + 2 NADP(+)[c] + Acyl-carrier protein[c] + Butanoyl-[acp][c]		0.270851	0.244253
R472	3-oxoacyl-[acyl-carrier-protein] synthase	Proton (energy metabolism)[c] + Malonyl-[acp][c] + Butanoyl-[acp][c] => CO2[c] + Acyl-carrier protein[c] + 3-oxohexanoyl-[acp][c]		0	0
R473	3-oxoacyl-[acyl-carrier-protein] reductase	Proton (energy metabolism)[c] + NADPH[c] + 3-oxohexanoyl-[acp][c] <=> NADP(+)[c] + 3-hydroxyhexanoyl-[acp][c]		0	0
R474	Fatty-acid synthase	3-hydroxyhexanoyl-[acp][c] <=> H2O[c] + Hex-2-enoyl-[acp][c]		0	0
R475	Enoyl-ACP reductase	Proton (energy metabolism)[c] + NADPH[c] + Hex-2-enoyl-[acp][c] <=> NADP(+)[c] + Hexanoyl-[acp][c]		0	0
R476	Fatty-acid synthase	3 Proton (energy metabolism)[c] + 2 NADPH[c] + Malonyl-[acp][c] + Butanoyl-[acp][c] => H2O[c] + CO2[c] + 2 NADP(+)[c] + Acyl-carrier protein[c] + Hexanoyl-[acp][c]		0.270851	0.244253
R477	3-oxoacyl-[acyl-carrier-protein] synthase	Proton (energy metabolism)[c] + Malonyl-[acp][c] + Hexanoyl-[acp][c] => CO2[c] + Acyl-carrier protein[c] + 3-oxooctanoyl-[acp][c]		0	0
R478	3-oxoacyl-[acyl-carrier-protein] reductase	Proton (energy metabolism)[c] + NADPH[c] + 3-oxooctanoyl-[acp][c] <=> NADP(+)[c] + 3-hydroxyoctanoyl-[acp][c]		0	0
R479	Fatty-acid synthase	3-hydroxyoctanoyl-[acp][c] <=> H2O[c] + Oct-2-enoyl-[acp][c]		0	0
R480	Enoyl-ACP reductase	Proton (energy metabolism)[c] + NADPH[c] + Oct-2-enoyl-[acp][c] <=> NADP(+)[c] + Octanoyl-[acp][c]		0	0
R481	Fatty-acid synthase	3 Proton (energy metabolism)[c] + 2 NADPH[c] + Malonyl-[acp][c] + Hexanoyl-[acp][c] => H2O[c] + CO2[c] + 2 NADP(+)[c] + Acyl-carrier protein[c] + Octanoyl-[acp][c]		0.270851	0.244253
R482	3-oxoacyl-[acyl-carrier-protein] synthase	Proton (energy metabolism)[c] + Malonyl-[acp][c] + Octanoyl-[acp][c] => CO2[c] + Acyl-carrier protein[c] + 3-oxodecanoyl-[acp][c]		0	0
R483	3-oxoacyl-[acyl-carrier-protein] reductase	Proton (energy metabolism)[c] + NADPH[c] + 3-oxodecanoyl-[acp][c] <=> NADP(+)[c] + 3-hydroxydecanoyl-[acp][c]		0	0
R484	Fatty-acid synthase	3-hydroxydecanoyl-[acp][c] <=> H2O[c] + Dec-2-enoyl-[acp][c]		0	0
R485	Enoyl-ACP reductase	Proton (energy metabolism)[c] + NADPH[c] + Dec-2-enoyl-[acp][c] <=> NADP(+)[c] + Decanoyl-[acp][c]		0	0
R486	Fatty-acid synthase	3 Proton (energy metabolism)[c] + 2 NADPH[c] + Malonyl-[acp][c] + Octanoyl-[acp][c] => H2O[c] + CO2[c] + 2 NADP(+)[c] + Acyl-carrier protein[c] + Decanoyl-[acp][c]		0.270851	0.244253
R487	3-oxoacyl-[acyl-carrier-protein] synthase	Proton (energy metabolism)[c] + Malonyl-[acp][c] + Decanoyl-[acp][c] => CO2[c] + Acyl-carrier protein[c] + 3-oxododecanoyl-[acp][c]		0	0
R488	3-oxoacyl-[acyl-carrier-protein] reductase	Proton (energy metabolism)[c] + NADPH[c] + 3-oxododecanoyl-[acp][c] <=> NADP(+)[c] + 3-hydroxydodecanoyl-[acp][c]		0	0
R489	Fatty-acid synthase	3-hydroxydodecanoyl-[acp][c] <=> H2O[c] + Dodec-2-enoyl-[acp][c]		0	0
R490	Enoyl-ACP reductase	Proton (energy metabolism)[c] + NADPH[c] + Dodec-2-enoyl-[acp][c] <=> NADP(+)[c] + Dodecanoyl-[acp][c]		0	0
R491	Fatty-acid synthase	3 Proton (energy metabolism)[c] + 2 NADPH[c] + Malonyl-[acp][c] + Decanoyl-[acp][c] => H2O[c] + CO2[c] + 2 NADP(+)[c] + Acyl-carrier protein[c] + Dodecanoyl-[acp][c]		0.270851	0.244253
R492	3-oxoacyl-[acyl-carrier-protein] synthase	Proton (energy metabolism)[c] + Malonyl-[acp][c] + Dodecanoyl-[acp][c] => CO2[c] + Acyl-carrier protein[c] + 3-oxotetradecanoyl-[acp][c]		0	0
R493	3-oxoacyl-[acyl-carrier-protein] reductase	Proton (energy metabolism)[c] + NADPH[c] + 3-oxotetradecanoyl-[acp][c] <=> NADP(+)[c] + 3-hydroxytetradecanoyl-[acp][c]		0	0
R494	Long chain beta-hydroxypalmitoyl thioester dehydratase	3-hydroxytetradecanoyl-[acp][c] <=> H2O[c] + Tetradec-2-enoyl-[acp][c]		0	0
R495	Enoyl-ACP reductase	Proton (energy metabolism)[c] + NADPH[c] + Tetradec-2-enoyl-[acp][c] <=> NADP(+)[c] + Tetradecanoyl-[acp][c]		0	0
R496	Fatty-acid synthase	3 Proton (energy metabolism)[c] + 2 NADPH[c] + Malonyl-[acp][c] + Dodecanoyl-[acp][c] => H2O[c] + CO2[c] + 2 NADP(+)[c] + Acyl-carrier protein[c] + Tetradecanoyl-[acp][c]		0.270851	0.244253
R497	3-oxoacyl-[acyl-carrier-protein] synthase	Proton (energy metabolism)[c] + Malonyl-[acp][c] + Tetradecanoyl-[acp][c] => CO2[c] + Acyl-carrier protein[c] + 3-oxohexadecanoyl-[acp][c]		0	0
R498	3-oxoacyl-[acyl-carrier-protein] reductase	Proton (energy metabolism)[c] + NADPH[c] + 3-oxohexadecanoyl-[acp][c] <=> NADP(+)[c] + 3-hydroxyhexadecanoyl-[acp][c]		0	0
R499	Long chain beta-hydroxypalmitoyl thioester dehydratase	3-hydroxyhexadecanoyl-[acp][c] <=> H2O[c] + Hexadec-2-enoyl-[acp][c]		0	0
R500	Enoyl-ACP reductase	Proton (energy metabolism)[c] + NADPH[c] + Hexadec-2-enoyl-[acp][c] <=> NADP(+)[c] + Hexadecanoyl-[acp][c]		0	0
R501	Fatty-acid synthase	3 Proton (energy metabolism)[c] + 2 NADPH[c] + Malonyl-[acp][c] + Tetradecanoyl-[acp][c] => H2O[c] + CO2[c] + 2 NADP(+)[c] + Acyl-carrier protein[c] + Hexadecanoyl-[acp][c]		0.270851	0.244253
R502	3-oxoacyl-[acyl-carrier-protein] synthase	Proton (energy metabolism)[c] + Malonyl-[acp][c] + Hexadecanoyl-[acp][c] => CO2[c] + Acyl-carrier protein[c] + 3-oxooctadecanoyl-[acp][c]		2.18e-32	-8.16e-33
R503	3-oxoacyl-[acyl-carrier-protein] reductase	Proton (energy metabolism)[c] + NADPH[c] + 3-oxooctadecanoyl-[acp][c] <=> NADP(+)[c] + 3-hydroxyoctadecanoyl-[acp][c]		0	0
R504	Long chain beta-hydroxypalmitoyl thioester dehydratase	3-hydroxyoctadecanoyl-[acp][c] => H2O[c] + Octadec-2-enoyl-[acp][c]		0	0
R505	Enoyl-ACP reductase	Proton (energy metabolism)[c] + NADPH[c] + Octadec-2-enoyl-[acp][c] => NADP(+)[c] + Octadecanoyl-[acp][c]		0	0
R506	Fatty-acid synthase	3 Proton (energy metabolism)[c] + 2 NADPH[c] + Malonyl-[acp][c] + Hexadecanoyl-[acp][c] => H2O[c] + CO2[c] + 2 NADP(+)[c] + Acyl-carrier protein[c] + Octadecanoyl-[acp][c]		0.188472	0.169964
R507	3-oxoacyl-[acyl-carrier-protein] synthase	Proton (energy metabolism)[c] + Malonyl-[acp][c] + Octadecanoyl-[acp][c] => CO2[c] + Acyl-carrier protein[c] + 3-oxoeicosanoyl-[acp][c]		0	0
R508	3-oxoacyl-[acyl-carrier-protein] reductase	Proton (energy metabolism)[c] + NADPH[c] + 3-oxoeicosanoyl-[acp][c] => NADP(+)[c] + 3-hydroxyeicosanoyl-[acp][c]		0	0
R509	Long chain beta-hydroxypalmitoyl thioester dehydratase	3-hydroxyeicosanoyl-[acp][c] => H2O[c] + Eicos-2-enoyl-[acp][c]		0	0
R510	Enoyl-ACP reductase	Proton (energy metabolism)[c] + NADPH[c] + Eicos-2-enoyl-[acp][c] => NADP(+)[c] + Eicosanoyl-[acp][c]		0	0
R511	Fatty-acid synthase	3 Proton (energy metabolism)[c] + 2 NADPH[c] + Malonyl-[acp][c] + Octadecanoyl-[acp][c] => H2O[c] + CO2[c] + 2 NADP(+)[c] + Acyl-carrier protein[c] + Eicosanoyl-[acp][c]		0	0
R512	[ACP]acetyltransferase	Propionyl-CoA[c] + Acyl-carrier protein[c] <=> Coenzyme A[c] + Propionyl-[acp][c]		0.00112319	0.00101289
R513	3-oxoacyl-[acyl-carrier-protein] synthase	Malonyl-[acp][c] + Propionyl-[acp][c] => CO2[c] + Acyl-carrier protein[c] + 3-oxopentanoyl-[acp][c]		0	0
R514	3-oxoacyl-[acyl-carrier-protein] reductase	Proton (energy metabolism)[c] + NADPH[c] + 3-oxopentanoyl-[acp][c] => NADP(+)[c] + 3-hydroxypentanoyl-[acp][c]		0	0
R515	Fatty-acid synthase	3-hydroxypentanoyl-[acp][c] <=> H2O[c] + Pent-2-enoyl-[acp][c]		0	0
R516	Enoyl-ACP reductase	Proton (energy metabolism)[c] + NADPH[c] + Pent-2-enoyl-[acp][c] => NADP(+)[c] + Pentanoyl-[acp][c]		0	0
R517	Fatty-acid synthase	2 Proton (energy metabolism)[c] + 2 NADPH[c] + Malonyl-[acp][c] + Propionyl-[acp][c] => H2O[c] + CO2[c] + 2 NADP(+)[c] + Acyl-carrier protein[c] + Pentanoyl-[acp][c]		0.00112319	0.00101289
R518	3-oxoacyl-[acyl-carrier-protein] synthase	Proton (energy metabolism)[c] + Malonyl-[acp][c] + Pentanoyl-[acp][c] => CO2[c] + Acyl-carrier protein[c] + 3-oxoheptanoyl-[acp][c]		0	0
R519	3-oxoacyl-[acyl-carrier-protein] reductase	Proton (energy metabolism)[c] + NADPH[c] + 3-oxoheptanoyl-[acp][c] => NADP(+)[c] + 3-hydroxyheptanoyl-[acp][c]		0	0
R520	Fatty-acid synthase	3-hydroxyheptanoyl-[acp][c] <=> H2O[c] + Hept-2-enoyl-[acp][c]		0	0
R521	Enoyl-ACP reductase	Proton (energy metabolism)[c] + NADPH[c] + Hept-2-enoyl-[acp][c] => NADP(+)[c] + Heptanoyl-[acp][c]		0	0
R522	Fatty-acid synthase	3 Proton (energy metabolism)[c] + 2 NADPH[c] + Malonyl-[acp][c] + Pentanoyl-[acp][c] => H2O[c] + CO2[c] + 2 NADP(+)[c] + Acyl-carrier protein[c] + Heptanoyl-[acp][c]		0.00112319	0.00101289
R523	3-oxoacyl-[acyl-carrier-protein] synthase	Proton (energy metabolism)[c] + Malonyl-[acp][c] + Heptanoyl-[acp][c] => CO2[c] + Acyl-carrier protein[c] + 3-oxononanoyl-[acp][c]		0	0
R524	3-oxoacyl-[acyl-carrier-protein] reductase	Proton (energy metabolism)[c] + NADPH[c] + 3-oxononanoyl-[acp][c] => NADP(+)[c] + 3-hydroxynonanoyl-[acp][c]		0	0
R525	Fatty-acid synthase	3-hydroxynonanoyl-[acp][c] <=> H2O[c] + Non-2-enoyl-[acp][c]		0	0
R526	Enoyl-ACP reductase	Proton (energy metabolism)[c] + NADPH[c] + Non-2-enoyl-[acp][c] => NADP(+)[c] + Nonanoyl-[acp][c]		0	0
R527	Fatty-acid synthase	3 Proton (energy metabolism)[c] + 2 NADPH[c] + Malonyl-[acp][c] + Heptanoyl-[acp][c] => H2O[c] + CO2[c] + 2 NADP(+)[c] + Acyl-carrier protein[c] + Nonanoyl-[acp][c]		0.00112319	0.00101289
R528	3-oxoacyl-[acyl-carrier-protein] synthase	Proton (energy metabolism)[c] + Malonyl-[acp][c] + Nonanoyl-[acp][c] => CO2[c] + Acyl-carrier protein[c] + 3-oxoundecanoyl-[acp][c]		0	0
R529	3-oxoacyl-[acyl-carrier-protein] reductase	Proton (energy metabolism)[c] + NADPH[c] + 3-oxoundecanoyl-[acp][c] => NADP(+)[c] + 3-hydroxyundecanoyl-[acp][c]		0	0
R530	Fatty-acid synthase	3-hydroxyundecanoyl-[acp][c] <=> H2O[c] + Undec-2-enoyl-[acp][c]		0	0
R531	Enoyl-ACP reductase	Proton (energy metabolism)[c] + NADPH[c] + Undec-2-enoyl-[acp][c] => NADP(+)[c] + Undecanoyl-[acp][c]		0	0
R532	Fatty-acid synthase	3 Proton (energy metabolism)[c] + 2 NADPH[c] + Malonyl-[acp][c] + Nonanoyl-[acp][c] => H2O[c] + CO2[c] + 2 NADP(+)[c] + Acyl-carrier protein[c] + Undecanoyl-[acp][c]		0.00112319	0.00101289
R533	3-oxoacyl-[acyl-carrier-protein] synthase	Proton (energy metabolism)[c] + Malonyl-[acp][c] + Undecanoyl-[acp][c] => CO2[c] + Acyl-carrier protein[c] + 3-oxotridecanoyl-[acp][c]		0	0
R534	3-oxoacyl-[acyl-carrier-protein] reductase	Proton (energy metabolism)[c] + NADPH[c] + 3-oxotridecanoyl-[acp][c] => NADP(+)[c] + 3-hydroxytridecanoyl-[acp][c]		0	0
R535	Fatty-acid synthase	3-hydroxytridecanoyl-[acp][c] <=> H2O[c] + Tridec-2-enoyl-[acp][c]		0	0
R536	Enoyl-ACP reductase	Proton (energy metabolism)[c] + NADPH[c] + Tridec-2-enoyl-[acp][c] => NADP(+)[c] + Tridecanoyl-[acp][c]		0	0
R537	Fatty-acid synthase	3 Proton (energy metabolism)[c] + 2 NADPH[c] + Malonyl-[acp][c] + Undecanoyl-[acp][c] => H2O[c] + CO2[c] + 2 NADP(+)[c] + Acyl-carrier protein[c] + Tridecanoyl-[acp][c]		0.00112319	0.00101289
R538	3-oxoacyl-[acyl-carrier-protein] synthase	Proton (energy metabolism)[c] + Malonyl-[acp][c] + Tridecanoyl-[acp][c] => CO2[c] + Acyl-carrier protein[c] + 3-oxopentadecanoyl-[acp][c]		0	0
R539	3-oxoacyl-[acyl-carrier-protein] reductase	Proton (energy metabolism)[c] + NADPH[c] + 3-oxopentadecanoyl-[acp][c] => NADP(+)[c] + 3-hydroxypentadecanoyl-[acp][c]		0	0
R540	Fatty-acid synthase	3-hydroxypentadecanoyl-[acp][c] <=> H2O[c] + Pentadec-2-enoyl-[acp][c]		0	0
R541	Enoyl-ACP reductase	Proton (energy metabolism)[c] + NADPH[c] + Pentadec-2-enoyl-[acp][c] => NADP(+)[c] + Pentadecanoyl-[acp][c]		0	0
R542	Fatty-acid synthase	3 Proton (energy metabolism)[c] + 2 NADPH[c] + Malonyl-[acp][c] + Tridecanoyl-[acp][c] => H2O[c] + CO2[c] + 2 NADP(+)[c] + Acyl-carrier protein[c] + Pentadecanoyl-[acp][c]		0.00112319	0.00101289
R543	3-oxoacyl-[acyl-carrier-protein] synthase	Proton (energy metabolism)[c] + Malonyl-[acp][c] + Pentadecanoyl-[acp][c] => CO2[c] + Acyl-carrier protein[c] + 3-oxoheptadecanoyl-[acp][c]		0	0
R544	3-oxoacyl-[acyl-carrier-protein] reductase	Proton (energy metabolism)[c] + NADPH[c] + 3-oxoheptadecanoyl-[acp][c] => NADP(+)[c] + 3-hydroxyheptadecanoyl-[acp][c]		0	0
R545	Fatty-acid synthase	3-hydroxyheptadecanoyl-[acp][c] <=> H2O[c] + Heptadec-2-enoyl-[acp][c]		0	0
R546	Enoyl-ACP reductase	Proton (energy metabolism)[c] + NADPH[c] + Heptadec-2-enoyl-[acp][c] => NADP(+)[c] + Heptadecanoyl-[acp][c]		0	0
R547	Fatty-acid synthase	3 Proton (energy metabolism)[c] + 2 NADPH[c] + Malonyl-[acp][c] + Pentadecanoyl-[acp][c] => H2O[c] + CO2[c] + 2 NADP(+)[c] + Acyl-carrier protein[c] + Heptadecanoyl-[acp][c]		0.00112319	0.00101289
R548	3-oxoacyl-[acyl-carrier-protein] synthase	Proton (energy metabolism)[c] + Malonyl-[acp][c] + Heptadecanoyl-[acp][c] => CO2[c] + Acyl-carrier protein[c] + 3-oxononadecanoyl-[acp][c]		0	0
R549	3-oxoacyl-[acyl-carrier-protein] reductase	Proton (energy metabolism)[c] + NADPH[c] + 3-oxononadecanoyl-[acp][c] => NADP(+)[c] + 3-hydroxynonadecanoyl-[acp][c]		0	0
R550	Fatty-acid synthase	3-hydroxynonadecanoyl-[acp][c] <=> H2O[c] + Nonadec-2-enoyl-[acp][c]		0	0
R551	Enoyl-ACP reductase	Proton (energy metabolism)[c] + NADPH[c] + Nonadec-2-enoyl-[acp][c] => NADP(+)[c] + Nonadecanoyl-[acp][c]		0	0
R552	Fatty-acid synthase	3 Proton (energy metabolism)[c] + 2 NADPH[c] + Malonyl-[acp][c] + Heptadecanoyl-[acp][c] => H2O[c] + CO2[c] + 2 NADP(+)[c] + Acyl-carrier protein[c] + Nonadecanoyl-[acp][c]		0	0
R553	Acyl-ACP-hydrolase	H2O[c] + Butanoyl-[acp][c] => Proton (energy metabolism)[c] + Acyl-carrier protein[c] + Butanoate[c]		0	0
R554	Acyl-ACP-hydrolase	H2O[c] + Hexanoyl-[acp][c] => Proton (energy metabolism)[c] + Acyl-carrier protein[c] + Hexanoate[c]		0	0
R555	Acyl-ACP-hydrolase	H2O[c] + Tetradecanoyl-[acp][c] => Proton (energy metabolism)[c] + Acyl-carrier protein[c] + Tetradecanoate[c]		0	0
R556	Acyl-ACP-hydrolase	H2O[c] + Tetradecenoyl-[acp][c] => Proton (energy metabolism)[c] + Acyl-carrier protein[c] + Tetradecenoate[c]		0	0
R557	Acyl-ACP-hydrolase	H2O[c] + Pentadecanoyl-[acp][c] => Proton (energy metabolism)[c] + Acyl-carrier protein[c] + Pentadecanoate[c]		0	0
R558	Acyl-ACP-hydrolase	H2O[c] + Hexadecanoyl-[acp][c] => Proton (energy metabolism)[c] + Acyl-carrier protein[c] + Hexadecanoate[c]		0	0
R559	Acyl-ACP-hydrolase	H2O[c] + Hexadecenoyl-[acp][c] => Proton (energy metabolism)[c] + Acyl-carrier protein[c] + Hexadecenoate[c]		0	0
R560	Acyl-ACP-hydrolase	H2O[c] + Hexadecadienoyl-[acp][c] => Proton (energy metabolism)[c] + Acyl-carrier protein[c] + Hexadecadienoate[c]		0	0
R561	Acyl-ACP-hydrolase	H2O[c] + Heptadecanoyl-[acp][c] => Proton (energy metabolism)[c] + Acyl-carrier protein[c] + Heptadecanoate[c]		0	0
R562	Acyl-ACP-hydrolase	H2O[c] + Heptadecenoyl-[acp][c] => Proton (energy metabolism)[c] + Acyl-carrier protein[c] + Heptadecenoate[c]		0	0
R563	Acyl-ACP-hydrolase	H2O[c] + Octadecanoyl-[acp][c] => Proton (energy metabolism)[c] + Acyl-carrier protein[c] + Octadecanoate[c]		0	0
R564	Acyl-ACP-hydrolase	H2O[c] + Octadecenoyl-[acp][c] => Proton (energy metabolism)[c] + Acyl-carrier protein[c] + Octadecenoate[c]		0	0
R565	Acyl-ACP-hydrolase	H2O[c] + Octadecadienoyl-[acp][c] => Proton (energy metabolism)[c] + Acyl-carrier protein[c] + Octadecadienoate[c]		0	0
R566	Acyl-ACP-hydrolase	H2O[c] + Octadecatrienoyl-[acp][c] => Proton (energy metabolism)[c] + Acyl-carrier protein[c] + Octadecatrienoate[c]		0	0
R567	Acyl-ACP-hydrolase	H2O[c] + Nonadecanoyl-[acp][c] => Proton (energy metabolism)[c] + Acyl-carrier protein[c] + Nonadecanoate[c]		0	0
R568	Acyl-ACP-hydrolase	H2O[c] + Nonadecenoyl-[acp][c] => Proton (energy metabolism)[c] + Acyl-carrier protein[c] + Nonadecenoate[c]		0	0
R569	Acyl-ACP-hydrolase	H2O[c] + Nonadecadienoyl-[acp][c] => Proton (energy metabolism)[c] + Acyl-carrier protein[c] + Nonadecadienoate[c]		0	0
R570	Acyl-ACP-hydrolase	H2O[c] + Eicosanoyl-[acp][c] => Proton (energy metabolism)[c] + Acyl-carrier protein[c] + Eicosanoate[c]		0	0
R571	[ACP]acetyltransferase	Coenzyme A[c] + Butanoyl-[acp][c] <=> Butanoyl-CoA[c] + Acyl-carrier protein[c]		-7.46e-32	0
R572	[ACP]acetyltransferase	Coenzyme A[c] + Hexanoyl-[acp][c] <=> Acyl-carrier protein[c] + Hexanoyl-CoA[c]		0	0
R573	[ACP]acetyltransferase	Coenzyme A[c] + Octanoyl-[acp][c] <=> Acyl-carrier protein[c] + Octanoyl-CoA[c]		0	0
R574	[ACP]acetyltransferase	Coenzyme A[c] + Decanoyl-[acp][c] <=> Acyl-carrier protein[c] + Decanoyl-CoA[c]		0	0
R575	[ACP]acetyltransferase	Coenzyme A[c] + Dodecanoyl-[acp][c] <=> Acyl-carrier protein[c] + Dodecanoyl-CoA[c]		0	0
R576	[ACP]acetyltransferase	Coenzyme A[c] + Tetradecanoyl-[acp][c] <=> Acyl-carrier protein[c] + Tetradecanoyl-CoA[c]		0	0
R577	[ACP]acetyltransferase	Coenzyme A[c] + Tetradecenoyl-[acp][c] <=> Acyl-carrier protein[c] + Tetradecenoyl-CoA[c]		0	0
R578	[ACP]acetyltransferase	Coenzyme A[c] + Pentadecanoyl-[acp][c] <=> Acyl-carrier protein[c] + Pentadecanoyl-CoA[c]		0	0
R579	[ACP]acetyltransferase	Coenzyme A[c] + Hexadecanoyl-[acp][c] <=> Acyl-carrier protein[c] + Hexadecanoyl-CoA[c]		0.000156061	0.000140736
R580	[ACP]acetyltransferase	Coenzyme A[c] + Hexadecenoyl-[acp][c] <=> Acyl-carrier protein[c] + Hexadecenoyl-CoA[c]		0	0
R581	[ACP]acetyltransferase	Coenzyme A[c] + Hexadecadienoyl-[acp][c] <=> Acyl-carrier protein[c] + Hexadecadienoyl-CoA[c]		0	0
R582	[ACP]acetyltransferase	Coenzyme A[c] + Heptadecanoyl-[acp][c] <=> Acyl-carrier protein[c] + Heptadecanoyl-CoA[c]		0	0
R583	[ACP]acetyltransferase	Coenzyme A[c] + Heptadecenoyl-[acp][c] <=> Acyl-carrier protein[c] + Heptadecenoyl-CoA[c]		0.00112319	0.00101289
R584	[ACP]acetyltransferase	Coenzyme A[c] + Octadecanoyl-[acp][c] <=> Acyl-carrier protein[c] + Octadecanoyl-CoA[c]		0.00227579	0.00205231
R585	[ACP]acetyltransferase	Coenzyme A[c] + Octadecenoyl-[acp][c] <=> Acyl-carrier protein[c] + Octadecenoyl-CoA[c]		0.000614125	0.000553817
R586	[ACP]acetyltransferase	Coenzyme A[c] + Octadecadienoyl-[acp][c] <=> Acyl-carrier protein[c] + Octadecadienoyl-CoA[c]		-0.000932991	-0.000841371
R587	[ACP]acetyltransferase	Coenzyme A[c] + Octadecatrienoyl-[acp][c] <=> Acyl-carrier protein[c] + Octadecatrienoyl-CoA[c]		0	0
R588	[ACP]acetyltransferase	Coenzyme A[c] + Nonadecanoyl-[acp][c] <=> Acyl-carrier protein[c] + Nonadecanoyl-CoA[c]		0	0
R589	[ACP]acetyltransferase	Coenzyme A[c] + Nonadecenoyl-[acp][c] <=> Acyl-carrier protein[c] + Nonadecenoyl-CoA[c]		0	0
R590	[ACP]acetyltransferase	Coenzyme A[c] + Nonadecadienoyl-[acp][c] <=> Acyl-carrier protein[c] + Nonadecadienoyl-CoA[c]		0	0
R591	[ACP]acetyltransferase	Coenzyme A[c] + Eicosanoyl-[acp][c] <=> Acyl-carrier protein[c] + Eicosanoyl-CoA[c]		0	0
R592	Acyl-CoA synthetase	ATP[c] + Coenzyme A[c] + Butanoate[c] => AMP[c] + Pyrophosphate[c] + Butanoyl-CoA[c]		0	0
R593	Acyl-CoA synthetase	ATP[c] + Coenzyme A[c] + Hexanoate[c] => AMP[c] + Pyrophosphate[c] + Hexanoyl-CoA[c]		0	0
R594	Acyl-CoA synthetase	ATP[c] + Coenzyme A[c] + Octanoate[c] => AMP[c] + Pyrophosphate[c] + Octanoyl-CoA[c]		0	0
R595	Acyl-CoA synthetase	ATP[c] + Coenzyme A[c] + Decanoate[c] => AMP[c] + Pyrophosphate[c] + Decanoyl-CoA[c]		0	0
R596	Acyl-CoA synthetase	ATP[c] + Coenzyme A[c] + Dodecanoate[c] => AMP[c] + Pyrophosphate[c] + Dodecanoyl-CoA[c]		0	0
R597	Acyl-CoA synthetase	ATP[c] + Coenzyme A[c] + Tetradecanoate[c] => AMP[c] + Pyrophosphate[c] + Tetradecanoyl-CoA[c]		0	0
R598	Acyl-CoA synthetase	ATP[c] + Coenzyme A[c] + Tetradecenoate[c] => AMP[c] + Pyrophosphate[c] + Tetradecenoyl-CoA[c]		0	0
R599	Acyl-CoA synthetase	ATP[c] + Coenzyme A[c] + Pentadecanoate[c] => AMP[c] + Pyrophosphate[c] + Pentadecanoyl-CoA[c]		0	0
R600	Acyl-CoA synthetase	ATP[c] + Coenzyme A[c] + Hexadecenoate[c] => AMP[c] + Pyrophosphate[c] + Hexadecenoyl-CoA[c]		0	0
R601	Acyl-CoA synthetase	ATP[c] + Coenzyme A[c] + Hexadecadienoate[c] => AMP[c] + Pyrophosphate[c] + Hexadecadienoyl-CoA[c]		0	0
R602	Acyl-CoA synthetase	ATP[c] + Coenzyme A[c] + Heptadecanoate[c] => AMP[c] + Pyrophosphate[c] + Heptadecanoyl-CoA[c]		0	0
R603	Acyl-CoA synthetase	ATP[c] + Coenzyme A[c] + Heptadecenoate[c] => AMP[c] + Pyrophosphate[c] + Heptadecenoyl-CoA[c]		0	0
R604	Acyl-CoA synthetase	ATP[c] + Coenzyme A[c] + Octadecanoate[c] => AMP[c] + Pyrophosphate[c] + Octadecanoyl-CoA[c]		0.000177282	0.000159873
R605	Acyl-CoA synthetase	ATP[c] + Coenzyme A[c] + Octadecenoate[c] => AMP[c] + Pyrophosphate[c] + Octadecenoyl-CoA[c]		0.0010229	0.000922454
R606	Acyl-CoA synthetase	ATP[c] + Coenzyme A[c] + Octadecadienoate[c] => AMP[c] + Pyrophosphate[c] + Octadecadienoyl-CoA[c]		0.000932991	0.000841371
R607	Acyl-CoA synthetase	ATP[c] + Coenzyme A[c] + Octadecatrienoate[c] => AMP[c] + Pyrophosphate[c] + Octadecatrienoyl-CoA[c]		0	0
R608	Acyl-CoA synthetase	ATP[c] + Coenzyme A[c] + Nonadecanoate[c] => AMP[c] + Pyrophosphate[c] + Nonadecanoyl-CoA[c]		0	0
R609	Acyl-CoA synthetase	ATP[c] + Coenzyme A[c] + Nonadecenoate[c] => AMP[c] + Pyrophosphate[c] + Nonadecenoyl-CoA[c]		0	0
R610	Acyl-CoA synthetase	ATP[c] + Coenzyme A[c] + Nonadecadienoate[c] => AMP[c] + Pyrophosphate[c] + Nonadecadienoyl-CoA[c]		0	0
R611	Acyl-CoA synthetase	ATP[c] + Coenzyme A[c] + Eicosanoate[c] => AMP[c] + Pyrophosphate[c] + Eicosanoyl-CoA[c]		0	0
R612	Acyl-CoA dehydrogenase	5 Proton (energy metabolism)[m] + FAD[m] + Butanoyl-CoA[m] => FADH2[m] + But-2-enoyl-CoA[m]		0	0
R613	Acetyl-CoA C-acetyltransferase, acetoacetyl-CoA thiolase	Coenzyme A[m] + Acetoacetyl-CoA[m] <=> 2 Acetyl-CoA[m]		0	-2.93e-30
R614	Phosphatidylethanolamine N-methyltransferase	S-Adenosyl-L-methionine[c] + Phosphatidylethanolamine[c] => Proton (energy metabolism)[c] + S-Adenosyl-L-homocysteine[c] + Phosphatidyl-N-methylethanolamine[c]		0.0215251	0.0194113
R615	Methylene-fatty-acyl-phospholipid synthase	S-Adenosyl-L-methionine[c] + Phosphatidyl-N-methylethanolamine[c] => Proton (energy metabolism)[c] + S-Adenosyl-L-homocysteine[c] + Phosphatidyl-N-dimethylethanolamine[c]		0.0215251	0.0194113
R616	Methylene-fatty-acyl-phospholipid synthase	S-Adenosyl-L-methionine[c] + Phosphatidyl-N-dimethylethanolamine[c] => Proton (energy metabolism)[c] + S-Adenosyl-L-homocysteine[c] + Phosphatidylcholine[c]		0.0215251	0.0194113
R617	MIPC synthase	GDP-mannose[c] + Mannose-inositol-P-ceramide[c] => Proton (energy metabolism)[c] + GDP[c] + Di-mannosyl-inositol-P-ceramide[c]		0.000229744	0.000207183
R618	malonate:CoA ligase (AMP-forming)	ATP[c] + Coenzyme A[c] + Malonate[c] => AMP[c] + Pyrophosphate[c] + Malonyl-COA[c]		0	0
R619	Acetyl-CoA carboxylase (ACC) / biotin carboxylase	Acetyl-CoA[c] + Carboxybiotin-carboxyl-carrier protein[c] => Malonyl-COA[c] + Biotin-carboxyl-carrier protein[c]		2.09229	1.88683
R620	Acyl-CoA dehydrogenase	Proton (energy metabolism)[m] + FAD[m] + Hexanoyl-CoA[m] => FADH2[m] + Hex-2-enoyl-CoA[m]		0	0
R621	Acyl-CoA synthetase	ATP[c] + Coenzyme A[c] + Hexadecanoate[c] => AMP[c] + Pyrophosphate[c] + Hexadecanoyl-CoA[c]		0.00117547	0.00106003
R622	Acyl-ACP-hydrolase	H2O[c] + Dodecanoyl-[acp][c] => Proton (energy metabolism)[c] + Acyl-carrier protein[c] + Dodecanoate[c]		0	0
R623	Long-chain-acyl-CoA dehydrogenase	Proton (energy metabolism)[p] + FAD[p] + Hexadecanoyl-CoA[p] => FADH2[p] + Hexadec-2-enoyl-CoA[p]		0	0
R624	Long-chain-acyl-CoA dehydrogenase	Proton (energy metabolism)[p] + FAD[p] + Tetradecanoyl-CoA[p] => FADH2[p] + Tetradec-2-enoyl-CoA[p]		0	0
R625	Long-chain-acyl-CoA dehydrogenase	Proton (energy metabolism)[p] + FAD[p] + Dodecanoyl-CoA[p] => FADH2[p] + Dodec-2-enoyl-CoA[p]		0	0
R626	Long-chain-acyl-CoA dehydrogenase	Proton (energy metabolism)[p] + FAD[p] + Decanoyl-CoA[p] => FADH2[p] + Dec-2-enoyl-CoA[p]		0	0
R627	Long-chain-acyl-CoA dehydrogenase	Proton (energy metabolism)[p] + FAD[p] + Octanoyl-CoA[p] => FADH2[p] + Oct-2-enoyl-CoA[p]		0	0
R628	Acyl-CoA dehydrogenase	Proton (energy metabolism)[p] + FAD[p] + Hexanoyl-CoA[p] => FADH2[p] + Hex-2-enoyl-CoA[p]		0	0
R629	Long-chain-acyl-CoA dehydrogenase	Proton (energy metabolism)[m] + FAD[m] + Tridecanoyl-CoA[m] => FADH2[m] + Tridec-2-enoyl-CoA[m]		0	0
R630	Long-chain-acyl-CoA dehydrogenase	5 Proton (energy metabolism)[m] + FAD[m] + Heptadecanoyl-CoA[m] => FADH2[m] + Heptadec-2-enoyl-CoA[m]		0	0
R631	Long-chain-acyl-CoA dehydrogenase	Proton (energy metabolism)[m] + FAD[m] + Hexadecanoyl-CoA[m] => FADH2[m] + Hexadecenoyl-CoA[m]		0	0
R632	Long-chain-acyl-CoA dehydrogenase	Proton (energy metabolism)[m] + FAD[m] + Dodecanoyl-CoA[m] => FADH2[m] + Dodec-2-enoyl-CoA[m]		0	0
R633	Isovaleryl-CoA dehydrogenase	Proton (energy metabolism)[m] + FAD[m] + 3-methylbutanoyl-CoA; isovaleryl-CoA[m] => FADH2[m] + 3-Methylcrotonyl-CoA; 3-methylbut-2-enoyl-CoA[m]		0	0
R634	Long chain fatty acid oxidase	Octadecanoyl-CoA[p] + Oxygen[p] => Octadec-2-enoyl-CoA[p] + Hydrogen peroxide[p]		0	0
R635	glutaryl-CoA:electron-transfer flavoprotein 2,3-oxidoreductase (decarboxylating)	2 Proton (energy metabolism)[m] + FAD[m] + glutaryl-CoA[m] => CO2[m] + FADH2[m] + Crotonoyl-CoA[m]		0	0
R636	butyryl-CoA dehydrogenase	Proton (energy metabolism)[m] + FAD[m] + Butanoyl-CoA[m] => FADH2[m] + Crotonoyl-CoA[m]		0	0
R637	Acyl-CoA dehydrogenase	Proton (energy metabolism)[p] + FAD[p] + Butanoyl-CoA[p] => FADH2[p] + Crotonoyl-CoA[p]		0	0
R638	(3R)-3-Hydroxyacyl-CoA hydro-lyase	H2O[m] + Crotonoyl-CoA[m] <=> (S)-3-Hydroxybutanoyl-CoA[m]		0	0
R639	(S)-3-hydroxyacyl-CoA:NAD+ oxidoreductase	NAD(+)[m] + (S)-3-Hydroxybutanoyl-CoA[m] <=> Proton (energy metabolism)[m] + NADH[m] + Acetoacetyl-CoA[m]		0	0
R640	3-hydroxyacyl-CoA dehydrogenase	NAD(+)[p] + 3-hydroxybutanoyl-CoA[p] <=> Proton (energy metabolism)[p] + NADH[p] + Acetoacetyl-CoA[p]		-2.15e-16	0
R641	acyl-CoA dehydrogenase	Proton (energy metabolism)[m] + FAD[m] + Propionyl-CoA[m] => FADH2[m] + Propenoyl-coa[m]		0	0
R642	Acetyl-CoA C-acetyltransferase, acetoacetyl-CoA thiolase	2 Acetyl-CoA[c] <=> Coenzyme A[c] + Acetoacetyl-CoA[c]		0.487008	0.439183
R643	Acetyl-CoA C-acetyltransferase, acetoacetyl-CoA thiolase	Coenzyme A[p] + Acetoacetyl-CoA[p] => 2 Acetyl-CoA[p]		-2.15e-16	0
R644	Long-chain-acyl-CoA dehydrogenase	Proton (energy metabolism)[p] + Eicosanoyl-CoA[p] + FAD[p] => Eicos-2-enoyl-CoA[p] + FADH2[p]		0	0
R645	Long-chain-acyl-CoA dehydrogenase	Proton (energy metabolism)[p] + FAD[p] + Octadecanoyl-CoA[p] => FADH2[p] + Octadec-2-enoyl-CoA[p]		0	0
R646	Long-chain-acyl-CoA dehydrogenase	Proton (energy metabolism)[p] + FAD[p] + Nonadecanoyl-CoA[p] => FADH2[p] + Nonadec-2-enoyl-CoA[p]		0	0
R647	Long-chain-acyl-CoA dehydrogenase	Proton (energy metabolism)[p] + FAD[p] + Heptadecanoyl-CoA[p] => FADH2[p] + Heptadec-2-enoyl-CoA[p]		0	0
R648	Long-chain-acyl-CoA dehydrogenase	Proton (energy metabolism)[p] + FAD[p] + Pentadecanoyl-CoA[p] => FADH2[p] + Pentadec-2-enoyl-CoA[p]		0	0
R649	Long-chain-acyl-CoA dehydrogenase	Proton (energy metabolism)[p] + FAD[p] + Tridecanoyl-CoA[p] => FADH2[p] + Tridec-2-enoyl-CoA[p]		0	0
R650	Long-chain-acyl-CoA dehydrogenase	Proton (energy metabolism)[p] + FAD[p] + Undecanoyl-CoA[p] => FADH2[p] + Undec-2-enoyl-CoA[p]		0	0
R651	Acyl-CoA dehydrogenase	Proton (energy metabolism)[p] + FAD[p] + Nonanoyl-CoA[p] => FADH2[p] + Non-2-enoyl-CoA[p]		0	0
R652	Acyl-CoA dehydrogenase	Proton (energy metabolism)[p] + FAD[p] + Heptanoyl-CoA[p] => FADH2[p] + Hept-2-enoyl-CoA[p]		0	0
R653	Acyl-CoA dehydrogenase	5 Proton (energy metabolism)[p] + FAD[p] + Pentanoyl-CoA[p] => FADH2[p] + Pent-2-enoyl-CoA[p]		0	0
R654	Enoyl-CoA hydratase	H2O[p] + Eicos-2-enoyl-CoA[p] => 3-hydroxyeicosanoyl-CoA[p]		0	0
R655	3-hydroxyacyl-CoA dehydrogenase	3-hydroxyeicosanoyl-CoA[p] + NAD(+)[p] => Proton (energy metabolism)[p] + 3-oxoeicosanoyl-CoA[p] + NADH[p]		0	0
R656	3-ketoacyl-CoA thiolase	Coenzyme A[p] + 3-oxoeicosanoyl-CoA[p] => Acetyl-CoA[p] + Octadecanoyl-CoA[p]		0	0
R657	3-hydroxyacyl-CoA dehydrogenase	NAD(+)[p] + 3-hydroxyoctadecanoyl-CoA[p] => Proton (energy metabolism)[p] + NADH[p] + 3-oxooctadecanoyl-CoA[p]		0	0
R658	3-ketoacyl-CoA thiolase	Coenzyme A[p] + 3-oxooctadecanoyl-CoA[p] => Acetyl-CoA[p] + Hexadecanoyl-CoA[p]		0	0
R659	Enoyl-CoA hydratase	H2O[p] + Nonadec-2-enoyl-CoA[p] => 3-hydroxynonadecanoyl-CoA[p]		0	0
R660	3-hydroxyacyl-CoA dehydrogenase	NAD(+)[p] + 3-hydroxynonadecanoyl-CoA[p] => Proton (energy metabolism)[p] + NADH[p] + 3-oxononadecanoyl-CoA[p]		0	0
R661	3-ketoacyl-CoA thiolase	Coenzyme A[p] + 3-oxononadecanoyl-CoA[p] => Acetyl-CoA[p] + Heptadecanoyl-CoA[p]		0	0
R662	Enoyl-CoA hydratase	H2O[p] + Heptadec-2-enoyl-CoA[p] => 3-hydroxyheptadecanoyl-CoA[p]		0	0
R663	3-hydroxyacyl-CoA dehydrogenase	NAD(+)[p] + 3-hydroxyheptadecanoyl-CoA[p] => Proton (energy metabolism)[p] + NADH[p] + 3-oxoheptadecanoyl-CoA[p]		0	0
R664	3-ketoacyl-CoA thiolase	Coenzyme A[p] + 3-oxoheptadecanoyl-CoA[p] => Acetyl-CoA[p] + Pentadecanoyl-CoA[p]		0	0
R665	Enoyl-CoA hydratase	H2O[p] + Pentadec-2-enoyl-CoA[p] => 3-hydroxypentadecanoyl-CoA[p]		0	0
R666	3-hydroxyacyl-CoA dehydrogenase	NAD(+)[p] + 3-hydroxypentadecanoyl-CoA[p] => Proton (energy metabolism)[p] + NADH[p] + 3-oxopentadecanoyl-CoA[p]		0	0
R667	3-ketoacyl-CoA thiolase	Coenzyme A[p] + 3-oxopentadecanoyl-CoA[p] => Acetyl-CoA[p] + Tridecanoyl-CoA[p]		0	0
R668	Enoyl-CoA hydratase	H2O[p] + Tridec-2-enoyl-CoA[p] => 3-hydroxytridecanoyl-CoA[p]		0	0
R669	3-hydroxyacyl-CoA dehydrogenase	NAD(+)[p] + 3-hydroxytridecanoyl-CoA[p] => Proton (energy metabolism)[p] + NADH[p] + 3-oxotridecanoyl-CoA[p]		0	0
R670	3-ketoacyl-CoA thiolase	Coenzyme A[p] + 3-oxotridecanoyl-CoA[p] => Acetyl-CoA[p] + Undecanoyl-CoA[p]		0	0
R671	Enoyl-CoA hydratase	H2O[p] + Undec-2-enoyl-CoA[p] => 3-hydroxyundecanoyl-CoA[p]		0	0
R672	3-hydroxyacyl-CoA dehydrogenase	NAD(+)[p] + 3-hydroxyundecanoyl-CoA[p] => Proton (energy metabolism)[p] + NADH[p] + 3-oxoundecanoyl-CoA[p]		0	0
R673	3-ketoacyl-CoA thiolase	Coenzyme A[p] + 3-oxoundecanoyl-CoA[p] => Acetyl-CoA[p] + Nonanoyl-CoA[p]		0	0
R674	Enoyl-CoA hydratase	H2O[p] + Non-2-enoyl-CoA[p] => 3-hydroxynonanoyl-CoA[p]		0	0
R675	3-hydroxyacyl-CoA dehydrogenase	NAD(+)[p] + 3-hydroxynonanoyl-CoA[p] => Proton (energy metabolism)[p] + NADH[p] + 3-oxononanoyl-CoA[p]		0	0
R676	3-ketoacyl-CoA thiolase	Coenzyme A[p] + 3-oxononanoyl-CoA[p] => Acetyl-CoA[p] + Heptanoyl-CoA[p]		0	0
R677	Enoyl-CoA hydratase	H2O[p] + Hept-2-enoyl-CoA[p] => 3-hydroxyheptanoyl-CoA[p]		0	0
R678	3-hydroxyacyl-CoA dehydrogenase	NAD(+)[p] + 3-hydroxyheptanoyl-CoA[p] => Proton (energy metabolism)[p] + NADH[p] + 3-oxoheptanoyl-CoA[p]		0	0
R679	3-ketoacyl-CoA thiolase	Coenzyme A[p] + 3-oxoheptanoyl-CoA[p] => Acetyl-CoA[p] + Pentanoyl-CoA[p]		0	0
R680	Enoyl-CoA hydratase	H2O[p] + Pent-2-enoyl-CoA[p] => 4 Proton (energy metabolism)[p] + 3-hydroxypentanoyl-CoA[p]		0	0
R681	3-hydroxyacyl-CoA dehydrogenase	NAD(+)[p] + 3-hydroxypentanoyl-CoA[p] => Proton (energy metabolism)[p] + NADH[p] + 3-oxopentanoyl-CoA[p]		0	0
R682	L-Arabinose transport	L-Arabinose[e] <=> L-Arabinose[c]		0	0
R683	NADPH-dependent trans-2-enoyl-CoA reductase;2-enoyl thioester reductase	Proton (energy metabolism)[m] + NADPH[m] + TRANS-D2-ENOYL-COA[m] => NADP(+)[m] + Saturated-Fatty-Acyl-CoA[m]		0	0
R684	hexadecanoyl-CoA:NADP+ trans-2-oxidoreductase;	NADP(+)[m] + palmitoyl-CoA[m] <=> Proton (energy metabolism)[m] + NADPH[m] + (2E)-hexadecenoyl-CoA[m]		0	0
R685	trans-Oct-2-enoyl-CoA reductase	NADP(+)[m] + Octanoyl-CoA[m] <=> Proton (energy metabolism)[m] + NADPH[m] + (2E)-oct-2-enoyl-CoA[m]		0	0
R686	trans-Dodec-2-enoyl-CoA reductase	NADP(+)[m] + lauroyl-CoA[m] <=> Proton (energy metabolism)[m] + NADPH[m] + (2E)-dodec-2-enoyl-CoA[m]		0	0
R687	trans-Tetradec-2-enoyl-CoA reductase	NADP(+)[m] + myristoyl-CoA[m] <=> Proton (energy metabolism)[m] + NADPH[m] + (2E)-tetradec-2-enoyl-CoA[m]		0	0
R688	trans-Dec-2-enoyl-CoA reductase	NADP(+)[m] + Decanoyl-CoA[m] <=> Proton (energy metabolism)[m] + NADPH[m] + (2E)-dec-2-enoyl-CoA[m]		0	0
R689	trans-Hex-2-enoyl-CoA reductase	Proton (energy metabolism)[m] + NADPH[m] + trans-hex-2-enoyl-CoA[m] <=> NADP(+)[m] + Hexanoyl-CoA[m]		0	0
R690	palmitoyl-CoA hydrolase;palmitoyl-CoA thioesterase	H2O[c] + palmitoyl-CoA[c] => Proton (energy metabolism)[c] + Coenzyme A[c] + palmitate[c]		0	0
R691	Enoyl-CoA hydratase	H2O[p] + Hexadec-2-enoyl-CoA[p] => 3-hydroxyhexadecanoyl-CoA[p]		0	0
R692	3-hydroxyacyl-CoA dehydrogenase	NAD(+)[p] + 3-hydroxyhexadecanoyl-CoA[p] <=> Proton (energy metabolism)[p] + NADH[p] + 3-oxohexadecanoyl-CoA[p]		0	0
R693	3-ketoacyl-CoA thiolase	Coenzyme A[p] + 3-oxohexadecanoyl-CoA[p] => Acetyl-CoA[p] + Tetradecanoyl-CoA[p]		0	0
R694	Enoyl-CoA hydratase	H2O[p] + Tetradec-2-enoyl-CoA[p] => 3-hydroxytetradecanoyl-CoA[p]		0	0
R695	3-hydroxyacyl-CoA dehydrogenase	NAD(+)[p] + 3-hydroxytetradecanoyl-CoA[p] => Proton (energy metabolism)[p] + NADH[p] + 3-oxotetradecanoyl-CoA[p]		0	0
R696	3-ketoacyl-CoA thiolase	Coenzyme A[p] + 3-oxotetradecanoyl-CoA[p] => Acetyl-CoA[p] + Dodecanoyl-CoA[p]		0	0
R697	Enoyl-CoA hydratase	H2O[p] + Dodec-2-enoyl-CoA[p] <=> 3-hydroxydodecanoyl-CoA[p]		0	0
R698	3-hydroxyacyl-CoA dehydrogenase	NAD(+)[p] + 3-hydroxydodecanoyl-CoA[p] <=> Proton (energy metabolism)[p] + NADH[p] + 3-oxododecanoyl-CoA[p]		0	0
R699	3-ketoacyl-CoA thiolase	Coenzyme A[p] + 3-oxododecanoyl-CoA[p] => Acetyl-CoA[p] + Decanoyl-CoA[p]		0	0
R700	Enoyl-CoA hydratase	H2O[p] + Dec-2-enoyl-CoA[p] => 3-hydroxydecanoyl-CoA[p]		0	0
R701	3-hydroxyacyl-CoA dehydrogenase	NAD(+)[p] + 3-hydroxydecanoyl-CoA[p] => Proton (energy metabolism)[p] + NADH[p] + 3-oxodecanoyl-CoA[p]		0	0
R702	3-ketoacyl-CoA thiolase	Coenzyme A[p] + 3-oxodecanoyl-CoA[p] => Acetyl-CoA[p] + Octanoyl-CoA[p]		0	0
R703	Enoyl-CoA hydratase	H2O[p] + Oct-2-enoyl-CoA[p] <=> 3-hydroxyoctanoyl-CoA[p]		0	0
R704	3-hydroxyacyl-CoA dehydrogenase	NAD(+)[p] + 3-hydroxyoctanoyl-CoA[p] => Proton (energy metabolism)[p] + NADH[p] + 3-oxooctanoyl-CoA[p]		0	0
R705	3-ketoacyl-CoA thiolase	Coenzyme A[p] + 3-oxooctanoyl-CoA[p] => Acetyl-CoA[p] + Hexanoyl-CoA[p]		0	0
R706	Enoyl-CoA hydratase	H2O[p] + Hex-2-enoyl-CoA[p] => 3-hydroxyhexanoyl-CoA[p]		0	0
R707	3-hydroxyacyl-CoA dehydrogenase	NAD(+)[p] + 3-hydroxyhexanoyl-CoA[p] <=> Proton (energy metabolism)[p] + NADH[p] + 3-oxohexanoyl-CoA[p]		0	0
R708	3-ketoacyl-CoA thiolase	Coenzyme A[p] + 3-oxohexanoyl-CoA[p] => Acetyl-CoA[p] + Butanoyl-CoA[p]		0	0
R709	RXN-15124	2-aminoprop-2-enoate[c] => 2-iminopropanoate[c]		0	0
R710	L-ornithine 5-monooxygenase	NADPH[m] + L-Ornithine[m] + Oxygen[m] => H2O[m] + NADP(+)[m] + N5-hydroxy-L-ornithine[m]		0	0
R711	RXN-18851	Oxygen[c] + 2 hydroquinone[c] => 2 H2O[c] + 2 1,4-benzoquinone[c]		0	0
R712	5-fluoromuconolactone lactonohydrolase	H2O[c] + 5-Fluoromuconolactone[c] <=> 2 Proton (energy metabolism)[c] + 2-maleyl acetate[c] + Hydrofluoric acid[c]		0	0
R713	4-fluoromuconolactone lactonohydrolase	H2O[c] + 4-Fluoromuconolactone[c] <=> 2 Proton (energy metabolism)[c] + 2-maleyl acetate[c] + Hydrofluoric acid[c]		0	0
R714	5-fluoromuconolactone lactonohydrolase	H2O[m] + 5-Fluoromuconolactone[m] <=> 2 Proton (energy metabolism)[c] + Hydrofluoric acid[m] + 2-maleyl acetate[m]		0	0
R715	4-fluoromuconolactone lactonohydrolase	H2O[m] + 4-Fluoromuconolactone[m] <=> 2 Proton (energy metabolism)[c] + Hydrofluoric acid[m] + 2-maleyl acetate[m]		0	0
R716	GTP cyclohydrolase I	H2O[c] + GTP[c] => Proton (energy metabolism)[c] + Formate[c] + 2-Amino-4-hydroxy-6-(erythro-1,2,3-trihydroxypropyl)-dihydropteridine triphosphate[c]		0	0
R717	Glycerophosphatase, alkaline phosphatase; nucleoside triphosphatase	3 H2O[c] + 2-Amino-4-hydroxy-6-(erythro-1,2,3-trihydroxypropyl)-dihydropteridine triphosphate[c] => 2 Proton (energy metabolism)[c] + 3 Orthophosphate[c] + 2-Amino-4-hydroxy-6-(D-erythro-1,2,3-trihydroxypropyl)-7,8-dihydropteridine[c]		0	0
R718	6-Hydroxymethyl-7,8 dihydropterin pyrophosphokinase	ATP[c] + 2-Amino-4-hydroxy-6-hydroxymethyl-7,8-dihydropteridine[c] => Proton (energy metabolism)[c] + AMP[c] + 2-Amino-7,8-dihydro-4-hydroxy-6-(diphosphooxymethyl)pteridine[c]		0	0
R719	Dihydropteroate synthase	2-Amino-7,8-dihydro-4-hydroxy-6-(diphosphooxymethyl)pteridine[c] + 4-Aminobenzoate[c] => Pyrophosphate[c] + Dihydropteroate[c]		0	0
R720	Dihydrofolate synthase	Dihydropteroate[c] + ATP[m] + L-Glutamate[m] => ADP[m] + Orthophosphate[m] + Proton (energy metabolism)[m] + 7,8-Dihydrofolate[m]		0	0
R721	Tetrahydrofolylpolyglutamate synthase	2 Proton (energy metabolism)[c] + ATP[c] + L-Glutamate[c] + Tetrahydrofolate[c] <=> ADP[c] + Orthophosphate[c] + THF-L-glutamate[c]		0	0
R722	aminodeoxychorismate lyase;4-amino-4-deoxychorismate lyase	4-amino-4-deoxychorismate[c] => Proton (energy metabolism)[c] + Pyruvate[c] + 4-Aminobenzoate[c]		0	0
R723	4-amino-4-deoxychorismate synthase;aminodeoxychorismate synthase	Chorismate[c] + L-Glutamine[c] <=> L-Glutamate[c] + 4-amino-4-deoxychorismate[c]		0	0
R724	RXN-14226	2-Amino-4-hydroxy-6-hydroxymethyl-7,8-dihydropteridine[c] + 4-Aminobenzoate[c] <=> H2O[c] + Dihydropteroate[c]		0	0
R725	molybdopterin molybdotransferase	Proton (energy metabolism)[c] + molybdate[c] + molybdopterin adenine dinucleotide[c] => H2O[c] + AMP[c] + MoO2-molybdopterin cofactor[c]		0	0
R726	ATP:molybdopterin adenylyltransferase	4 Proton (energy metabolism)[c] + ATP[c] + molybdopterin[c] => Pyrophosphate[c] + Adenylated molybdopterin[c]		0	0
R727	GTP 3',8'-cyclase	GTP[m] + S-Adenosyl-L-methionine[m] + Donor-H2[m] => Proton (energy metabolism)[m] + L-Methionine[m] + 5'-Deoxyadenosine[m] + (8S)-3',8-cyclo-7,8-dihydroguanosine 5'-triphosphate[m]		0	0
R728	thiocarboxylated molybdopterin synthase:cyclic pyranopterin phosphate sulfurtransferase	2 Thiocarboxy-[sulfur-carrier protein][m] + cyclic pyranopterin monophosphate hydrate[m] <=> 2 Proton (energy metabolism)[m] + 2 Sulfur-carrier protein[m] + molybdopterin[m]		0	0
R729	(8S)-3',8-cyclo-7,8-dihydroguanosine 5'-triphosphate lyase (cyclic pyranopterin phosphate-forming)	H2O[m] + (8S)-3',8-Cyclo-7,8-dihydroguanosine 5'-triphosphate[m] <=> 4 Proton (energy metabolism)[c] + Pyrophosphate[m] + cyclic pyranopterin monophosphate hydrate[m]		0	0
R730	beta-mannanase	H2O[e] + Mannan[e] => D-Mannose[e]		0	0
R731	Mannitol-1-phosphate 5-dehydrogenase	Proton (energy metabolism)[c] + beta-D-Fructose 6-phosphate[c] + NADH[c] <=> NAD(+)[c] + D-Mannitol 1-phosphate[c]		0.0412551	0.0372038
R732	Mannitol 2-dehydrogenase (NADP+)	NADP(+)[c] + D-Mannitol[c] => D-Fructose[c] + Proton (energy metabolism)[c] + NADPH[c]		0	0
R733	D-Mannitol:NAD+ 2-oxidoreductase	NAD(+)[c] + D-Mannitol[c] => D-Fructose[c] + Proton (energy metabolism)[c] + NADH[c]		0	0
R734	6-Phosphofructo-2-kinase (Phosphofructokinase 2)	ATP[c] + beta-D-Fructose 6-phosphate[c] => ADP[c] + Proton (energy metabolism)[c] + D-Fructose 2,6-bisphosphate[c]		0	0
R735	D-Fructose-2,6-bisphosphate 2-phosphohydrolase	H2O[c] + D-Fructose 2,6-bisphosphate[c] => beta-D-Fructose 6-phosphate[c] + Orthophosphate[c]		0	0
R736	Sorbitol (glucitol) dehydrogenase (NAD+)	NAD(+)[c] + D-Sorbitol[c] <=> D-Fructose[c] + Proton (energy metabolism)[c] + NADH[c]		0	0
R737	L-iditol 2-dehydrogenase	NAD(+)[c] + D-Sorbitol[c] => D-Fructose[c] + Proton (energy metabolism)[c] + NADH[c]		0	0
R738	ketohexokinase	D-Fructose[c] + ATP[c] => ADP[c] + Proton (energy metabolism)[c] + D-Fructose 1-phosphate[c]		0	0
R739	fructose-bisphosphate aldolase, class II	D-Fructose 1-phosphate[c] => Glycerone phosphate[c] + L-Glyceraldehyde[c]		0	0
R740	L-rhamnose 1-dehydrogenase	NAD(+)[c] + L-Rhamnofuranose[c] => Proton (energy metabolism)[c] + NADH[c] + L-Rhamnono-1,4-lactone[c]		0	0
R741	L-rhamnono-1,4-lactonase	H2O[c] + L-Rhamnono-1,4-lactone[c] => Proton (energy metabolism)[c] + L-Rhamnonate[c]		0	0
R742	L-rhamnonate dehydratase	L-Rhamnonate[c] => H2O[c] + 2-Dehydro-3-deoxy-L-rhamnonate[c]		0	0
R743	1.1.1.289-RXN	NADP(+)[m] + D-Sorbitol[m] <=> Proton (energy metabolism)[m] + NADPH[m] + keto-L-sorbose[m]		0	0
R744	1.1.1.289-RXN	NADP(+)[c] + D-Sorbitol[c] <=> Proton (energy metabolism)[c] + NADPH[c] + keto-L-sorbose[c]		0	0
R745	D-Glucitol:NADP+ 1-oxidoreductase	NADP(+)[c] + D-Sorbitol[c] => alpha-D-Glucose[c] + Proton (energy metabolism)[c] + NADPH[c]		0	0
R746	ADPmannose sugarphosphohydrolase	H2O[m] + ADP-mannose[m] => 2 Proton (energy metabolism)[m] + AMP[m] + alpha-D-Mannose 1-phosphate[m]		0	0
R747	L-rhamnose:NADP+ 1-oxidoreductase	NADP(+)[c] + L-Rhamnose[c] => Proton (energy metabolism)[c] + NADPH[c] + L-Rhamnono-1,4-lactone[c]		0	0
R748	L-rhamnose:NAD+ 1-oxidoreductase	NAD(+)[c] + L-Rhamnose[c] <=> Proton (energy metabolism)[c] + NADH[c] + L-Rhamnono-1,4-lactone[c]		0	0
R749	2-keto-3-deoxy-L-rhamnonate aldolase;2-keto-3-deoxy-L-rhamnoate aldolase	2-Dehydro-3-deoxy-L-rhamnonate[m] <=> Pyruvate[m] + (S)-lactaldehyde[m]		0	0
R750	TRIOKINASE-RXN	ATP[c] + D-glyceraldehyde[c] => ADP[c] + Proton (energy metabolism)[c] + D-Glyceraldehyde 3-phosphate[c]		0	0
R751	TRIOKINASE-RXN	ATP[m] + D-glyceraldehyde[m] => ADP[m] + Proton (energy metabolism)[m] + D-Glyceraldehyde 3-phosphate[m]		0	0
R752	Hexokinase (hxk) (mannokinase)	ATP[c] + D-Mannose[c] => ADP[c] + Proton (energy metabolism)[c] + D-Mannose 6-phosphate[c]		0	0
R753	Phosphomannomutase	alpha-D-Mannose 1-phosphate[c] <=> D-Mannose 6-phosphate[c]		-0.0523201	-0.0471823
R754	Mannose-1-phosphate guanylyltransferase	Proton (energy metabolism)[c] + GTP[c] + alpha-D-Mannose 1-phosphate[c] => Pyrophosphate[c] + GDP-mannose[c]		0.0523201	0.0471823
R755	tryprostatin B 6-hydroxylase	Oxygen[c] + tryprostatin B[c] + Red-NADPH-Hemoprotein-Reductases[c] => H2O[c] + 6-hydroxytryprostatin B[c] + Ox-NADPH-Hemoprotein-Reductases[c]		0	0
R756	fusaric acid synthase	3 Proton (energy metabolism)[c] + 3 NADPH[c] + 3 Acetyl-CoA[c] => H2O[c] + CO2[c] + 3 NADP(+)[c] + 3 Coenzyme A[c] + CPD-18035[c]		0	0
R757	trans-enoyl reductase;fusaridione A synthetase	7 Proton (energy metabolism)[c] + 5 NADPH[c] + Acetyl-CoA[c] + 6 Malonyl-COA[c] + 4 S-Adenosyl-L-methionine[c] => 5 H2O[c] + 6 CO2[c] + 5 NADP(+)[c] + 7 Coenzyme A[c] + 4 S-Adenosyl-L-homocysteine[c] + CPD-17997[c]		0	0
R758	fusaridione A synthetase	ATP[c] + L-Tyrosine[c] + CPD-17997[c] => Proton (energy metabolism)[c] + AMP[c] + Pyrophosphate[c] + fusaridione A[c]		0	0
R759	aldose-1-epimerase	D-Galactose[c] <=> beta-D-galactose[c]		0	0
R760	Aldehyde reductase	Proton (energy metabolism)[c] + NADPH[c] + D-Arabinose[c] <=> NADP(+)[c] + D-Arabitol[c]		0	0
R761	D-Ribose reductase	Proton (energy metabolism)[c] + NADPH[c] + D-Ribose[c] <=> NADP(+)[c] + Ribitol[c]		0.0253377	0.0228495
R762	Aldehyde reductase (Polyol dehydrogenase (NADP+))	NADP(+)[c] + Galactitol[c] <=> D-Galactose[c] + Proton (energy metabolism)[c] + NADPH[c]		0	0
R763	Galactose 1-dehydrogenase	D-Galactose[c] + NAD(+)[c] => Proton (energy metabolism)[c] + NADH[c] + D-Galactono-1,4-lactone[c]		0	0
R764	Galactonate dehydratase	D-Galactonate[c] => H2O[c] + 2-Dehydro-3-deoxy-D-galactonate[c]		0	0
R765	Beta-galactosidase	H2O[c] + Lactose[c] => alpha-D-Glucose[c] + D-Galactose[c]		0	0
R766	raffinose synthase	galactinol[m] + Sucrose[m] => Raffinose[m] + myo-Inositol[m]		0	0
R767	alpha-galactosidase;melibiose alpha-galactosidase	H2O[e] + melibiose[e] => D-Glucose[e] + D-Galactose[e]		0	0
R768	Galactosylglycerol galactohydrolase	H2O[c] + 3-beta-D-galactosyl-sn-glycerol[c] <=> D-Galactose[c] + Glycerol[c]		0	0
R769	3-O-alpha-D-Galactosyl-1D-myo-inositol galactohydrolase;	H2O[c] + galactinol[c] <=> D-Galactose[c] + myo-Inositol[c]		0	0
R770	Epimelibiose galactohydrolase	H2O[e] + Epimelibiose[e] <=> D-Galactose[e] + D-Mannose[e]		0	0
R771	Melibiitol galactohydrolase	H2O[e] + Melibiitol[e] <=> D-Galactose[e] + D-Sorbitol[e]		0	0
R772	CTP:D-tagatose 6-phosphate 1-phosphotransferase	CTP[c] + D-tagatofuranose 6-phosphate[c] <=> Proton (energy metabolism)[c] + CDP[c] + D-tagatofuranose 1,6-bisphosphate[c]		0	0
R773	UTP:D-tagatose 6-phosphate 1-phosphotransferase	UTP[c] + D-tagatofuranose 6-phosphate[c] => Proton (energy metabolism)[c] + UDP[c] + D-tagatofuranose 1,6-bisphosphate[c]		0	0
R774	ITP:D-tagatose 6-phosphate 1-phosphotransferase	ITP[c] + D-tagatofuranose 6-phosphate[c] => Proton (energy metabolism)[c] + IDP[c] + D-tagatofuranose 1,6-bisphosphate[c]		0	0
R775	R05549	H2O[e] + manninotriose[e] <=> D-Galactose[e] + melibiose[e]		0	0
R776	alkaline alpha-galactosidase;alkaline alpha- galactosidase	H2O[e] + stachyose[e] => alpha-D-galactopyranose[e] + Raffinose[e]		0	0
R777	raffinose alpha-galactosidase;raffinose galactohydrolase	H2O[e] + Raffinose[e] => Sucrose[e] + alpha-D-galactopyranose[e]		0	0
R778	tagatose-1,6-bisphosphate aldolase;D-tagatose-1,6-bisphosphate aldolase;D-tagatose-1,6-diphosphate aldolase	D-tagatofuranose 1,6-bisphosphate[c] => Glycerone phosphate[c] + D-Glyceraldehyde 3-phosphate[c]		0	0
R779	6-phosphotagatose kinase;D-tagatose-6-phosphate kinase	ATP[c] + D-tagatofuranose 6-phosphate[c] => ADP[c] + Proton (energy metabolism)[c] + D-tagatofuranose 1,6-bisphosphate[c]		0	0
R780	Galactokinase	D-Galactose[c] + ATP[c] => ADP[c] + Proton (energy metabolism)[c] + alpha-D-Galactose 1-phosphate[c]		0	0
R781	UTP-hexose-1-phosphate uridylyltransferase (UDP-galactose pyrophosphorylase)	Proton (energy metabolism)[c] + alpha-D-Galactose 1-phosphate[c] + UTP[c] => Pyrophosphate[c] + UDP-galactose[c]		0	0
R782	UDPglucose 4-epimerase	UDP-galactose[c] <=> UDP-glucose[c]		-0.0667856	-0.0602272
R783	UDP-glucose-hexose-1-phosphate uridylyltransferase	alpha-D-Galactose 1-phosphate[c] + UDP-glucose[c] <=> UDP-galactose[c] + alpha-D-Glucose 1-phosphate[c]		0	0
R784	UDP-alpha-D-galactopyranose furanomutase	UDP-galactose[c] <=> UDP-alpha-D-galactofuranose [c]		0.0158562	0.0142991
R785	Beta-galactosidase (lacA)	Lactose[e] + H2O[e] => alpha-D-Glucose[e] + D-Galactose[e]		0	0
R786	Invertase (suc1)	H2O[e] + Sucrose[e] => alpha-D-Glucose[e] + D-Fructose[e]		0	0
R787	sucrose beta-fructofuranosidase;sucrose alpha-glucosidase;neutral/alkaline invertase;sucrose invertase	H2O[c] + Sucrose[c] => D-Glucose[c] + beta-D-fructose[c]		0	0
R788	sucrose glucohydrolase	H2O[e] + Sucrose[e] => D-Glucose[e] + D-Fructose[e]		0	0
R789	sucrose glucohydrolase	H2O[c] + Sucrose[c] <=> D-Glucose[c] + D-Fructose[c]		0	0
R790	D-galactosylononitol synthase;galactosyltransferase;D-ononitol galactinol:D-galactosylononitol galactosyltransferase	D-ononitol[m] + galactinol[m] => D-galactosylononitol[m] + myo-Inositol[m]		0	0
R791	linoleate:CoA ligase (AMP-forming);acyl-CoA synthetase;Very long-chain acyl-CoA synthetase	Coenzyme A[p] + ATP[p] + Octadecadienoate[p] => AMP[p] + Pyrophosphate[p] + linoleoyl-CoA[p]		0	0
R792	gamma-resorcylate decarboxylase	Proton (energy metabolism)[c] + gamma-resorcylate[c] <=> CO2[c] + Resocinol[c]		0	0
R793	glucose-6-phosphatase;glucose-6-phosphate phosphatase	D-Glucose 6-phosphate[c] + H2O[c] => D-Glucose[c] + Orthophosphate[c]		0.181901	0.164038
R794	Sulfhydryl oxidase (Sox)	Oxygen[c] + 2 L-Cysteine[c] => Hydrogen peroxide[c] + Cystine[c]		0	0
R795	L-glutamate:L-cysteine gamma-ligase (ADP-forming)	ATP[c] + L-Glutamate[c] + L-Cysteine[c] => ADP[c] + Proton (energy metabolism)[c] + Orthophosphate[c] + gamma-L-Glutamyl-L-cysteine[c]		0	0
R796	gamma-L-glutamyl-L-cysteine:glycine ligase (ADP-forming)	ATP[c] + Glycine[c] + gamma-L-Glutamyl-L-cysteine[c] => ADP[c] + Proton (energy metabolism)[c] + Orthophosphate[c] + Glutathione[c]		0	0
R797	gamma-glutamyltranspeptidase	H2O[c] + Glutathione[c] => L-Glutamate[c] + L-cysteinylglycine[c]		0	0
R798	5-oxo-L-proline amidohydrolase (ATP-hydrolysing)	ATP[c] + 2 H2O[c] + 5-oxo-L-proline[c] => ADP[c] + Proton (energy metabolism)[c] + Orthophosphate[c] + L-Glutamate[c]		0	0
R799	glutathione:NADP+ oxidoreductase	Proton (energy metabolism)[c] + NADPH[c] + Oxidized glutathione[c] => NADP(+)[c] + 2 Glutathione[c]		0	0
R800	L-cysteinylglycine dipeptidase	H2O[c] + L-cysteinylglycine[c] => Glycine[c] + L-Cysteine[c]		0	0
R801	glutathione:hydrogen-peroxide oxidoreductase	Hydrogen peroxide[c] + 2 Glutathione[c] => 2 H2O[c] + Oxidized glutathione[c]		0	0
R802	Isocitrate dehydrogenase (icdA) (NADP+)	Isocitrate[m] + NADP(+)[m] => CO2[m] + 2-Oxoglutarate[m] + NADPH[m]		0	0
R803	[Cys-Gly]-S-conjugate dipeptidase;cysteinylglycine-(S) conjugate dipeptidase	H2O[c] + CPD-6262[c] => Glycine[c] + S-Substituted-L-Cysteines[c]		0	0
R804	Glycerol dehydrogenase	Proton (energy metabolism)[c] + NADPH[c] + D-glyceraldehyde[c] => NADP(+)[c] + Glycerol[c]		0	0
R805	Glycerol kinase	ATP[c] + Glycerol[c] => ADP[c] + Proton (energy metabolism)[c] + Glycerol 3-phosphate[c]		0	0.125208
R806	Glycerol dehydrogenase	Proton (energy metabolism)[c] + NADPH[c] + D-Erythrose[c] => NADP(+)[c] + Erythritol[c]		0	0
R807	Glycerol-3-phosphate acyltransferase	Glycerone phosphate[c] + 0.3211 Hexadecanoyl-[acp][c] + 0.0606 Octadecanoyl-[acp][c] + 0.3061 Octadecenoyl-[acp][c] + 0.3122 Octadecadienoyl-[acp][c] => Acyl-carrier protein[c] + 1-acyl-sn-glycerone phosphate used for phosphatidylserine[c]		0.0030017	0
R808	Glycerol-3-phosphate acyltransferase	Glycerone phosphate[c] + 0.3211 Hexadecanoyl-[acp][c] + 0.0606 Octadecanoyl-[acp][c] + 0.3061 Octadecenoyl-[acp][c] + 0.3122 Octadecadienoyl-[acp][c] => Acyl-carrier protein[c] + 1-acyl-sn-glycerone phosphate used for phosphatidylethanolamine[c]		0.0485429	0
R809	Glycerol-3-phosphate acyltransferase	Glycerone phosphate[c] + 0.3211 Hexadecanoyl-[acp][c] + 0.0606 Octadecanoyl-[acp][c] + 0.3061 Octadecenoyl-[acp][c] + 0.3122 Octadecadienoyl-[acp][c] => Acyl-carrier protein[c] + 1-acyl-sn-glycerone phosphate used for phosphatidylcholine[c]		0.000808839	0
R810	Acylglycerol lipase	H2O[c] + Monoacylglycerol(for Sterolesters)[c] => Proton (energy metabolism)[c] + Glycerol[c] + 0.3211 Hexadecanoate[c] + 0.0606 Octadecenoate[c] + 0.3061 Octadecadienoate[c] + 0.3122 Octadecatrienoate[c]		0	0
R811	1-acylglycerol-3-phosphate acyltransferase	0.2291 Hexadecanoyl-[acp][c] + 0.0795 Octadecanoyl-[acp][c] + 0.2979 Octadecenoyl-[acp][c] + 0.3935 Octadecadienoyl-[acp][c] + Diacylglycerol[c] => Acyl-carrier protein[c] + Triacylglycerol[c]		0.0125989	0.0113616
R812	Triacylglycerol lipase	H2O[c] + Triacylglycerol[c] => 0.2291 Hexadecanoate[c] + 0.0795 Octadecanoate[c] + 0.2979 Octadecenoate[c] + 0.3935 Octadecadienoate[c] + Diacylglycerol[c]		0	0
R813	Triacylglycerol lipase	H2O[c] + Diacylglycerol[c] => 0.2291 Hexadecanoate[c] + 0.0795 Octadecanoate[c] + 0.2979 Octadecenoate[c] + 0.3935 Octadecadienoate[c] + Monoacylglycerol[c]		0	0
R814	D-Glyceraldehyde:NAD+ oxidoreductase	2 Proton (energy metabolism)[c] + NADH[c] + D-Glycerate[c] => H2O[c] + NAD(+)[c] + L-Glyceraldehyde[c]		0	0.972364
R815	ATP:glycerol 3-phosphotransferase	ATP[c] + Glycerol[c] => ADP[c] + Proton (energy metabolism)[c] + glycerol monophosphate[c]		0	0
R816	sn-glycerol-3-phosphate phosphohydrolase	H2O[c] + Glycerol 3-phosphate[c] => Orthophosphate[c] + Glycerol[c]		0	0
R817	glycerol:NADP+ 2-oxidoreductase (glycerone-forming)	Proton (energy metabolism)[c] + NADPH[c] + Glycerone (DHA/dihydroxyacetone)[c] => NADP(+)[c] + Glycerol[c]		0	0
R818	Glycerol-3-phosphate acyltransferase	Glycerol 3-phosphate[c] + 0.3211 Hexadecanoyl-[acp][c] + 0.0606 Octadecanoyl-[acp][c] + 0.3061 Octadecenoyl-[acp][c] + 0.3122 Octadecadienoyl-[acp][c] => Acyl-carrier protein[c] + 1-acyl-sn-glycerol-3-phosphate used for phosphatidylserine[c]		0	0.00270693
R819	1-acylglycerol-3-phosphate acyltransferase	0.3211 Hexadecanoyl-[acp][c] + 0.0606 Octadecanoyl-[acp][c] + 0.3061 Octadecenoyl-[acp][c] + 0.3122 Octadecadienoyl-[acp][c] + 1-acyl-sn-glycerol-3-phosphate used for phosphatidylserine[c] => Acyl-carrier protein[c] + Phosphatidate used for phosphatidylserine[c]		0.0030017	0.00270693
R820	Glycerol-3-phosphate acyltransferase	Glycerol 3-phosphate[c] + 0.3211 Hexadecanoyl-[acp][c] + 0.0606 Octadecanoyl-[acp][c] + 0.3061 Octadecenoyl-[acp][c] + 0.3122 Octadecadienoyl-[acp][c] => Acyl-carrier protein[c] + 1-acyl-sn-glycerol-3-phosphate used for phosphatidylethanolamine[c]		0	0.043776
R821	1-acylglycerol-3-phosphate acyltransferase	0.3211 Hexadecanoyl-[acp][c] + 0.0606 Octadecanoyl-[acp][c] + 0.3061 Octadecenoyl-[acp][c] + 0.3122 Octadecadienoyl-[acp][c] + 1-acyl-sn-glycerol-3-phosphate used for phosphatidylethanolamine[c] => Acyl-carrier protein[c] + Phosphatidate used for phosphatidylethanolamine[c]		0.0485429	0.043776
R822	Glycerol-3-phosphate acyltransferase	Glycerol 3-phosphate[c] + 0.3211 Hexadecanoyl-[acp][c] + 0.0606 Octadecanoyl-[acp][c] + 0.3061 Octadecenoyl-[acp][c] + 0.3122 Octadecadienoyl-[acp][c] => Acyl-carrier protein[c] + 1-acyl-sn-glycerol-3-phosphate used for phosphatidylcholine[c]		0	0.00072941
R823	1-acylglycerol-3-phosphate acyltransferase	0.3211 Hexadecanoyl-[acp][c] + 0.0606 Octadecanoyl-[acp][c] + 0.3061 Octadecenoyl-[acp][c] + 0.3122 Octadecadienoyl-[acp][c] + 1-acyl-sn-glycerol-3-phosphate used for phosphatidylcholine[c] => Acyl-carrier protein[c] + Phosphatidate used for phosphatidylcholine[c]		0.000808839	0.00072941
R824	Glycerol-3-phosphate acyltransferase	Glycerol 3-phosphate[c] + 0.3211 Hexadecanoyl-[acp][c] + 0.0606 Octadecanoyl-[acp][c] + 0.3061 Octadecenoyl-[acp][c] + 0.3122 Octadecadienoyl-[acp][c] => Acyl-carrier protein[c] + 1-acyl-sn-glycerol-3-phosphate used for cardiolipin[c]		0.0599	0.0540178
R825	1-acylglycerol-3-phosphate acyltransferase	0.3211 Hexadecanoyl-[acp][c] + 0.0606 Octadecanoyl-[acp][c] + 0.3061 Octadecenoyl-[acp][c] + 0.3122 Octadecadienoyl-[acp][c] + 1-acyl-sn-glycerol-3-phosphate used for cardiolipin[c] => Acyl-carrier protein[c] + Phosphatidate used for cardiolipin[c]		0.0599	0.0540178
R826	1,2-Diacyl-sn-glycerol 3-phosphate phosphohydrolase	H2O[c] + Phosphatidate used for phosphatidylcholine[c] => Orthophosphate[c] + 1,2-diacyl-sn-glycerol (for Sterolesters)[c]		0	0
R827	Glycerol-3-phosphate O-acyltransferase	Glycerol 3-phosphate[c] + 0.074 Hexadecanoyl-[acp][c] + 0.222 Octadecenoyl-[acp][c] + 0.704 Octadecadienoyl-[acp][c] => Acyl-carrier protein[c] + Monoacylglycerol-3-phosphate (for Sterolesters)[c]		0	0
R828	1-acylglycerol-3-phosphate O-acyltransferase	0.074 Hexadecanoyl-[acp][c] + 0.222 Octadecenoyl-[acp][c] + 0.704 Octadecadienoyl-[acp][c] + Monoacylglycerol-3-phosphate (for Sterolesters)[c] => Acyl-carrier protein[c] + 1,2-diacyl-sn-glycerol 3-phosphate (for Sterolesters)[c]		0	0
R829	phosphatidate phosphatase	H2O[c] + 1,2-diacyl-sn-glycerol 3-phosphate (for Sterolesters)[c] => Orthophosphate[c] + 1,2-diacyl-sn-glycerol (for Sterolesters)[c]		0	0
R830	Glycerol-3-phosphate O-acyltransferase	Glycerol 3-phosphate[c] + 0.2291 Hexadecanoyl-[acp][c] + 0.0795 Octadecanoyl-[acp][c] + 0.2979 Octadecenoyl-[acp][c] + 0.3935 Octadecadienoyl-[acp][c] => Acyl-carrier protein[c] + Monoacylglycerol-3-Phosphate[c]		0.0167903	0.0151414
R831	Glycerol-3-phosphate O-acyltransferase	0.2291 Hexadecanoyl-[acp][c] + 0.0795 Octadecanoyl-[acp][c] + 0.2979 Octadecenoyl-[acp][c] + 0.3935 Octadecadienoyl-[acp][c] + Monoacylglycerol-3-Phosphate[c] => Acyl-carrier protein[c] + Diacylglycerol-3-Phosphate[c]		0.014842	0.0133845
R832	phosphatidate phosphatase	H2O[c] + Diacylglycerol-3-Phosphate[c] => Orthophosphate[c] + Diacylglycerol[c]		0.014842	0.0133845
R833	ATP:glycerone phosphotransferase	ATP[c] + Glycerone (DHA/dihydroxyacetone)[c] => ADP[c] + Proton (energy metabolism)[c] + Glycerone phosphate[c]		0	0.847156
R834	Glycerol 3-phosphate dehydrogenase (FAD dependent) (FAD-dependent sn-glycerol-3-phosphate dehydrogenase)	Proton (energy metabolism)[c] + Glycerol 3-phosphate[c] + FAD[m] => Glycerone phosphate[c] + FADH2[m]		0	0.000378749
R835	Glycerol 3-phosphate dehydrogenase (NAD+ dependent)	Proton (energy metabolism)[c] + Glycerone phosphate[c] + NADH[c] => NAD(+)[c] + Glycerol 3-phosphate[c]		0.0860694	0
R836	Acyldihydroxyacetonephosphate reductase/ acylglycerone-phosphate reductase	NADPH[c] + 1-acyl-sn-glycerone phosphate used for phosphatidylserine[c] => NADP(+)[c] + 1-acyl-sn-glycerol-3-phosphate used for phosphatidylserine[c]		0.0030017	0
R837	Cdp-diacylglycerol synthetase (phosphatidate cytidylyltransferase )	Proton (energy metabolism)[c] + CTP[c] + Phosphatidate used for phosphatidylserine[c] => Pyrophosphate[c] + Cdp-diacylglycerol used for phosphatidylserine[c]		0.0030017	0.00270693
R838	Acyldihydroxyacetonephosphate reductase/ acylglycerone-phosphate reductase	NADPH[c] + 1-acyl-sn-glycerone phosphate used for phosphatidylethanolamine[c] => NADP(+)[c] + 1-acyl-sn-glycerol-3-phosphate used for phosphatidylethanolamine[c]		0.0485429	0
R839	Cdp-diacylglycerol synthetase (phosphatidate cytidylyltransferase )	Proton (energy metabolism)[c] + CTP[c] + Phosphatidate used for phosphatidylethanolamine[c] => Pyrophosphate[c] + Cdp-diacylglycerol used for phosphatidylethanolamine[c]		0.0485429	0.043776
R840	Phosphatidylserine decarboxylase	Proton (energy metabolism)[c] + Phosphatidylserine used for phosphatidylethanolamine[c] => CO2[c] + Phosphatidylethanolamine[c]		0.0477341	0.0430465
R841	Acyldihydroxyacetonephosphate reductase/ acylglycerone-phosphate reductase	NADPH[c] + 1-acyl-sn-glycerone phosphate used for phosphatidylcholine[c] => NADP(+)[c] + 1-acyl-sn-glycerol-3-phosphate used for phosphatidylcholine[c]		0.000808839	0
R842	Cdp-diacylglycerol synthetase (phosphatidate cytidylyltransferase )	Proton (energy metabolism)[c] + CTP[c] + Phosphatidate used for phosphatidylcholine[c] => Pyrophosphate[c] + Cdp-diacylglycerol used for phosphatidylcholine[c]		0.000808839	0.00072941
R843	Phosphatidylserine decarboxylase	Proton (energy metabolism)[c] + Phosphatidylserine used for phosphatidylcholine[c] => CO2[c] + Phosphatidylethanolamine used for phosphatidylcholine[c]		0	0
R844	Phosphatidylethanolamine N-methyltransferase	S-Adenosyl-L-methionine[c] + Phosphatidylethanolamine used for phosphatidylcholine[c] => Proton (energy metabolism)[c] + S-Adenosyl-L-homocysteine[c] + Phosphatidyl-N-methylethanolamine[c]		0	0
R845	Cdp-diacylglycerol synthetase (phosphatidate cytidylyltransferase )	Proton (energy metabolism)[c] + CTP[c] + Phosphatidate used for cardiolipin[c] => Pyrophosphate[c] + Cdp-diacylglycerol used for cardiolipin[c]		0.0195672	0.0176456
R846	CDP-diacylglycerol-glycerol-3-phosphate 3-phosphatidyltransferase	Glycerol 3-phosphate[c] + Cdp-diacylglycerol used for cardiolipin[c] => Proton (energy metabolism)[c] + CMP[c] + 3(3-sn-phosphatidyl)-sn-glycerol 1-phosphate used for cardiolipin biosynthesis[c]		0.00937916	0.00845812
R847	Phosphatidylglycerophosphatase	H2O[c] + 3(3-sn-phosphatidyl)-sn-glycerol 1-phosphate used for cardiolipin biosynthesis[c] => Orthophosphate[c] + Phosphatidylglycerol[c]		0.00937916	0.00845812
R848	Cardiolipin synthase/CDP-diacylglycerol-glycerol-3-phosphate 3-phosphatidyltransferase	Cdp-diacylglycerol used for cardiolipin[c] + Phosphatidylglycerol[c] => CMP[c] + Cardiolipin[c]		0.00937916	0.00845812
R849	phospholipase C	H2O[c] + Phosphatidylglycerol[c] => 2 Proton (energy metabolism)[c] + 1,2-diacyl-sn-glycerol (for Sterolesters)[c] + glycerol monophosphate[c]		0	0
R850	Phospholipase A2/lecithinase a/phosphatidase/phosphatidolipase/phospholipase A	Phosphatidylcholine[c] => 0.01 Dodecanoate[c] + 0.044 Tetradecanoate[c] + 0.077 Tetradecenoate[c] + 0.224 Hexadecanoate[c] + 0.039 Hexadecenoate[c] + 0.018 Hexadecadienoate[c] + 0.048 Heptadecanoate[c] + 0.068 Octadecanoate[c] + 0.131 Octadecenoate[c] + 0.308 Octadecadienoate[c] + 0.021 Octadecatrienoate[c] + 0.012 Eicosanoate[c] + Lysophosphatidylcholine[c]		0	0
R851	Phospholipase a2/lecithinase A/phosphatidase/phosphatidolipase/phospholipase a	Phosphatidylethanolamine[c] => 0.3211 Hexadecanoate[c] + 0.0606 Octadecanoate[c] + 0.3061 Octadecenoate[c] + 0.3122 Octadecadienoate[c] + Lysophosphatidylethanolamine[c]		0.00577901	0.00521151
R852	R1116	Proton (energy metabolism)[c] + FAD[c] + Glycerol 3-phosphate[c] <=> Glycerone phosphate[c] + FADH2[c]		0	0
R853	diacylglycerol kinase (CTP)	CTP[c] + 1,2-diacyl-sn-glycerol (for Sterolesters)[c] => Proton (energy metabolism)[c] + CDP[c] + Phosphatidate used for phosphatidylcholine[c]		0	0
R854	lysophospholipase	H2O[c] + Lysophosphatidylethanolamine[c] => Proton (energy metabolism)[c] + 0.024 Dodecanoate[c] + 0.013 Tetradecanoate[c] + 0.012 Tetradecenoate[c] + 0.002 Pentadecanoate[c] + 0.154 Hexadecanoate[c] + 0.02 Hexadecenoate[c] + 0.008 Hexadecadienoate[c] + 0.002 Heptadecanoate[c] + 0.026 Octadecanoate[c] + 0.374 Octadecenoate[c] + 0.327 Octadecadienoate[c] + 0.032 Octadecatrienoate[c] + 0.006 Eicosa…		0	0
R855	ATP:ethanolamine O-phosphotransferase	ATP[c] + Ethanolamine[c] => ADP[c] + Proton (energy metabolism)[c] + Ethanolamine phosphate[c]		0	0
R856	CTP:ethanolamine-phosphate cytidylyltransferase	Proton (energy metabolism)[c] + CTP[c] + Ethanolamine phosphate[c] => Pyrophosphate[c] + CDP-ethanolamine[c]		0	0
R857	CDPethanolamine:1,2-diacylglycerol ethanolaminephosphotransferase	1,2-diacyl-sn-glycerol (for Sterolesters)[c] + CDP-ethanolamine[c] => Proton (energy metabolism)[c] + CMP[c] + Phosphatidylethanolamine[c]		0	0
R858	Phosphatidylglycerol cholinephosphohydrolase	H2O[c] + Phosphatidylcholine[c] => Proton (energy metabolism)[c] + 1,2-diacyl-sn-glycerol (for Sterolesters)[c] + Choline phosphate[c]		0	0
R859	Phosphatidylglycerol cholinephosphohydrolase	H2O[c] + Phosphatidylethanolamine[c] => Proton (energy metabolism)[c] + 1,2-diacyl-sn-glycerol (for Sterolesters)[c] + Ethanolamine phosphate[c]		0	0
R860	Phosphatidylethanolamine phosphatidohydrolase	H2O[c] + Phosphatidylcholine[c] => Proton (energy metabolism)[c] + Phosphatidate used for phosphatidylcholine[c] + choline[c]		0	0
R861	Phosphatidylethanolamine phosphatidohydrolase	H2O[c] + Phosphatidylethanolamine[c] => Proton (energy metabolism)[c] + Phosphatidate used for phosphatidylcholine[c] + Ethanolamine[c]		0	0
R862	lysophospholipase	H2O[c] + Lysophosphatidylcholine[c] => 0.024 Dodecanoate[c] + 0.013 Tetradecanoate[c] + 0.012 Tetradecenoate[c] + 0.002 Pentadecanoate[c] + 0.154 Hexadecanoate[c] + 0.02 Hexadecenoate[c] + 0.008 Hexadecadienoate[c] + 0.002 Heptadecanoate[c] + 0.026 Octadecanoate[c] + 0.374 Octadecenoate[c] + 0.327 Octadecadienoate[c] + 0.032 Octadecatrienoate[c] + 0.006 Eicosanoate[c] + sn-Glycero-3-phosphocholin…		0	0
R863	ATP:choline phosphotransferase	ATP[c] + choline[c] => ADP[c] + Proton (energy metabolism)[c] + Choline phosphate[c]		0	0
R864	CTP:choline-phosphate cytidylyltransferase	Proton (energy metabolism)[c] + CTP[c] + Choline phosphate[c] => Pyrophosphate[c] + CDP-choline[c]		0	0
R865	CDP-choline:1-alkyl-2-acetylglycerol cholinephosphotransferase	1,2-diacyl-sn-glycerol (for Sterolesters)[c] + CDP-choline[c] => Proton (energy metabolism)[c] + CMP[c] + Phosphatidylcholine[c]		0	0
R866	Glucosamine-phosphate N-acetyltransferase	Acetyl-CoA[c] + D-Glucosamine 6-phosphate[c] => Proton (energy metabolism)[c] + Coenzyme A[c] + N-Acetyl-D-glucosamine 6-phosphate[c]		0.510293	0.460182
R867	Allantoin permease	Allantoin[e] <=> Allantoin[c]		0	0
R868	S-adenosyl-L-methionine:phosphatidyl-N-dimethylethanolamine N-methyltransferase	Phosphatidyl-N-dimethylethanolamine[p] + S-Adenosyl-L-methionine[p] <=> Proton (energy metabolism)[p] + S-Adenosyl-L-homocysteine[p] + Phosphatidylcholine[p]		0	0
R869	acyl-CoA:1-acyl-sn-glycero-3-phosphoinositol O-acyltransferase	Acyl-CoA[m] + 1-Acylglycerophosphoinositol[m] => 4 Proton (energy metabolism)[m] + Coenzyme A[m] + 1-Phosphatidyl-D-myo-inositol[m]		0	0
R870	acyl-CoA:1-acyl-sn-glycero-3-phosphoinositol O-acyltransferase	Acyl-CoA[p] + 1-Acylglycerophosphoinositol[p] => Coenzyme A[p] + 4 Proton (energy metabolism)[p] + 1-Phosphatidyl-D-myo-inositol[p]		0	0
R871	acyl-CoA:1-acyl-sn-glycero-3-phosphoserine O-acyltransferase	Acyl-CoA[p] + 1-Acyl-sn-glycero-3-phosphoserine[p] => Coenzyme A[p] + 5 Proton (energy metabolism)[p] + Phosphatidylserine[p]		0	0
R872	acyl-CoA:1-acyl-sn-glycero-3-phosphoglycerol O-acyltransferase	Acyl-CoA[m] + 1-Acyl-sn-glycero-3-phosphoglycerol[m] => 4 Proton (energy metabolism)[m] + Coenzyme A[m] + Phosphatidylglycerol[m]		0	0
R873	acyl-CoA:1-acyl-sn-glycero-3-phosphoglycerol O-acyltransferase	Acyl-CoA[p] + 1-Acyl-sn-glycero-3-phosphoglycerol[p] => Coenzyme A[p] + 4 Proton (energy metabolism)[p] + Phosphatidylglycerol[p]		0	0
R874	R09037	Acyl-CoA[m] + Monolysocardiolipin[m] => 4 Proton (energy metabolism)[m] + Coenzyme A[m] + Cardiolipin[m]		0	0
R875	S-adenosyl-L-methionine:1,2-diacyl-sn-glycerol 3-amino-3-carboxypropyltransferase	S-Adenosyl-L-methionine[c] + 1,2-diacyl-sn-glycerol (for Sterolesters)[c] => Proton (energy metabolism)[c] + 5'-Methylthioadenosine[c] + Diacylglycerylhomoserine[c]		0	0
R876	S-adenosylmethionine:diacylglycerylhomoserine N-methyltransferase (diacylglyceryl-N,N,N-trimethylhomoserine-forming)	3 S-Adenosyl-L-methionine[c] + Diacylglycerylhomoserine[c] => 3 Proton (energy metabolism)[c] + 3 S-Adenosyl-L-homocysteine[c] + Diacylglyceryl-N,N,N-trimethylhomoserine[c]		0	0
R877	phosphocholine phosphatase	H2O[c] + phosphocholine[c] => Orthophosphate[c] + choline[c]		0	0
R878	glycerophosphocholine phosphodiesterase	H2O[c] + sn-Glycero-3-phosphocholine[c] => Proton (energy metabolism)[c] + Glycerol 3-phosphate[c] + choline[c]		0	0
R879	acetylcholinesterase	H2O[m] + acetylcholine[m] => Proton (energy metabolism)[m] + Acetate[m] + choline[m]		0	0
R880	Threonine aldolase	Glycine[c] + Acetaldehyde[c] <=> L-Threonine[c]		0.195212	-2.82636
R881	Threonine dehydrogenase	NAD(+)[c] + L-Threonine[c] => Proton (energy metabolism)[c] + NADH[c] + L-2-Amino-3-oxobutanoic acid[c]		0	0
R882	Homoserine kinase	ATP[c] + L-Homoserine[c] => ADP[c] + Proton (energy metabolism)[c] + O-Phospho-L-homoserine[c]		0	3.0024
R883	Threonine synthase	H2O[c] + O-Phospho-L-homoserine[c] => Orthophosphate[c] + L-Threonine[c]		0	3.0024
R884	Aminomethyltransferase (2.1.2.10, 1.4.4.2 and 1.8.1.4 lumped)	Glycine[m] + H-protein-lipoyllysine[m] => CO2[m] + H-protein-S-aminomethyldihydrolipoyllysine[m]		0	0
R885	Glycine dehydrogenase (decarboxylating) / glycine decarboxylase complex (P-subunit), glycine synthase (P-subunit), glycine cleavage system (P-subunit)	Proton (energy metabolism)[m] + NADH[m] + H-protein-lipoyllysine[m] <=> NAD(+)[m] + protein-dihydrolipoyllysine[m]		0	0
R886	L-Serine ammonia-lyase	L-Serine[c] => Pyruvate[c] + NH3[c]		0	0
R887	Cystathionine beta-synthase	L-Serine[c] + L-Homocysteine[c] => H2O[c] + L-Cystathionine[c]		0	0
R888	glycine oxidase/deaminase	H2O[c] + Glycine[c] + Oxygen[c] => Glyoxylate[c] + Hydrogen peroxide[c] + NH3[c]		0	0.797261
R889	3-phosphoglycerate phosphatase;3-phospho-D-glycerate phosphatase	H2O[c] + 3-Phospho-D-glycerate[c] => Orthophosphate[c] + D-Glycerate[c]		0	0
R890	serine racemase	L-Serine[m] => D-serine[m]		0	0
R891	aminoacetone oxidase	H2O[c] + Oxygen[c] + aminoacetone[c] => Hydrogen peroxide[c] + Methylglyoxal[c] + NH3[c]		0	0
R892	D-serine ammonia-lyase	D-serine[m] => Pyruvate[m] + NH3[m]		0	0
R893	L-allo-threonine aldolase	L-allo-threonine[c] => Glycine[c] + Acetaldehyde[c]		0	0
R894	L-serine hydro-lyase (adding hydrogen sulfide, L-cysteine-forming)	L-Serine[c] + H2S[c] <=> H2O[c] + L-Cysteine[c]		0.0224803	0.0202727
R895	serine--pyruvate aminotransferase;serine-pyruvate aminotransferase	Pyruvate[m] + L-Serine[m] <=> L-Alanine[m] + 3-hydroxypyruvate[m]		0	0
R896	THREOSPON-RXN	Proton (energy metabolism)[c] + L-2-Amino-3-oxobutanoic acid[c] => CO2[c] + aminoacetone[c]		0	0
R897	L-2,4-diaminobutyrate decarboxylase	Proton (energy metabolism)[c] + L-2,4-diaminobutanoate[c] => CO2[c] + propane-1,3-diamine[c]		0	0
R898	choline dehydrogenase;choline monooxygenase	choline[c] <=> betaine aldehyde[c] + Donor-H2[c]		0	0
R899	betaine aldehyde dehydrogenase	H2O[c] + NAD(+)[c] + betaine aldehyde[c] <=> 2 Proton (energy metabolism)[c] + NADH[c] + glycine betaine[c]		0	0
R900	choline dehydrogenase;choline monooxygenase	choline[m] <=> betaine aldehyde[m] + Donor-H2[m]		0	0
R901	Glycine hydroxymethyltransferase/serine hydroxymethyltransferase	L-Serine[c] + Tetrahydrofolate[c] <=> H2O[c] + Glycine[c] + 5,10-Methylenetetrahydrofolate[c]		-0.258652	-1.20562
R902	Cystathionine gamma-lyase	H2O[c] + L-Cystathionine[c] => L-Cysteine[c] + NH3[c] + 2-Oxobutanoate[c]		0	0
R903	Aspartic beta semi-aldehyde dehydrogenase, aspartate semialdehyde dehydrogenase	Proton (energy metabolism)[c] + NADPH[c] + 4-Phospho-L-aspartate[c] => Orthophosphate[c] + NADP(+)[c] + L-Aspartate 4-semialdehyde[c]		0.0388671	3.03746
R904	Homoserine dehydrogenase I	Proton (energy metabolism)[c] + NADH[c] + L-Aspartate 4-semialdehyde[c] => NAD(+)[c] + L-Homoserine[c]		0.0388671	3.03746
R905	Phosphoglycerate dehydrogenase	NAD(+)[c] + 3-Phospho-D-glycerate[c] <=> Proton (energy metabolism)[c] + NADH[c] + 3-Phosphonooxypyruvate[c]		0	0
R906	Phosphoserine transaminase	L-Glutamate[c] + 3-Phosphonooxypyruvate[c] => 2-Oxoglutarate[c] + 3-Phosphoserine[c]		0	0
R907	ATP:(R)-glycerate 3-phosphotransferase	ATP[c] + D-Glycerate[c] => ADP[c] + Proton (energy metabolism)[c] + 3-Phospho-D-glycerate[c]		0	0
R908	Phosphatidylserine synthase	L-Serine[c] + Cdp-diacylglycerol used for phosphatidylserine[c] => Proton (energy metabolism)[c] + CMP[c] + Phosphatidylserine[c]		0.00219286	0.00197752
R909	Phosphatidylserine synthase	L-Serine[c] + Cdp-diacylglycerol used for phosphatidylethanolamine[c] => Proton (energy metabolism)[c] + CMP[c] + Phosphatidylserine used for phosphatidylethanolamine[c]		0.0477341	0.0430465
R910	Phosphatidylserine synthase	L-Serine[c] + Cdp-diacylglycerol used for phosphatidylcholine[c] => Proton (energy metabolism)[c] + CMP[c] + Phosphatidylserine used for phosphatidylcholine[c]		0	0
R911	glycine transaminase;glyoxylate aminotransferase	2-Oxoglutarate[m] + Glycine[m] <=> L-Glutamate[m] + Glyoxylate[m]		0	0
R912	serine-glyoxylate transaminase	Glyoxylate[c] + L-Serine[c] => 3-hydroxypyruvate[c] + Glycine[c]		0	0.972364
R913	glycerate dehydrogenase	NAD(+)[c] + D-Glycerate[c] <=> Proton (energy metabolism)[c] + NADH[c] + 3-hydroxypyruvate[c]		0	-0.972364
R914	Phosphoserine phosphatase	H2O[c] + 3-Phosphoserine[c] => Orthophosphate[c] + L-Serine[c]		0	0
R915	Aspartate kinase	ATP[c] + L-Aspartate[c] => ADP[c] + 4-Phospho-L-aspartate[c]		0.0388671	3.03746
R916	Glycine hydroxymethyltransferase/serine hydroxymethyltransferase	Proton (energy metabolism)[m] + Tetrahydrofolate[m] + H-protein-S-aminomethyldihydrolipoyllysine[m] <=> 5,10-Methylenetetrahydrofolate[m] + NH3[m] + protein-dihydrolipoyllysine[m]		0	0
R917	D-amino acid oxidase	H2O[c] + Oxygen[c] + D-alanine[c] => Pyruvate[c] + Hydrogen peroxide[c] + NH3[c]		0	0
R918	Tryptophan synthetase	L-Serine[c] + Indoleglycerol phosphate[c] => H2O[c] + D-Glyceraldehyde 3-phosphate[c] + L-Tryptophan[c]		0.0275034	0.0248026
R919	succinyl-CoA:glycine C-succinyltransferase (decarboxylating)	Proton (energy metabolism)[m] + Succinyl-CoA[m] + Glycine[m] => CO2[m] + Coenzyme A[m] + 5-aminolevulinate[m]		0	0
R920	Threonine dehydratase	L-Threonine[c] => NH3[c] + 2-Oxobutanoate[c]		0	0
R921	Threonine dehydratase	L-Threonine[m] => NH3[m] + 2-Oxobutanoate[m]		0.0821512	0.0740839
R922	IPC synthase, mannosyl diphosphorylinositol ceramide synthase	1-Phosphatidyl-D-myo-inositol[c] + Cerebrin 2[c] => H2O[c] + Inositol phosphorylceramide[c]		0.000229744	0.000207183
R923	Isocitrate lyase	Isocitrate[p] => Succinate[p] + Glyoxylate[p]		1.17285	0
R924	Oxalate decarboxylase	Proton (energy metabolism)[c] + Oxalate[c] => CO2[c] + Formate[c]		0	0
R925	Oxalate decarboxylase	Proton (energy metabolism)[e] + Oxalate[e] => Formate[e] + CO2[e]		0	0
R926	Catalase (catR)	2 Hydrogen peroxide[c] => 2 H2O[c] + Oxygen[c]		0	0
R927	Catalase (catR)	2 Hydrogen peroxide[p] => 2 H2O[p] + Oxygen[p]		1.11e-29	5.89e-29
R928	Catalase (catR)	2 Hydrogen peroxide[e] => 2 H2O[e] + Oxygen[e]		0	0
R929	Aminomethyltransferase (2.1.2.10, 1.4.4.2 and 1.8.1.4 lumped)	NAD(+)[c] + Glycine[c] + Tetrahydrofolate[c] => NADH[c] + CO2[c] + 5,10-Methylenetetrahydrofolate[c] + NH3[c]		0.54352	1.46251
R930	Catalase (catR)	2 Hydrogen peroxide[m] => 2 H2O[m] + Oxygen[m]		0	0
R931	3-ethylmalate synthase	H2O[c] + Glyoxylate[c] + Butanoyl-CoA[c] => Proton (energy metabolism)[c] + Coenzyme A[c] + 3-ethylmalate[c]		-9.74e-29	0
R932	glyoxylate reductase;glycolate dehydrogenase	NAD(+)[c] + glycolate[c] <=> Proton (energy metabolism)[c] + NADH[c] + Glyoxylate[c]		0	0
R933	oxalate--CoA ligase	ATP[c] + Coenzyme A[c] + Oxalate[c] => AMP[c] + Pyrophosphate[c] + oxalyl-CoA[c]		0	0
R934	(S)-3-Hydroxybutanoyl-CoA:NADP+ oxidoreductase	NADP(+)[m] + (S)-3-Hydroxybutanoyl-CoA[m] => Proton (energy metabolism)[m] + NADPH[m] + Acetoacetyl-CoA[m]		0	0
R935	Enoyl-CoA hydratase	H2O[p] + Crotonoyl-CoA[p] <=> 3-hydroxybutanoyl-CoA[p]		-2.15e-16	0
R936	Formate oxidase	Proton (energy metabolism)[c] + Formate[c] + Oxygen[c] => CO2[c] + Hydrogen peroxide[c]		0.081168	0.0731972
R937	5-formyltetrahydrofolate deformylase	H2O[c] + 10-Formyltetrahydrofolate[c] => Proton (energy metabolism)[c] + Formate[c] + Tetrahydrofolate[c]		0	0
R938	coproporphyrinogen III oxidase (coproporphyrin-forming)	3 Oxygen[m] + coproporphyrinogen III[m] => 3 Hydrogen peroxide[m] + coproporphyrin III[m]		0	0
R939	ATP phosphoribosyltransferase	ATP[c] + 5-Phospho-alpha-D-ribose 1-diphosphate[c] => Pyrophosphate[c] + N1-(5-Phospho-D-ribosyl)-ATP[c]		0.0454547	0.040991
R940	phosphoribosyl-ATP diphosphatase	H2O[c] + N1-(5-Phospho-D-ribosyl)-ATP[c] => Proton (energy metabolism)[c] + Pyrophosphate[c] + N1-(5-Phospho-D-ribosyl)-AMP[c]		0.0454547	0.040991
R941	phosphoribosyl-AMP cyclohydrolase	H2O[c] + N1-(5-Phospho-D-ribosyl)-AMP[c] => 5-(5-Phospho-D-ribosylaminoformimino)-1-(5-phosphoribosyl)-imidazole-4-carboxamide[c]		0.0454547	0.040991
R942	1-(5-phosphoribosyl)-5-[(5-phosphoribosylamino)methylideneamino]imidazole-4-carboxamide isomerase	5-(5-Phospho-D-ribosylaminoformimino)-1-(5-phosphoribosyl)-imidazole-4-carboxamide[c] => N-(5'-Phospho-D-1'-ribulosylformimino)-5-amino-1-(5''-phospho-D-ribosyl)-4-imidazolecarboxamide[c]		0.0454547	0.040991
R943	Glutamine amidotransferase:cyclase/imidazole glycerol phosphate synthase	L-Glutamine[c] + N-(5'-Phospho-D-1'-ribulosylformimino)-5-amino-1-(5''-phospho-D-ribosyl)-4-imidazolecarboxamide[c] => Proton (energy metabolism)[c] + L-Glutamate[c] + AICAR[c] + D-erythro-1-(Imidazol-4-yl)glycerol 3-phosphate[c]		0.0454547	0.040991
R944	Imidazoleglycerol-phosphate dehydratase	D-erythro-1-(Imidazol-4-yl)glycerol 3-phosphate[c] => H2O[c] + 3-(Imidazol-4-yl)-2-oxopropyl phosphate[c]		0.0454547	0.040991
R945	Histidinol-phosphate aminotransferase	L-Glutamate[c] + 3-(Imidazol-4-yl)-2-oxopropyl phosphate[c] => 2-Oxoglutarate[c] + L-Histidinol phosphate[c]		0.0454547	0.040991
R946	Histidinol phosphatase	H2O[c] + L-Histidinol phosphate[c] => Orthophosphate[c] + L-Histidinol[c]		0.0454547	0.040991
R947	Histidinol dehydrogenase	H2O[c] + 2 NAD(+)[c] + L-Histidinol[c] => 3 Proton (energy metabolism)[c] + 2 NADH[c] + L-Histidine[c]		0.0454547	0.040991
R948	histidine decarboxylase	Proton (energy metabolism)[c] + L-Histidine[c] => CO2[c] + Histamine[c]		0	0
R949	3',5'-cyclic-nucleotide phosphodiesterase	H2O[c] + 3',5'-Cyclic AMP[c] => Proton (energy metabolism)[c] + AMP[c]		0	0
R950	3',5'-cyclic-nucleotide phosphodiesterase	H2O[c] + 3',5'-Cyclic dAMP[c] => 2 Proton (energy metabolism)[c] + dAMP[c]		0	0
R951	3',5'-cyclic-nucleotide phosphodiesterase	H2O[c] + 3',5'-Cyclic IMP[c] => 2 Proton (energy metabolism)[c] + IMP[c]		0	0
R952	3',5'-cyclic-nucleotide phosphodiesterase, low affinity	H2O[c] + 3',5'-Cyclic GMP[c] => Proton (energy metabolism)[c] + GMP[c]		0	0
R953	3',5'-cyclic-nucleotide phosphodiesterase, low affinity	H2O[c] + 3',5'-Cyclic CMP[c] => Proton (energy metabolism)[c] + CMP[c]		0	0
R954	CARNOSINE-N-METHYLTRANSFERASE-RXN	S-Adenosyl-L-methionine[c] + carnosine[c] => Proton (energy metabolism)[c] + S-Adenosyl-L-homocysteine[c] + anserine[c]		0	0
R955	histidinol dehydrogenase;histidinal dehydrogenase	H2O[c] + NAD(+)[c] + histidinal[c] => 2 Proton (energy metabolism)[c] + NADH[c] + L-Histidine[c]		0	0
R956	histidinol dehydrogenase	NAD(+)[c] + histidinol[c] <=> Proton (energy metabolism)[c] + NADH[c] + histidinal[c]		0	0
R957	hercynine,L-cysteine:oxygen [S-(hercyn-2-yl)-L-cysteine S-oxide-forming]	Oxygen[c] + L-Cysteine[c] + hercynine[c] => H2O[c] + S-(hercyn-2-yl)-L-cysteine S-oxide[c]		0	0
R958	S-(hercyn-2-yl)-L-cysteine-S-oxide ergothioneine-lyase (deaminating; pyruvate-forming)	FADH2[c] + S-(hercyn-2-yl)-L-cysteine S-oxide[c] <=> Pyruvate[c] + FAD[c] + NH3[c] + Ergothioneine[c]		0	0
R959	1-phosphatidylinositol 3-kinase/phosphoinositide 3-kinase	Proton (energy metabolism)[c] + ATP[c] + 1-Phosphatidyl-D-myo-inositol[c] => ADP[c] + 1-Phosphatidyl-1D-myo-inositol 3-phosphate[c]		0	0
R960	1-Phosphatidyl-D-myo-inositol inositolphosphohydrolase	H2O[c] + 1-Phosphatidyl-D-myo-inositol[c] => 2 Proton (energy metabolism)[c] + 1,2-diacyl-sn-glycerol (for Sterolesters)[c] + 1L-myo-Inositol 1-phosphate[c]		0	0
R961	phosphatidylinositol 4-kinase	Proton (energy metabolism)[c] + ATP[c] + 1-Phosphatidyl-D-myo-inositol[c] => ADP[c] + 1-Phosphatidyl-1D-myo-inositol 4-phosphate[c]		0	0
R962	1-phosphatidylinositol-4-phosphate 5-kinase	ATP[c] + 1-Phosphatidyl-1D-myo-inositol 4-phosphate[c] => ADP[c] + 4 Proton (energy metabolism)[c] + 1-Phosphatidyl-D-myo-inositol 4,5-bisphosphate[c]		0	0
R963	phytate degradation	4 H2O[e] + Phytate[e] => 4 Orthophosphate[e] + 1D-myo-Inositol 1,4-bisphosphate[e]		0	0
R964	inositol-1,3,4,6-tetrakis phosphate 5-kinase;inositol 1,3,4,6-tetrakisphosphate 5-kinase;myo-inositol-1,3,4,-tetrakisphosphate 5-kinase;myo-inositol-1,3,4,6-tetrakisphosphate 5-kinase	ATP[c] + D-myo-inositol (1,3,4,6)-tetrakisphosphate[c] => ADP[c] + Proton (energy metabolism)[c] + D-myo-inositol 1,3,4,5,6-pentakisphosphate[c]		0	0
R965	myo-inositol-1,4,5-trisphosphate 6-kinase	ATP[c] + D-myo-inositol (1,4,5)-trisphosphate[c] => ADP[c] + Proton (energy metabolism)[c] + D-myo-inositol (1,4,5,6)-tetrakisphosphate[c]		0	0
R966	Ins(1,4,5)P3 5-phosphatase;inositol-1,4,5-trisphosphate 5-phosphatase;D-myo-inositol (1,4,5)-trisphosphate 5-phosphatase;inositol-(1,4,5)-trisphosphate 5-phosphatase;inositol 1,4,5-trisphosphate 5-phosphatase	H2O[c] + D-myo-inositol (1,4,5)-trisphosphate[c] => Orthophosphate[c] + D-myo-inositol (1,4)-bisphosphate[c]		0	0
R967	inositol 1,4-bisphosphate 1-phosphatase	H2O[c] + D-myo-inositol (1,4)-bisphosphate[c] => Orthophosphate[c] + 1D-myo-inositol 4-monophosphate[c]		0	0
R968	1-phosphatidylinositol-4,5-bisphosphate phosphodiesterase;phospholipase C;phosphatidylinositol 4,5-bisphosphate lipase C	H2O[m] + 1-Phosphatidyl-D-myo-inositol 4,5-bisphosphate[m] => Proton (energy metabolism)[m] + Diacylglycerol[m] + D-myo-inositol (1,4,5)-trisphosphate[m]		0	0
R969	1-phosphatidyl-1D-myo-inositol-3,5-bisphosphate 3-phosphohydrolase	H2O[c] + 1-Phosphatidyl-1D-myo-inositol 3,5-bisphosphate[c] <=> 2 Proton (energy metabolism)[c] + Orthophosphate[c] + 1-Phosphatidyl-1D-myo-inositol 5-phosphate[c]		0	0
R970	R11680	H2O[p] + Proton (energy metabolism)[p] + 1-Phosphatidyl-1D-myo-inositol 4-phosphate[p] <=> Proton (energy metabolism)[c] + Orthophosphate[p] + 1-Phosphatidyl-D-myo-inositol[p]		0	0
R971	R12124	H2O[c] + 1-Phosphatidyl-1D-myo-inositol 3,5-bisphosphate[c] <=> 2 Proton (energy metabolism)[c] + Orthophosphate[c] + 1-Phosphatidyl-1D-myo-inositol 3-phosphate[c]		0	0
R972	inositol-4-phosphate monophosphatase;myo-inositol-4-phosphate monophosphatase	H2O[c] + 1D-myo-inositol 4-monophosphate[c] => Orthophosphate[c] + myo-Inositol[c]		0	0
R973	inositol-1,4,5,6-tetrakisphosphate 3-kinase;myo-inositol-1,4,5,6-tetratrisphosphate 3-kinase;myo-inositol (1,4,5,6)-tetrakisphosphate 3-phosphatase;myo-inositol-1,4,5,6-tetrakrisphosphate 3-kinase	ATP[c] + D-myo-inositol (1,4,5,6)-tetrakisphosphate[c] => ADP[c] + Proton (energy metabolism)[c] + D-myo-inositol 1,3,4,5,6-pentakisphosphate[c]		0	0
R974	Ins(1,3,4,5,6)P5 2-kinase;inositol (1,3,4,5,6)-pentakisphosphate 2-kinase;inositol-1,3,4,5,6-pentakisphosphate 2-kinase;D-myo-inositol (1,3,4,5,6)-pentakisphosphate 2-kinase	ATP[c] + D-myo-inositol 1,3,4,5,6-pentakisphosphate[c] => ADP[c] + Proton (energy metabolism)[c] + phytate[c]		0	0
R975	inositol-1,3,4,5-tetrakisphosphate 5-phosphatase;D-myo-inositol (1,3,4,5)-tetrakisphosphate 5-phosphatase;inositol-1,3,4,5tetrakisphosphate 5-phosphatase	H2O[c] + D-myo-inositol (1,3,4,5)-tetrakisphosphate[c] => Orthophosphate[c] + D-myo-inositol (1,3,4)-trisphosphate[c]		0	0
R976	phosphatidylinositol-3,4,5-trisphosphate 3-phosphatase	H2O[m] + PHOSPHATIDYLINOSITOL-345-TRIPHOSPHATE[m] => Orthophosphate[m] + 1-Phosphatidyl-D-myo-inositol 4,5-bisphosphate[m]		0	0
R977	Phosphatidylinositol synthase	myo-Inositol[c] + CDP-diacylglycerol[c] => CMP[c] + 1-Phosphatidyl-D-myo-inositol[c]		0.00323536	0.00291764
R978	gamma-glutamylisopropylamide synthetase	ATP[c] + L-Glutamate[c] + isopropylamine[c] => ADP[c] + Proton (energy metabolism)[c] + Orthophosphate[c] + gamma-glutamyl-isopropylamide[c]		0	0
R979	propanal:NAD(P)+ oxidoreductase	H2O[c] + NADP(+)[c] + Propionaldehyde[c] => 2 Proton (energy metabolism)[c] + NADPH[c] + Propionate[c]		0	0
R980	L-2-aminopropionaldehyde:NAD(P)+ oxidoreductase	H2O[c] + NADP(+)[c] + (S)-2-aminopropanal[c] => 2 Proton (energy metabolism)[c] + NADPH[c] + L-Alanine[c]		0	0
R981	Monophenol,L-dopa:oxygen oxidoreductase	Proton (energy metabolism)[c] + NADH[c] + Oxygen[c] + tyramine[c] <=> H2O[c] + NAD(+)[c] + dopamine[c]		0	0
R982	Monophenol,L-dopa:oxygen oxidoreductase	Proton (energy metabolism)[p] + NADH[p] + Oxygen[p] + tyramine[p] <=> H2O[p] + NAD(+)[p] + dopamine[p]		0	0
R983	carnitine monooxygenase	Proton (energy metabolism)[c] + NADPH[c] + Oxygen[c] + L-carnitine[c] => H2O[c] + NADP(+)[c] + L-malic semialdehyde[c] + trimethylamine[c]		0	0
R984	TPP transport	3 Proton (energy metabolism)[c] + thiamin diphosphate[c] <=> Thiamin pyrophosphate[m]		0	0
R985	Thiamine thiazole synthase	NAD(+)[c] + Glycine[c] + thiA protein (unused)[c] => 3 H2O[c] + Nicotinamide[c] + thiA protein (used)[c] + ADP-5-ethyl-4-methylthiazole-2-carboxylate[c]		0	0
R986	2-oxoglutarate reductase;2-oxoglutarate reductase ((R)-2-hydroxyglutarate-forming)	NAD(+)[c] + (R)-2-hydroxyglutarate[c] <=> Proton (energy metabolism)[c] + NADH[c] + 2-Oxoglutarate[c]		0	0
R987	linoleate 8R-lipoxygenase	Oxygen[c] + Octadecadienoate[c] => (8R)-HPODE[c]		0	0
R988	RXN-12758	(8R)-HPODE[c] <=> (7S,8S,9Z,12Z)-7,8-dihydroxy-9,12-octadecadienoate[c]		0	0
R989	2-aceto-2-hydroxy-butanoate:NADP+ oxidoreductase (isomerizing);2-aceto-2-hydroxy-butanoate isomeroreductase	Proton (energy metabolism)[m] + NADPH[m] + 2-Aceto-2-hydroxy butyrate[m] => NADP(+)[m] + (R)-2,3-Dihydroxy-3-methylpentanoate[m]		0.081028	0.073071
R990	2-keto-3-methyl-valerate dehydrogenase;3-methyl-2-oxopentanoate dehydrogenase	Coenzyme A[m] + NAD(+)[m] + (S)-3-Methyl-2-oxopentanoic acid[m] => CO2[m] + NADH[m] + (S)-2-Methylbutanoyl-CoA[m]		0	0
R991	2-keto-3-methylvalerate carboxy-lyase;(3S)-3-methyl-2-oxopentanoate carboxy-lyase;2-keto-methylvalerate decarboxylase	Proton (energy metabolism)[c] + (S)-3-Methyl-2-oxopentanoic acid[c] => CO2[c] + 2-methylbutanal[c]		0	0
R992	2-methylbutanol:NAD+ oxidoreductase;2-methylbutanol dehydrogenase	Proton (energy metabolism)[c] + NADH[c] + 2-methylbutanal[c] => NAD(+)[c] + 2-methylbutanol[c]		0	0
R993	L-lactate dehydrogenase	L-Lactate[c] + 1,4-benzoquinone[c] => Pyruvate[c] + hydroquinone[c]		0	0
R994	4-methyl-2-oxopentanoate dehydrogenase	Coenzyme A[m] + NAD(+)[m] + 4-Methyl-2-oxopentanoate[m] => CO2[m] + NADH[m] + 3-methylbutanoyl-CoA; isovaleryl-CoA[m]		0	0
R995	succinyl-CoA-glutarate CoA-transferase	Succinyl-CoA[m] + glutarate[m] <=> Succinate[m] + glutaryl-CoA[m]		0	0
R996	glutarate semialdehyde dehydrogenase	H2O[c] + NADP(+)[c] + glutarate semialdehyde[c] => 2 Proton (energy metabolism)[c] + NADPH[c] + glutarate[c]		0	0
R997	L-phenylalanine:2-oxo-4-methylthiobutanoate aminotransferase	L-Methionine[m] + Phenylpyruvate[m] <=> L-Phenylalanine[m] + 4-(methylsulfanyl)-2-oxobutanoate[m]		0	0
R998	NADP+L-lactaldehyde dehydrogenase	H2O[c] + NADP(+)[c] + (S)-lactaldehyde[c] => 2 Proton (energy metabolism)[c] + NADPH[c] + L-Lactate[c]		0	0
R999	L-erythrulose 1-phosphate isomerase	L-erythrulose 1-phosphate[m] <=> D-erythrulose 4-phosphate[m]		0	0
R1000	D-erythrulose 4-phosphate isomerase;D-erythrulose-4-phosphate isomerase 1	D-erythrulose 4-phosphate[c] <=> D-Erythrose 4-phosphate[c]		0	0
R1001	2-oxobutanoate dehydrogenase	Coenzyme A[m] + NAD(+)[m] + 2-Oxobutanoate[m] => CO2[m] + NADH[m] + Propionyl-CoA[m]		0.00112319	0.00101289
R1002	3-hydroxyisobutyrate dehydrogenase	NAD(+)[m] + (S)-3-hydroxy-isobutanoate[m] => Proton (energy metabolism)[m] + NADH[m] + (S)-methylmalonate-semialdehyde[m]		0	0
R1003	2-methylcitrate dehydratase	2-Hydroxybutane-1,2,4-tricarboxylate[m] => H2O[m] + But-1-ene-1,2,4-tricarboxylate[m]		0.0883568	0.0796801
R1004	Homoaconitate hydratase	H2O[m] + But-1-ene-1,2,4-tricarboxylate[m] <=> Homoisocitrate[m]		0.0883568	0.0796801
R1005	Homoisocitrate dehydrogenase	NAD(+)[m] + Homoisocitrate[m] => Proton (energy metabolism)[m] + NADH[m] + Oxaloglutarate[m]		0.0883568	0.0796801
R1006	Non enzymatic reaction	Proton (energy metabolism)[m] + Oxaloglutarate[m] => CO2[m] + 2-Oxoadipate[m]		0.0883568	0.0796801
R1007	L-aminoadipate-semialdehyde dehydrogenase	H2O[m] + NADP(+)[m] + 2-aminoadipate-semialdehyde[m] => 2 Proton (energy metabolism)[m] + NADPH[m] + 2-aminoadipate[m]		0	0
R1008	L-2-aminoadipate-6-semialdehyde:NADP+ 6-oxidoreductase;	2 Proton (energy metabolism)[c] + ATP[p] + L-2-aminoadipate[p] <=> Pyrophosphate[p] + L-2-Aminoadipate adenylate[p]		0	0
R1009	L-2-aminoadipate-6-semialdehyde:NADP+ 6-oxidoreductase	Proton (energy metabolism)[p] + NADPH[p] + alpha-Aminoadipoyl-S-acyl enzyme[p] <=> NADP(+)[p] + 2-aminoadipate-semialdehyde[p] + Holo-Lys2[p]		0	0
R1010	L-2-aminoadipate-6-semialdehyde:NADP+ 6-oxidoreductase	L-2-Aminoadipate adenylate[p] + Holo-Lys2[p] <=> 2 Proton (energy metabolism)[c] + AMP[p] + alpha-Aminoadipoyl-S-acyl enzyme[p]		0	0
R1011	R10013	(2R,3R)-3-Methylglutamyl-5-semialdehyde-N6-lysine[c] <=> H2O[c] + L-pyrrolysine[c]		0	0
R1012	2-aminoadipate transaminase	L-Glutamate[m] + 2-Oxoadipate[m] <=> 2-Oxoglutarate[m] + 2-aminoadipate[m]		0.0883568	0.0796801
R1013	Saccharopine dehydrogenase (NADP+, L-glutamate forming)	Proton (energy metabolism)[m] + NADPH[m] + L-Glutamate[m] + 2-aminoadipate-semialdehyde[m] => H2O[m] + NADP(+)[m] + Saccharopine[m]		0.0883568	0.0796801
R1014	Saccharopine dehydrogenase (NAD+, L-lysine forming)	H2O[m] + NAD(+)[m] + Saccharopine[m] => Proton (energy metabolism)[m] + 2-Oxoglutarate[m] + NADH[m] + L-Lysine[m]		0.0883568	0.0796801
R1015	Homocitrate synthase	H2O[m] + Acetyl-CoA[m] + 2-Oxoglutarate[m] => Proton (energy metabolism)[m] + Coenzyme A[m] + 2-Hydroxybutane-1,2,4-tricarboxylate[m]		0.0883568	0.0796801
R1016	L-aminoadipate-semialdehyde dehydrogenase	2 Proton (energy metabolism)[m] + NADH[m] + 2-aminoadipate[m] => H2O[m] + NAD(+)[m] + 2-aminoadipate-semialdehyde[m]		0.0883568	0.0796801
R1017	gamma-butyrobetaine dioxygenase;gamma-butyrobetaine hydroxylase	2-Oxoglutarate[m] + Oxygen[m] + gamma-butyrobetaine[m] => CO2[m] + Succinate[m] + L-carnitine[m]		0	0
R1018	lysine-ketoglutarate reductase;L-lysine-alpha-ketoglutarate reductase	Proton (energy metabolism)[c] + NADPH[c] + 2-Oxoglutarate[c] + L-Lysine[c] => H2O[c] + NADP(+)[c] + L-saccharopine[c]		0	0
R1019	saccharopine dehydrogenase	H2O[c] + NAD(+)[c] + L-saccharopine[c] => Proton (energy metabolism)[c] + NADH[c] + L-Glutamate[c] + 2-aminoadipate-semialdehyde[c]		0	0
R1020	GLUTARATE-SEMIALDEHYDE-DEHYDROGENASE-RXN	H2O[c] + NAD(+)[c] + glutarate semialdehyde[c] => 2 Proton (energy metabolism)[c] + NADH[c] + glutarate[c]		0	0
R1021	L-lysine 2,3-aminomutase	L-Lysine[m] => L-beta-lysine[m]		0	0
R1022	R03875	S-Adenosyl-L-methionine[c] + Protein lysine[c] => Proton (energy metabolism)[c] + S-Adenosyl-L-homocysteine[c] + Protein N6-methyl-L-lysine[c]		0	0
R1023	S-adenosyl-L-methionine:cytochrome-c-L-lysine N6-methyltransferase	S-Adenosyl-L-methionine[c] + Protein N6-methyl-L-lysine[c] => Proton (energy metabolism)[c] + S-Adenosyl-L-homocysteine[c] + Protein N6,N6-dimethyl-L-lysine[c]		0	0
R1024	S-adenosyl-L-methionine:cytochrome-c-L-lysine N6-methyltransferase	S-Adenosyl-L-methionine[c] + Protein N6,N6-dimethyl-L-lysine[c] => S-Adenosyl-L-homocysteine[c] + Protein N6,N6,N6-trimethyl-L-lysine[c]		0	0
R1025	epsilon-N-trimethyllysine hydroxylase;trimethyllysine dioxygenase	2-Oxoglutarate[c] + Oxygen[c] + N6,N6,N6-trimethyl-L-lysine[c] => CO2[c] + Succinate[c] + 3-hydroxy-N6,N6,N6-trimethyl-L-lysine[c]		0	0
R1026	4-trimethylaminobutyraldehyde dehydrogenase;gamma-trimethylaminobutyraldehyde dehydrogenase	H2O[c] + NAD(+)[c] + 4-trimethylammoniobutanal[c] => 2 Proton (energy metabolism)[c] + NADH[c] + gamma-butyrobetaine[c]		0	0
R1027	Dihydrolipoamide S-succinyl transferase	Alpha-ketoglutarate bound to alpha-ketoglutarate dehydrogenase[m] + (LipS2)-dihydrolipoyl transsuccinylase[m] => (thiamine diphosphate)-alpha-ketoglutarate dehydrogenase[m] + Alpha-ketoglutarate bound to dihydrolipoyl transsuccinylase[m]		0	0
R1028	Dihydrolipoamide dehydrogenase	Coenzyme A[m] + NAD(+)[m] + Alpha-ketoglutarate bound to dihydrolipoyl transsuccinylase[m] => NADH[m] + (LipS2)-dihydrolipoyl transsuccinylase[m] + Succinyl-CoA[m]		0	0
R1029	2-oxoadipate dehydrogenase	Coenzyme A[m] + NAD(+)[m] + 2-Oxoadipate[m] => CO2[m] + NADH[m] + glutaryl-CoA[m]		0	0
R1030	Propanoate:CoA ligase (AMP-forming)	ATP[m] + Coenzyme A[m] + Propionate[m] => AMP[m] + Pyrophosphate[m] + Propionyl-CoA[m]		0	0
R1031	Propanoate:CoA ligase (AMP-forming)	ATP[c] + Coenzyme A[c] + Propionate[c] => AMP[c] + Pyrophosphate[c] + Propionyl-CoA[c]		0	0
R1032	Branched-chain alpha-keto acid dehydrogenase	Coenzyme A[m] + NAD(+)[m] + (R)-2-Oxoisovalerate[m] => CO2[m] + NADH[m] + Isobutyryl-CoA[m]		0	-3.26e-15
R1033	Aconitate hydratase	Citrate[m] <=> H2O[m] + cis-Aconitate[m]		4.49922	0
R1034	Aconitate hydratase	H2O[m] + cis-Aconitate[m] <=> Isocitrate[m]		4.49922	0
R1035	Dihydrolipoamide S-acetyltransferase and lipoamide dehydrogenase	Coenzyme A[m] + S-Acetyldihydrolipoamide[m] => Acetyl-CoA[m] + Enzyme N6-(dihydrolipoyl)lysine[m]		9.09357	1.31681
R1036	6-phosphofructokinase (Phosphofructokinase I, pfkA)	ATP[c] + beta-D-Fructose 6-phosphate[c] => ADP[c] + Proton (energy metabolism)[c] + beta-D-Fructose 1,6-bisphosphate[c]		4.06981	0
R1037	Alcohol dehydrogenase (adhA)	NAD(+)[c] + Methanol[c] <=> Proton (energy metabolism)[c] + NADH[c] + Formaldehyde[c]		0	0
R1038	Methanol:oxygen oxidereductase	Methanol[c] + Oxygen[c] => Formaldehyde[c] + Hydrogen peroxide[c]		0	0
R1039	S-(hydroxymethyl)glutathione dehydrogenase / alcohol dehydrogenase	NAD(+)[c] + S-(Hydroxymethyl)glutathione[c] => Proton (energy metabolism)[c] + NADH[c] + S-Formylglutathione[c]		0	0
R1040	S-formylglutathione hydrolase	H2O[c] + S-Formylglutathione[c] => Proton (energy metabolism)[c] + Formate[c] + Glutathione[c]		0	0
R1041	Formaldehyde dehydrogenase (glutathione)	NAD(+)[c] + Formaldehyde[c] + Glutathione[c] <=> Proton (energy metabolism)[c] + NADH[c] + S-Formylglutathione[c]		0	0
R1042	Alcohol oxidase	Oxygen[c] + Glycerol[c] => Hydrogen peroxide[c] + L-Glyceraldehyde[c]		0	0
R1043	Alcohol oxidase	Oxygen[c] + Glycerol[c] => Hydrogen peroxide[c] + Glycerone (DHA/dihydroxyacetone)[c]		0	0.847156
R1044	Fructose-bisphosphate aldolase	beta-D-Fructose 1,6-bisphosphate[c] <=> Glycerone phosphate[c] + D-Glyceraldehyde 3-phosphate[c]		4.06981	-2.34161
R1045	RXN-8899	H2O[c] + 2-aminoprop-2-enoate[c] => Pyruvate[c] + NH3[c]		0	0
R1046	NADPH-dependent methylglyoxal reductase;methylglyoxal reductase (NADPH-dependent)	Proton (energy metabolism)[c] + NADPH[c] + Methylglyoxal[c] => NADP(+)[c] + (S)-lactaldehyde[c]		0	0
R1047	molybdopterin adenylyltransferase	Proton (energy metabolism)[c] + ATP[c] + molybdopterin[c] => Pyrophosphate[c] + molybdopterin adenine dinucleotide[c]		0	0
R1048	molybdopterin synthase sulfurtransferase	Carboxyadenylated-MPT-synthases[c] + Donor-H2[c] + L-Cysteine-Desulfurase-persulfide[c] => Proton (energy metabolism)[c] + AMP[c] + Cysteine-Desulfurase-L-cysteine[c] + Thiocarboxylated-MPT-synthases[c]		0	0
R1049	molybdopterin synthase	H2O[m] + cyclic pyranopterin phosphate[m] + 2 Thiocarboxylated-MPT-synthases[m] => 4 Proton (energy metabolism)[m] + molybdopterin[m] + 2 MPT-Synthase-small-subunits[m]		0	0
R1050	acyl-CoA:monoacylglycerol acyltransferase	2-oleoylglycerol[c] + oleoyl-CoA[c] => Coenzyme A[c] + 1,2-dioleoylglycerol[c]		0	0
R1051	threonylcarbamoyl-AMP synthase	ATP[c] + L-Threonine[c] + Hydrogencarbonate[c] <=> H2O[c] + Pyrophosphate[c] + (L-threonylcarbamoyl)adenylate[c]		0	0
R1052	histone acetyllysine N-acetyltransferase	H2O[c] + NAD(+)[c] + Histone-Acetyl-Lysine[c] => Nicotinamide[c] + Histone-L-lysine[c] + O-Acetyl-ADP-ribose[c]		0	0
R1053	Dolichol kinase	Proton (energy metabolism)[c] + CTP[c] + Dolichol[c] => CDP[c] + Dolichyl phosphate[c]		0	0
R1054	UDP N-acetylglucosamine: dolichol phosphate N-acetylglucosaminylphosphoryl transferase	UDP-N-acetyl-D-glucosamine[c] + Dolichyl phosphate[c] => UMP[c] + N-acetyl-D-glucosaminyl-diphosphodolichol[c]		0	0
R1055	dolichyl-phosphate mannose synthase;dolichyl-phosphate beta-D-mannosyltransferase;dolichol phosphate mannose synthase	DOLICHOLP[c] + GDP-alpha-D-mannose[c] => GDP[c] + CPD-171[c]		0	0
R1056	UDP-glucose:dolichyl-phosphate glucosyltransferase	UDP-alpha-D-glucose[c] + DOLICHOLP[c] => UDP[c] + CPD-166[c]		0	0
R1057	(glucosyl)-(mannosyl)9-(N-acetylglucosaminyl)2-diphosphodolichol glucosyltransferase	CPD-166[p] + CPD-5169[p] => Proton (energy metabolism)[p] + CPD-5170[p] + DOLICHOLP[p]		0	0
R1058	(mannosyl)9-(N-acetylglucosaminyl)2-diphosphodolichol glucosyltransferase	CPD-166[p] + CPD-5168[p] => Proton (energy metabolism)[p] + CPD-5169[p] + DOLICHOLP[p]		0	0
R1059	(mannosyl)6-(N-acetylglucosaminyl)2-diphosphodolichol:dolichyl beta-D-mannosyl phosphate mannosyl transferase	CPD-171[p] + CPD-5165[p] => Proton (energy metabolism)[p] + CPD-5166[p] + DOLICHOLP[p]		0	0
R1060	DOLICHYLDIPHOSPHATASE-RXN	H2O[p] + CPD-224[p] <=> Proton (energy metabolism)[p] + Orthophosphate[p] + DOLICHOLP[p]		0	0
R1061	dolichyl-P-Glc:Glc2Man9GlcNAc2-PP-dolichol alpha-1,2-glucosyltransferase	CPD-166[p] + CPD-5170[p] => Proton (energy metabolism)[p] + CPD-18076[p] + DOLICHOLP[p]		0	0
R1062	UDP-N-acetyl-D-glucosamine:dolichyl-phosphate N-acetyl-D-glucosamine phosphotransferase	Dolichyl phosphate[p] + UDP-N-acetyl-alpha-D-glucosamine[p] <=> UMP[p] + N-Acetyl-D-glucosaminyldiphosphodolichol (G00001)[p]		0	0
R1063	ditrans,polycis-dolichol:NADP+ 2,3-oxidoreductase	Proton (energy metabolism)[p] + NADPH[p] + Polyprenol[p] => NADP(+)[p] + Dolichol[p]		0	0
R1064	R05970	UDP-N-acetyl-D-glucosamine[c] + N-Acetyl-D-glucosaminyldiphosphodolichol (G00001)[c] <=> N,N'-Chitobiosyldiphosphodolichol[c] + UDP (G10619)[c]		0	0
R1065	(mannosyl)8-(N-acetylglucosaminyl)2-diphosphodolichol:dolichyl beta-D-mannosyl phosphate mannosyl transferase	CPD-171[p] + CPD-5167[p] => Proton (energy metabolism)[p] + CPD-5168[p] + DOLICHOLP[p]		0	0
R1066	dolichyl-P-Man:Man7GlcNAc2-PP-dolichol alpha-1,6-mannosyltransferase	CPD-171[p] + CPD-5166[p] => Proton (energy metabolism)[p] + CPD-5167[p] + DOLICHOLP[p]		0	0
R1067	dolichyl-P-Man:Man5GlcNAc2-PP-dolichol alpha-1,3-mannosyltransferase	CPD-171[p] + CPD-5164[p] => Proton (energy metabolism)[p] + CPD-5165[p] + DOLICHOLP[p]		0	0
R1068	GDP-Man:Man2GlcNAc2-PP-dolichol alpha-1,6-mannosyltransferase	CPD-5161[p] + GDP-alpha-D-mannose[p] => Proton (energy metabolism)[p] + CPD-5162[p] + GDP[p]		0	0
R1069	R05970	N-Acetyl-D-glucosaminyldiphosphodolichol (G00001)[p] + UDP-N-acetyl-D-glucosamine[p] <=> N,N'-Chitobiosyldiphosphodolichol[p] + UDP (G10619)[p]		0	0
R1070	L-aminoacid oxidase	Oxygen[c] + L-Aspartate[c] => Proton (energy metabolism)[c] + Hydrogen peroxide[c] + Iminoaspartate[c]		0	0
R1071	Nicotinate mononucleotide pyrophosphorylase	2 Proton (energy metabolism)[c] + 5-Phospho-alpha-D-ribose 1-diphosphate[c] + Quinolinate[c] => CO2[c] + Pyrophosphate[c] + Nicotinate D-ribonucleotide[c]		0	0
R1072	nicotinamidase	H2O[c] + Nicotinamide[c] => NH3[c] + Nicotinate[c]		0	0
R1073	Nicotinamide-nucleotide adenylyltransferase	Proton (energy metabolism)[c] + ATP[c] + Nicotinamide D-ribonucleotide[c] => NAD(+)[c] + Pyrophosphate[c]		0	0
R1074	NAD+ diphosphatase	H2O[c] + NAD(+)[c] => 2 Proton (energy metabolism)[c] + AMP[c] + Nicotinamide D-ribonucleotide[c]		0	0
R1075	NAD synthetase	ATP[c] + H2O[c] + L-Glutamine[c] + Deamido-NAD[c] => Proton (energy metabolism)[c] + NAD(+)[c] + AMP[c] + Pyrophosphate[c] + L-Glutamate[c]		0	0
R1076	nicotinamide mononucleotide adenylyltransferase	Proton (energy metabolism)[c] + ATP[c] + Nicotinate D-ribonucleotide[c] => Pyrophosphate[c] + Deamido-NAD[c]		0	0
R1077	NAD+ diphosphatase	H2O[c] + Deamido-NAD[c] => 2 Proton (energy metabolism)[c] + AMP[c] + Nicotinate D-ribonucleotide[c]		0	0
R1078	NAD kinase	ATP[c] + NAD(+)[c] => ADP[c] + Proton (energy metabolism)[c] + NADP(+)[c]		0	0
R1079	nicotinate phosphoribosyltransferase	ATP[c] + H2O[c] + 5-Phospho-alpha-D-ribose 1-diphosphate[c] + Nicotinate[c] => ADP[c] + Orthophosphate[c] + Pyrophosphate[c] + Nicotinate D-ribonucleotide[c]		0	0
R1080	NAD(P) transhydrogenase	NADH[c] + NADP(+)[c] => NAD(+)[c] + NADPH[c]		6.92172	0
R1081	Uridine ribohydrolase	H2O[c] + Nicotinate D-ribonucleoside[c] => Proton (energy metabolism)[c] + D-Ribose[c] + Nicotinate[c]		0	0
R1082	NAD-glycohydrolase	H2O[c] + NAD(+)[c] => Proton (energy metabolism)[c] + ADP-Ribose[c] + Nicotinamide[c]		0	0
R1083	5'-nucleotidase	H2O[c] + Nicotinamide D-ribonucleotide[c] => Orthophosphate[c] + Nicotinamide-beta-riboside[c]		0	0
R1084	5'-nucleotidase	H2O[c] + Nicotinate D-ribonucleotide[c] => Orthophosphate[c] + Nicotinate D-ribonucleoside[c]		0	0
R1085	Long-chain-acyl-CoA dehydrogenase	5 Proton (energy metabolism)[m] + FAD[m] + Pentadecanoyl-CoA[m] => FADH2[m] + Pentadec-2-enoyl-CoA[m]		0	0
R1086	Long-chain-acyl-CoA dehydrogenase	5 Proton (energy metabolism)[m] + FAD[m] + Tetradecanoyl-CoA[m] => FADH2[m] + Tetradec-2-enoyl-CoA[m]		0	0
R1087	Long-chain-acyl-CoA dehydrogenase	Proton (energy metabolism)[m] + FAD[m] + Decanoyl-CoA[m] => FADH2[m] + Dec-2-enoyl-CoA[m]		0	0
R1088	Long-chain-acyl-CoA dehydrogenase	Proton (energy metabolism)[m] + FAD[m] + Octanoyl-CoA[m] => FADH2[m] + Oct-2-enoyl-CoA[m]		0	0
R1089	R10633	H2O[c] + NAD(+)[c] + Histone N6-acetyl-L-lysine[c] <=> Proton (energy metabolism)[c] + Nicotinamide[c] + Histone-L-lysine[c] + O-Acetyl-ADP-ribose[c]		0	0
R1090	R10634	H2O[c] + NAD(+)[c] + Protein N6-acetyl-L-lysine[c] <=> Proton (energy metabolism)[c] + Nicotinamide[c] + Protein lysine[c] + O-Acetyl-ADP-ribose[c]		0	0
R1091	ribosylnicotineamide kinase;nicotinamide riboside kinase;ribosylnicotinamide kinase	ATP[m] + Nicotinamide-beta-riboside[m] => ADP[m] + Proton (energy metabolism)[m] + beta-nicotinamide D-ribonucleotide[m]		0	0
R1092	nicotinamide ribose nucleosidase	H2O[c] + Nicotinamide-beta-riboside[c] => Proton (energy metabolism)[c] + D-Ribose[c] + Nicotinamide[c]		0	0
R1093	nicotinate riboside kinase	ATP[m] + beta-D-ribosylnicotinate[m] => ADP[m] + Proton (energy metabolism)[m] + beta-nicotinate D-ribonucleotide[m]		0	0
R1094	Nitrate reductase (niaD)	Proton (energy metabolism)[c] + NADPH[c] + Nitrate[c] => H2O[c] + NADP(+)[c] + Nitrite[c]		0	0
R1095	Nitrate reductase (niaD)	Proton (energy metabolism)[c] + NADH[c] + Nitrate[c] => H2O[c] + NAD(+)[c] + Nitrite[c]		0	0
R1096	Nitrite reductase	4 Proton (energy metabolism)[c] + 3 NADPH[c] + Nitrite[c] => H2O[c] + 3 NADP(+)[c] + Ammonium hydroxide[c]		0	0
R1097	Nitrite reductase	4 Proton (energy metabolism)[c] + 3 NADH[c] + Nitrite[c] => H2O[c] + 3 NAD(+)[c] + Ammonium hydroxide[c]		0	0
R1098	carbonate hydro-lyase (carbon-dioxide-forming)	Proton (energy metabolism)[c] + Hydrogencarbonate[c] <=> H2O[c] + CO2[c]		0	0
R1099	R10914	Proton (energy metabolism)[m] + Oxygen[m] + 2 Ferrocytochrome c[m] + nitroxyl[m] => H2O[m] + 2 Ferricytochrome c[m] + Nitrite[m]		0	0
R1100	cyanase	Proton (energy metabolism)[m] + cyanate[m] + Hydrogencarbonate[m] => CO2[m] + carbamate[m]		0	0
R1101	cyanase	2 Proton (energy metabolism)[c] + carbamate[c] => CO2[c] + NH3[c]		0	0
R1102	carbamate phosphorylase;carbamate kinase	ATP[m] + carbamate[m] <=> ADP[m] + Carbamoyl phosphate[m]		0	0
R1103	enoyl-[acyl-carrier-protein] reductase, mitochondrial;3-hydroxyhexanoyl-[acyl-carrier protein] dehydrase;crotonyl-[acp] reductase	Proton (energy metabolism)[c] + NADPH[c] + Crotonyl-ACPs[c] => NADP(+)[c] + Butanoyl-ACPs[c]		0	0
R1104	enoyl-[acyl-carrier-protein] reductase, mitochondrial;3-hydroxyhexanoyl-[acyl-carrier protein] dehydrase;crotonyl-[acp] reductase	Proton (energy metabolism)[m] + NADPH[m] + Crotonyl-ACPs[m] => NADP(+)[m] + Butanoyl-ACPs[m]		0	0
R1105	Methylenetetrahydrofolate reductase (NADPH)	Proton (energy metabolism)[p] + 5,10-Methylenetetrahydrofolate[p] + NADPH[p] => 5-Methyltetrahydrofolate[p] + NADP(+)[p]		0	0
R1106	Methylenetetrahydrofolate dehydrogenase (NAD+)	NAD(+)[c] + 5,10-Methylenetetrahydrofolate[c] => NADH[c] + 5,10-Methenyltetrahydrofolate[c]		0.0985	0.0887952
R1107	Methylenetetrahydrofolate reductase (NADPH)	Proton (energy metabolism)[c] + NADPH[c] + 5,10-Methylenetetrahydrofolate[c] => NADP(+)[c] + 5-Methyltetrahydrofolate[c]		0.184611	0.166482
R1108	5,10-methenyltetrahydrofolate hydrolase	H2O[m] + 5-10-METHENYL-THF-GLU-N[m] => Proton (energy metabolism)[m] + N5-Formyl-THF-Glu-N[m]		0	0
R1109	methenyltetrahydrofolate synthetase;5-formyltetrahydrofolate cycloligase;5,10-methenyltetrahydrofolate synthetase;5-formyltetrahydrofolate cyclo-ligase	ATP[m] + N5-Formyl-THF-Glu-N[m] => ADP[m] + Orthophosphate[m] + 5-10-METHENYL-THF-GLU-N[m]		0	0
R1110	10-formyltetrahydrofolate:L-methionyl-tRNA N-formyltransferase	L-methionyl-tRNA(Met)[m] + 10-Formyltetrahydrofolate[m] => Tetrahydrofolate[m] + N-formylmethionyl-tRNA(fMet)[m]		0	0
R1111	Formate-dihydrofolate ligase (10-Formyltetrahydrofolate synthetase, FTHFS) (Trifunctional)	ATP[m] + Tetrahydrofolate[m] + Formate[m] => ADP[m] + Orthophosphate[m] + 10-Formyltetrahydrofolate[m]		0	0
R1112	Methenyltetrahydrofolate cyclohydrolase (Trifunctional)	Proton (energy metabolism)[m] + 10-Formyltetrahydrofolate[m] <=> H2O[m] + 5,10-Methenyltetrahydrofolate[m]		0	0
R1113	Methylenetetrahydrofolate dehydrogenase (NADP+) (Trifunctional)	NADPH[m] + 5,10-Methenyltetrahydrofolate[m] <=> NADP(+)[m] + 5,10-Methylenetetrahydrofolate[m]		0	0
R1114	Methenyltetrahydrofolate cyclohydrolase	H2O[c] + 5,10-Methenyltetrahydrofolate[c] <=> Proton (energy metabolism)[c] + 10-Formyltetrahydrofolate[c]		0.0984645	0.0887952
R1115	5,6,7,8-tetrahydrofolate:NAD+ oxidoreductase	NAD(+)[m] + Tetrahydrofolate[m] <=> Proton (energy metabolism)[m] + NADH[m] + 7,8-dihydrofolate monoglutamate[m]		-0.365697	-0.329785
R1116	5,6,7,8-tetrahydrofolate:NADP+ oxidoreductase	2 Proton (energy metabolism)[c] + 2 NADP(+)[m] + Tetrahydrofolate[m] <=> 2 Proton (energy metabolism)[m] + 2 NADPH[m] + Folate[m]		0.365697	0.329785
R1117	dihydrofolate:NAD+ oxidoreductase	2 Proton (energy metabolism)[c] + NAD(+)[m] + 7,8-dihydrofolate monoglutamate[m] <=> Proton (energy metabolism)[m] + NADH[m] + Folate[m]		-0.365697	-0.329785
R1118	Phosphatidate transport	Phosphatidate used for phosphatidylserine[c] <=> Phosphatidate used for cardiolipin[m]		0	0
R1119	Lipoic acid snythase	H2O[m] + 2 Sulfur[m] + S-Adenosyl-L-methionine[m] + Octanoyl-[acp][m] => Proton (energy metabolism)[m] + L-Methionine[m] + 5'-Deoxyadenosine[m] + Acyl-carrier protein[m] + Lipoic acid[m]		0	0
R1121	Lumped beta oxidation for unsaturated fatty acid	8 H2O[m] + 2 Proton (energy metabolism)[m] + 7 Coenzyme A[m] + 9 NAD(+)[m] + 7 FAD[m] + Octadecadienoyl-CoA[m] => 7 Acetyl-CoA[m] + 9 NADH[m] + 7 FADH2[m] + Acetoacetyl-CoA[m]		0	0
R1122	Inorganic diphosphatase	H2O[c] + Pyrophosphate[c] => Proton (energy metabolism)[c] + 2 Orthophosphate[c]		4.96881	7.30723
R1123	Inorganic diphosphatase	H2O[c] + Pyrophosphate[m] => 2 Orthophosphate[m] + Proton (energy metabolism)[m]		0.136447	0.123047
R1124	Ketopantoate reductase (2-dehydropantoate 2-reductase)	Proton (energy metabolism)[c] + NADPH[c] + 2-Dehydropantoate[c] => NADP(+)[c] + (R)-Pantoate[c]		0	0
R1125	Ketopantoate reductase (2-dehydropantoate 2-reductase)	Proton (energy metabolism)[m] + NADPH[m] + 2-Dehydropantoate[m] => NADP(+)[m] + (R)-Pantoate[m]		0	0
R1126	Pantothenate kinase	ATP[c] + (R)-Pantothenate[c] => ADP[c] + Proton (energy metabolism)[c] + D-4'-Phosphopantothenate[c]		0	0
R1127	Phosphopantothenate-cysteine ligase	D-4'-Phosphopantothenate[c] + CTP[c] + L-Cysteine[c] => Proton (energy metabolism)[c] + Pyrophosphate[c] + CMP[c] + (R)-4'-Phosphopantothenoyl-L-cysteine[c]		0	0
R1128	Phosphopantothenate-cysteine decarboxylase	Proton (energy metabolism)[c] + (R)-4'-Phosphopantothenoyl-L-cysteine[c] => CO2[c] + Pantetheine 4'-phosphate[c]		0	0
R1129	DephosphoCoA kinase (Bifunctional with 2.7.7.3)	ATP[c] + Dephospho-CoA[c] => ADP[c] + Proton (energy metabolism)[c] + Coenzyme A[c]		0	0
R1130	ATP:pantothenate 4'-phosphotransferase	ATP[c] + N-[(R)-pantothenoyl]-L-cysteine[c] => ADP[c] + Proton (energy metabolism)[c] + (R)-4'-Phosphopantothenoyl-L-cysteine[c]		0	0
R1131	Phospho-pantethiene adenylyltransferase (Bifunctional with 2.7.1.24)	Proton (energy metabolism)[c] + ATP[c] + Pantetheine 4'-phosphate[c] => Pyrophosphate[c] + Dephospho-CoA[c]		0	0
R1132	Dephospho-CoA nucleotidohydrolase	H2O[p] + 3'-dephospho-CoA[p] <=> 2 Proton (energy metabolism)[p] + AMP[p] + 4'-phosphopantetheine[p]		0	0
R1133	phosphopantothenate-cysteine ligase;phosphopantothenoylcysteine synthetase;phosphopantothenate--cysteine ligase (ATP)	ATP[c] + D-4'-Phosphopantothenate[c] + L-Cysteine[c] => Proton (energy metabolism)[c] + AMP[c] + Pyrophosphate[c] + (R)-4'-Phosphopantothenoyl-L-cysteine[c]		0	0
R1134	Ketopentoate hydroxymethyl transferase	H2O[m] + 5,10-Methylenetetrahydrofolate[m] + (R)-2-Oxoisovalerate[m] => Tetrahydrofolate[m] + 2-Dehydropantoate[m]		0	2.05e-31
R1135	peramine synthetase	2 ATP[p] + L-Arginine[p] + (S)-1-Pyrroline-5-carboxylate[p] + S-Adenosyl-L-methionine[p] => H2O[p] + 2 Proton (energy metabolism)[p] + 2 AMP[p] + 2 Pyrophosphate[p] + S-Adenosyl-L-homocysteine[p] + peramine[p]		0	0
R1136	Carnitine O-acetyltransferase	Dodecanoyl-CoA[c] + Carnitine[c] <=> Coenzyme A[c] + Dodecanoyl-carnitine[c]		0	0
R1137	Carnitine O-acetyltransferase	Tetradecanoyl-CoA[c] + Carnitine[c] <=> Coenzyme A[c] + Tetradecanoyl-carnitine[c]		0	0
R1138	Carnitine O-acetyltransferase	Tetradecenoyl-CoA[c] + Carnitine[c] <=> Coenzyme A[c] + Tetradecenoyl-carnitine[c]		0	0
R1139	Carnitine O-acetyltransferase	Pentadecanoyl-CoA[c] + Carnitine[c] <=> Coenzyme A[c] + Pentadecanoyl-carnitine[c]		0	0
R1140	Carnitine O-acetyltransferase	Hexadecanoyl-CoA[c] + Carnitine[c] <=> Coenzyme A[c] + Hexadecanoyl-carnitine[c]		-2.15e-16	0
R1141	Carnitine O-acetyltransferase	Hexadecenoyl-CoA[c] + Carnitine[c] <=> Coenzyme A[c] + Hexadecenoyl-carnitine[c]		0	0
R1142	Carnitine O-acetyltransferase	Hexadecadienoyl-CoA[c] + Carnitine[c] <=> Coenzyme A[c] + Hexadecadienoyl-carnitine[c]		0	0
R1143	Carnitine O-acetyltransferase	Heptadecanoyl-CoA[c] + Carnitine[c] <=> Coenzyme A[c] + Heptadecanoyl-carnitine[c]		0	0
R1144	Carnitine O-acetyltransferase	Heptadecenoyl-CoA[c] + Carnitine[c] <=> Coenzyme A[c] + Heptadecenoyl-carnitine[c]		0	0
R1145	Carnitine O-acetyltransferase	Octadecanoyl-CoA[c] + Carnitine[c] <=> Coenzyme A[c] + Octadecanoyl-carnitine[c]		0	0
R1146	Carnitine O-acetyltransferase	Octadecenoyl-CoA[c] + Carnitine[c] <=> Coenzyme A[c] + Octadecenoyl-carnitine[c]		0	0
R1147	Carnitine O-acetyltransferase	Octadecadienoyl-CoA[c] + Carnitine[c] <=> Coenzyme A[c] + Octadecadienoyl-carnitine[c]		0	0
R1148	Carnitine O-acetyltransferase	Octadecatrienoyl-CoA[c] + Carnitine[c] <=> Coenzyme A[c] + Octadecatrienoyl-carnitine[c]		0	0
R1149	Carnitine O-acetyltransferase	Nonadecanoyl-CoA[c] + Carnitine[c] <=> Coenzyme A[c] + Nonadecanoyl-carnitine[c]		0	0
R1150	Carnitine O-acetyltransferase	Nonadecenoyl-CoA[c] + Carnitine[c] <=> Coenzyme A[c] + Nonadecenoyl-carnitine[c]		0	0
R1151	Carnitine O-acetyltransferase	Nonadecadienoyl-CoA[c] + Carnitine[c] <=> Coenzyme A[c] + Nonadecadienoyl-carnitine[c]		0	0
R1152	Carnitine O-acetyltransferase	Eicosanoyl-CoA[c] + Carnitine[c] <=> Coenzyme A[c] + Eicosanoyl-carnitine[c]		0	0
R1153	Carnitine O-acetyltransferase	Coenzyme A[m] + Dodecanoyl-carnitine[m] <=> Carnitine[m] + Dodecanoyl-CoA[m]		0	0
R1154	Carnitine O-acetyltransferase	Coenzyme A[m] + Tetradecanoyl-carnitine[m] <=> Carnitine[m] + Tetradecanoyl-CoA[m]		0	0
R1155	Carnitine O-acetyltransferase	Coenzyme A[m] + Tetradecenoyl-carnitine[m] <=> Carnitine[m] + Tetradecenoyl-CoA[m]		0	0
R1156	Carnitine O-acetyltransferase	Coenzyme A[m] + Pentadecanoyl-carnitine[m] <=> Carnitine[m] + Pentadecanoyl-CoA[m]		0	0
R1157	Carnitine O-acetyltransferase	Coenzyme A[m] + Hexadecanoyl-carnitine[m] <=> Carnitine[m] + Hexadecanoyl-CoA[m]		0	0
R1158	Carnitine O-acetyltransferase	Coenzyme A[m] + Hexadecenoyl-carnitine[m] <=> Carnitine[m] + Hexadecenoyl-CoA[m]		0	0
R1159	Carnitine O-acetyltransferase	Coenzyme A[m] + Hexadecadienoyl-carnitine[m] <=> Carnitine[m] + Hexadecadienoyl-CoA[m]		0	0
R1160	Carnitine O-acetyltransferase	Coenzyme A[m] + Heptadecanoyl-carnitine[m] <=> Carnitine[m] + Heptadecanoyl-CoA[m]		0	0
R1161	Carnitine O-acetyltransferase	Coenzyme A[m] + Heptadecenoyl-carnitine[m] <=> Carnitine[m] + Heptadecenoyl-CoA[m]		0	0
R1162	Carnitine O-acetyltransferase	Coenzyme A[m] + Octadecanoyl-carnitine[m] <=> Carnitine[m] + Octadecanoyl-CoA[m]		0	0
R1163	Carnitine O-acetyltransferase	Coenzyme A[m] + Octadecenoyl-carnitine[m] <=> Carnitine[m] + Octadecenoyl-CoA[m]		0	0
R1164	Carnitine O-acetyltransferase	Coenzyme A[m] + Octadecadienoyl-carnitine[m] <=> Carnitine[m] + Octadecadienoyl-CoA[m]		0	0
R1165	Carnitine O-acetyltransferase	Coenzyme A[m] + Octadecatrienoyl-carnitine[m] <=> Carnitine[m] + Octadecatrienoyl-CoA[m]		0	0
R1166	Carnitine O-acetyltransferase	Coenzyme A[m] + Nonadecanoyl-carnitine[m] <=> Carnitine[m] + Nonadecanoyl-CoA[m]		0	0
R1167	Carnitine O-acetyltransferase	Coenzyme A[m] + Nonadecenoyl-carnitine[m] <=> Carnitine[m] + Nonadecenoyl-CoA[m]		0	0
R1168	Carnitine O-acetyltransferase	Coenzyme A[m] + Nonadecadienoyl-carnitine[m] <=> Carnitine[m] + Nonadecadienoyl-CoA[m]		0	0
R1169	Carnitine O-acetyltransferase	Coenzyme A[m] + Eicosanoyl-carnitine[m] <=> Carnitine[m] + Eicosanoyl-CoA[m]		0	0
R1170	3-Carboxy-cis,cis-muconate cyclase	3 Proton (energy metabolism)[c] + 3-Carboxymuconate[c] <=> 3-Carboxymuconolactone[c]		0	0
R1171	C170-CoA 9-desaturase	Proton (energy metabolism)[c] + NADH[c] + Oxygen[c] + Heptadecanoyl-[acp][c] => 2 H2O[c] + NAD(+)[c] + Heptadecenoyl-[acp][c]		0.00112319	0.00101289
R1172	Carnitine transport reaction	Heptadecenoyl-carnitine[c] + Carnitine[m] => Carnitine[c] + Heptadecenoyl-carnitine[m]		0	0
R1173	Carnitine O-acetyltransferase	Hexadecanoyl-CoA[p] + Carnitine[p] <=> Coenzyme A[p] + Hexadecanoyl-carnitine[p]		2.15e-16	0
R1174	Carnitine O-acetyltransferase	Octadecanoyl-CoA[p] + Carnitine[p] <=> Coenzyme A[p] + Octadecanoyl-carnitine[p]		0	0
R1176	Non-ribosomal peptide synthase	2 L-Valine[c] + 2 L-Phenylalanine[c] => 4 H2O[c] + cyclo-(VVFF)[c]		0	0
R1177	Non-ribosomal peptide synthase	2 L-Valine[c] + L-Phenylalanine[c] + L-Tyrosine[c] => 4 H2O[c] + cyclo-(VVFY)[c]		0	0
R1178	Phenylpyruvate decarboxylase	Proton (energy metabolism)[c] + Phenylpyruvate[c] => CO2[c] + Phenylacetaldehyde[c]		0	0
R1179	Phenylacetaldehyde dehydrogenase	H2O[c] + NADP(+)[c] + Phenylacetaldehyde[c] <=> 2 Proton (energy metabolism)[c] + NADPH[c] + Phenylacetate[c]		0	0
R1180	phenylpyruvate:oxygen oxidoreductase (hydroxylating,decarboxylating)	Oxygen[c] + Phenylpyruvate[c] => CO2[c] + 2-hydroxyphenylacetic acid[c]		0	0
R1181	phenylethylamine oxidase;monoamine oxidase	H2O[c] + Oxygen[c] + 2-phenylethylamine[c] => Hydrogen peroxide[c] + NH3[c] + Phenylacetaldehyde[c]		0	0
R1182	aromatic amino acid decarboxylase;L-phenylalanine decarboxylase	Proton (energy metabolism)[c] + L-Phenylalanine[c] => CO2[c] + 2-phenylethylamine[c]		0	0
R1183	phenylacetate-CoA ligase;phenylacetyl-CoA ligase	ATP[c] + Coenzyme A[c] + Phenylacetate[c] => AMP[c] + Pyrophosphate[c] + phenylacetyl-CoA[c]		0	0
R1184	phenylacetate-CoA ligase;phenylacetyl-CoA ligase	ATP[m] + Coenzyme A[m] + Phenylacetate[m] => AMP[m] + Pyrophosphate[m] + phenylacetyl-CoA[m]		0	0
R1185	2-phenylethanol:NAD+ oxidoreductase;2-phenylethanol oxidoreductase;2-phenylethanol dehydrogenase;phenylacetaldehyde reductase	NAD(+)[c] + 2-phenylethanol[c] <=> Proton (energy metabolism)[c] + NADH[c] + Phenylacetaldehyde[c]		0	0
R1186	L-phenylalanine:oxygen oxidoreductase (decarboxylating)	Oxygen[c] + L-Phenylalanine[c] => H2O[c] + CO2[c] + 2-phenylacetamide[c]		0	0
R1187	3-ketoacyl-CoA thiolase	Coenzyme A[m] + 3-oxoadipyl-CoA[m] => Acetyl-CoA[m] + Succinyl-CoA[m]		0	0
R1188	Phenylalanine:alpha-ketoglutarate aminotransferase	L-Glutamate[c] + Phenylpyruvate[c] <=> 2-Oxoglutarate[c] + L-Phenylalanine[c]		0.0669469	0.0603727
R1189	phenylalanine ammonia lyase;phenylalanine ammonia-lyase	L-Phenylalanine[m] => NH3[m] + cinnamate[m]		0	0
R1190	RXN-12492	H2O[m] + 2-phenylacetamide[m] <=> NH3[m] + Phenylacetate[m]		0	0
R1191	RXN-12492	H2O[c] + 2-phenylacetamide[c] <=> NH3[c] + Phenylacetate[c]		0	0
R1192	5-dehydroshikimate dehydrase	3-Dehydroshikimate[c] <=> H2O[c] + Protocatechuate[c]		0	0
R1193	3-deoxy-7-phosphoheptulonate synthase	H2O[c] + Phosphoenolpyruvate[c] + D-Erythrose 4-phosphate[c] => Orthophosphate[c] + 2-Dehydro-3-deoxy-D-arabino-heptonate 7-phosphate[c]		0.144763	0.130548
R1194	Pentafunctional arom polypeptide (contains: 3-dehydroquinate synthase, 3-dehydroquinate dehydratase (3-dehydroquinase), shikimate 5-dehydrogenase, shikimate kinase, and EPSP synthase)	2-Dehydro-3-deoxy-D-arabino-heptonate 7-phosphate[c] => Orthophosphate[c] + 3-Dehydroquinate[c]		0.144763	0.130548
R1195	Catabolic 3-dehydroquinase (3-dehydroquinate dehydratase)	3-Dehydroquinate[c] => H2O[c] + 3-Dehydroshikimate[c]		0.144763	0.130548
R1196	Quinate 5-dehydrogenase	NAD(+)[c] + Quinate[c] => Proton (energy metabolism)[c] + NADH[c] + 3-Dehydroquinate[c]		0	0
R1197	Quinate 5-dehydrogenase	Proton (energy metabolism)[c] + NADH[c] + 3-Dehydroshikimate[c] => NAD(+)[c] + Shikimate[c]		0.144763	0.130548
R1198	dehydroshikimate dehydrogenase	Proton (energy metabolism)[c] + NADPH[c] + 3-Dehydroshikimate[c] => NADP(+)[c] + Shikimate[c]		0	0
R1199	Shikimate kinase I, II	ATP[c] + Shikimate[c] => ADP[c] + Proton (energy metabolism)[c] + Shikimate 3-phosphate[c]		0.144763	0.130548
R1200	3-phosphoshikimate-1-carboxyvinyltransferase	Phosphoenolpyruvate[c] + Shikimate 3-phosphate[c] => Orthophosphate[c] + 5-O-(1-Carboxyvinyl)-3-phosphoshikimate[c]		0.144763	0.130548
R1201	Chorismate synthase	5-O-(1-Carboxyvinyl)-3-phosphoshikimate[c] => Orthophosphate[c] + Chorismate[c]		0.144763	0.130548
R1202	Chorismate mutase	Chorismate[c] => Prephenate[c]		0.11726	0.105745
R1203	Prephenate dehydrogenase (NADP+)	NADP(+)[c] + Prephenate[c] => CO2[c] + NADPH[c] + 3-(4-Hydroxyphenyl)pyruvate[c]		0.0503131	0.0453723
R1204	Anthranilate synthase (trpC)	Chorismate[c] + L-Glutamine[c] => Proton (energy metabolism)[c] + Pyruvate[c] + L-Glutamate[c] + Anthranilate[c]		0.0275034	0.0248026
R1205	Anthranilate phosphoribosyl transferase	Anthranilate[c] + 5-Phospho-alpha-D-ribose 1-diphosphate[c] => Pyrophosphate[c] + N-(5-Phospho-D-ribosyl)anthranilate[c]		0.0275034	0.0248026
R1206	N-(5'-phosphoribosyl)-anthranilate isomerase (trpC)	N-(5-Phospho-D-ribosyl)anthranilate[c] => 1-(2-Carboxyphenylamino)-1-deoxy-D-ribulose 5-phosphate[c]		0.0275034	0.0248026
R1207	Indoleglycerol phosphate synthase (trpC)	Proton (energy metabolism)[c] + 1-(2-Carboxyphenylamino)-1-deoxy-D-ribulose 5-phosphate[c] => H2O[c] + CO2[c] + Indoleglycerol phosphate[c]		0.0275034	0.0248026
R1208	arogenate dehydratase	Proton (energy metabolism)[m] + L-arogenate[m] => H2O[m] + CO2[m] + L-Phenylalanine[m]		0	0
R1209	tryptophan synthase;tryptophan synthase beta subunit dimer	L-Serine[m] + indole[m] => H2O[m] + L-Tryptophan[m]		0	0
R1210	Ferulate:CoA ligase (AMP-forming)	ATP[c] + Coenzyme A[c] + Ferulic acid[c] => AMP[c] + Pyrophosphate[c] + trans-feruloyl-CoA[c]		0	0
R1211	R11550	6-Hydroxyferuloyl-CoA[c] <=> 4 Proton (energy metabolism)[c] + Coenzyme A[c] + scopoletin[c]		0	0
R1212	R12310	2,4-Dihydroxycinnamoyl-CoA[c] <=> 4 Proton (energy metabolism)[c] + Coenzyme A[c] + umbelliferone[c]		0	0
R1213	cinnamate:CoA ligase;trans-cinnamate:CoA ligase	ATP[c] + Coenzyme A[c] + cinnamate[c] => AMP[c] + Pyrophosphate[c] + cinnamoyl-CoA[c]		0	0
R1214	coniferaldehyde:NAD(P)+ oxidoreductase	H2O[c] + NADP(+)[c] + coniferaldehyde[c] => 2 Proton (energy metabolism)[c] + NADPH[c] + ferulate[c]		0	0
R1215	Coniferyl aldehyde:NAD oxidoreductase	H2O[c] + NAD(+)[c] + coniferaldehyde[c] => 2 Proton (energy metabolism)[c] + NADH[c] + ferulate[c]		0	0
R1216	cinnamate:CoA ligase;trans-cinnamate:CoA ligase	ATP[m] + Coenzyme A[m] + cinnamate[m] => AMP[m] + Pyrophosphate[m] + cinnamoyl-CoA[m]		0	0
R1217	cinnamate:CoA ligase;trans-cinnamate:CoA ligase	Coenzyme A[p] + ATP[p] + cinnamate[p] => AMP[p] + Pyrophosphate[p] + cinnamoyl-CoA[p]		0	0
R1218	dihydroxyacetone phosphate acyltransferase	Glycerone phosphate[p] + oleoyl-CoA[p] => Coenzyme A[p] + 1-oleoyl-2-lyso-glycerone phosphate[p]		0	0
R1219	oleoyl-CoA: lysophosphatidate acyltransferase;oleoyl-CoA:lysophosphatidate acyltransferase;acyl-CoA:lyso-phosphatidate acyltransferase	oleoyl-CoA[m] + 1-oleoyl-sn-glycerol 3-phosphate[m] => Coenzyme A[m] + dioleoyl phosphatidate[m]		0	0
R1220	oleoyl-CoA: lysophosphatidate acyltransferase;oleoyl-CoA:lysophosphatidate acyltransferase;acyl-CoA:lyso-phosphatidate acyltransferase	oleoyl-CoA[p] + 1-oleoyl-sn-glycerol 3-phosphate[p] => Coenzyme A[p] + dioleoyl phosphatidate[p]		0	0
R1221	phosphatidyl phospholipase B	2 H2O[p] + Phosphatidylcholine[p] => 2 Proton (energy metabolism)[p] + 2 Carboxylates[p] + sn-glycero-3-phosphocholine[p]		0	0
R1222	phospholipase A2	H2O[c] + 1,2-dipalmitoyl-sn-glycero-3-phosphocholine[c] => Proton (energy metabolism)[c] + 1-palmitoyl-sn-glycero-3-phosphocholine[c] + palmitate[c]		0	0
R1223	acyl-CoA:lyso-phosphatidylcholine acyltransferase	1-palmitoyl-sn-glycero-3-phosphocholine[m] + palmitoyl-CoA[m] <=> Coenzyme A[m] + 1,2-dipalmitoyl-sn-glycero-3-phosphocholine[m]		0	0
R1224	acyl-CoA:lyso-phosphatidylcholine acyltransferase	1-palmitoyl-sn-glycero-3-phosphocholine[p] + palmitoyl-CoA[p] <=> Coenzyme A[p] + 1,2-dipalmitoyl-sn-glycero-3-phosphocholine[p]		0	0
R1225	glycerophosphodiester phosphodiesterase;L-1-glycerophophorylethanolamine phosphodiesterase	H2O[c] + sn-Glycero-3-phosphoethanolamine[c] => Proton (energy metabolism)[c] + Glycerol 3-phosphate[c] + Ethanolamine[c]		0	0
R1226	oleoyl-CoA:lysophosphatidylethanolamine acyltransferase;acyl-CoA:lyso-phosphatidylethanolamine acyltransferase	oleoyl-CoA[p] + 1-(oleoyl)-sn-glycero-3-phosphoethanolamine[p] <=> Coenzyme A[p] + 1-18:1-2-18:1-phosphatidylethanolamine[p]		0	0
R1227	phenanthrene degradation	Proton (energy metabolism)[c] + NADH[c] + Oxygen[c] + Phenanthrene [c] => H2O[c] + NAD(+)[c] + 1-Phenanthrol [c]		0	0
R1228	5-aminolevulinate hydro-lyase (adding 5-aminolevulinate and cyclizing; porphobilinogen-forming)	2 5-aminolevulinate[c] => Proton (energy metabolism)[c] + 2 H2O[c] + porphobilinogen[c]		0	0
R1229	porphobilinogen:(4-[2-carboxyethyl]-3-[carboxymethyl]pyrrol-2-yl)methyltransferase (hydrolysing)	H2O[c] + 4 porphobilinogen[c] => 4 NH3[c] + hydroxymethylbilane[c]		0	0
R1230	hydroxymethylbilane hydro-lyase(cyclizing)	hydroxymethylbilane[c] => H2O[c] + uroporphyrinogen III[c]		0	0
R1231	uroporphyrinogen-III carboxy-lyase	4 Proton (energy metabolism)[c] + uroporphyrinogen III[c] => 4 CO2[c] + coproporphyrinogen III[c]		0	0
R1232	coproporphyrinogen:oxygen oxidoreductase(decarboxylating)	2 Proton (energy metabolism)[m] + Oxygen[m] + coproporphyrinogen III[m] => protoporphyrinogen[m] + 2 H2O[m] + 2 CO2[m]		0	0
R1233	protoheme ferro-lyase (protoporphyrin-forming)	protoporphyrin[m] + Fe2+[m] => 2 Proton (energy metabolism)[m] + heme b[m]		0	0
R1234	cytochrome c heme-lyase	2 Proton (energy metabolism)[m] + heme b[m] + Apocytochrome c[m] => Cytochrome c[m]		0	0
R1235	heme A farnesyltransferase	H2O[m] + heme b[m] + trans,trans-Farnesyl diphosphate[m] => Pyrophosphate[m] + heme o[m]		0	0
R1236	cytochrome oxidase assembly factor COX15	heme o[m] => heme a[m]		0	0
R1237	S-adenosyl-L-methionine:uroporphyrinogen-III C-methyltransferase	2 S-Adenosyl-L-methionine[c] + uroporphyrinogen III[c] => Proton (energy metabolism)[c] + 2 S-Adenosyl-L-homocysteine[c] + precorrins[c]		0	0
R1238	S-adenosyl-L-methionine:uroporphyrin-III C-methyltransferase	NAD(+)[c] + precorrins[c] => 2 Proton (energy metabolism)[c] + NADH[c] + sirohydrochlorin[c]		0	0
R1239	S-adenosyl-L-methionine:uroporphyrin-III C-methyltransferase	sirohydrochlorin[c] + Fe2+[c] => 2 Proton (energy metabolism)[c] + siroheme[c]		0	0
R1240	glutamate-1-semialdehyde aminotransferase;glutamate-1-semialdehyde 2,1-aminomutase	(S)-4-amino-5-oxopentanoate[m] => 5-aminolevulinate[m]		0	0
R1241	protoporphyrinogen oxidase;protoporphyrinogen IX oxidase	3 Oxygen[m] + protoporphyrinogen IX[m] => 3 Hydrogen peroxide[m] + protoporphyrin IX[m]		0	0
R1242	Fe(II):oxygen oxidoreductase;	4 Proton (energy metabolism)[m] + Oxygen[m] + 4 Fe2+[m] => 2 H2O[m] + 4 Fe3+[m]		0	0
R1243	L-glutamate:tRNA(Glu) ligase (AMP-forming)	ATP[m] + L-Glutamate[m] + transfer RNA[m] => AMP[m] + Pyrophosphate[m] + L-glutamyl-tRNA(Glu)[m]		0	0
R1244	L-glutamate:tRNA(Glu) ligase (AMP-forming)	ATP[c] + L-Glutamate[c] + transfer RNA[c] => AMP[c] + Pyrophosphate[c] + L-glutamyl-tRNA(Glu)[c]		0.0774872	0.0698779
R1245	(24R,25R)-3alpha,7alpha,12alpha,24-tetrahydroxy-5beta-cholestanoyl-CoA dehydrogenase	NAD(+)[c] + (24R,25R)-3alpha,7alpha,12alpha,24-tetrahydroxy-5beta-cholestanoyl CoA[c] => Proton (energy metabolism)[c] + NADH[c] + 3alpha,7alpha,12alpha-trihydroxy-24-oxo-5-beta-cholestanoyl CoA[c]		0	0
R1246	(24E)-3alpha,7alpha,12alpha-trihydroxy-5beta-cholest-24-enoyl-CoA hydratase	(24R,25R)-3alpha,7alpha,12alpha,24-tetrahydroxy-5beta-cholestanoyl CoA[c] <=> H2O[c] + (24E)-3alpha,7alpha,12alpha-trihydroxy-5beta-cholest-24-enoyl-CoA[c]		0	0
R1247	1.14.13.98-RXN	Oxygen[c] + cholesterol[c] + Red-NADPH-Hemoprotein-Reductases[c] => H2O[c] + (24S)-24-hydroxycholesterol[c] + Ox-NADPH-Hemoprotein-Reductases[c]		0	0
R1248	3.1.2.27-RXN	H2O[c] + choloyl-CoA[c] => Proton (energy metabolism)[c] + Coenzyme A[c] + cholate[c]		0	0
R1249	choloyl-CoA:propanoyl-CoA C-acyltransferase	Coenzyme A[m] + 3alpha,7alpha,12alpha-trihydroxy-24-oxo-5-beta-cholestanoyl CoA[m] => Propionyl-CoA[m] + choloyl-CoA[m]		0	0
R1250	cholate-CoA ligase;very long-chain acyl-CoA synthetase	Coenzyme A[p] + ATP[p] + cholate[p] => AMP[p] + Pyrophosphate[p] + choloyl-CoA[p]		0	0
R1251	2-Methylcitrate synthase	H2O[m] + Oxaloacetate[m] + Propionyl-CoA[m] => Proton (energy metabolism)[m] + Coenzyme A[m] + 2-methyl citrate[m]		0	0
R1252	2-methylcitrate hydrolyase	2-methyl citrate[m] <=> H2O[m] + 2-methyl aconitate[m]		0	0
R1253	2-methylisocitrate dehydratase	H2O[m] + 2-methyl aconitate[m] <=> 2-methyl isocitrate[m]		0	0
R1254	2-methylisocitrate lyase	2-methyl isocitrate[m] <=> Pyruvate[m] + Succinate[m]		0	0
R1255	acetyl-CoA synthetase	Proton (energy metabolism)[c] + ATP[c] + Propionate[c] => Pyrophosphate[c] + Propionyladenylate[c]		0	0
R1256	acetyl-CoA synthetase	Coenzyme A[c] + Propionyladenylate[c] => Proton (energy metabolism)[c] + AMP[c] + Propionyl-CoA[c]		0	0
R1257	propionate kinase	ATP[c] + Propionate[c] <=> ADP[c] + propanoyl phosphate[c]		0	0
R1258	2-hydroxybutyrate:NAD+ oxidoreductase	NAD(+)[c] + (S)-2-hydroxybutanoate[c] <=> Proton (energy metabolism)[c] + NADH[c] + 2-Oxobutanoate[c]		0	0
R1259	R10996	4 Proton (energy metabolism)[m] + 2-Oxobutanoate[m] + thiamine diphosphate[m] <=> CO2[m] + 2-(alpha-Hydroxypropyl)thiamine diphosphate[m]		0	0
R1260	R10997	Lipoamide-E[m] + 2-(alpha-Hydroxypropyl)thiamine diphosphate[m] <=> 3 Proton (energy metabolism)[m] + Enzyme N6-(S-propyldihydrolipoyl)lysine[m] + thiamine diphosphate[m]		0	0
R1261	propanoyl-CoA:enzyme N6-(dihydrolipoyl)lysine S-propanoyltransferase	Propionyl-CoA[m] + Enzyme N6-(dihydrolipoyl)lysine[m] <=> Coenzyme A[m] + Enzyme N6-(S-propyldihydrolipoyl)lysine[m]		0	0
R1262	methylglyoxal reductase	Proton (energy metabolism)[c] + NADPH[c] + Methylglyoxal[c] => NADP(+)[c] + hydroxyacetone[c]		0	0
R1263	methylmalonate-semialdehyde dehydrogenase	H2O[m] + Coenzyme A[m] + NAD(+)[m] + (S)-methylmalonate-semialdehyde[m] => Proton (energy metabolism)[m] + NADH[m] + Propionyl-CoA[m] + Hydrogencarbonate[m]		0	0
R1264	DP-Man:Man3GlcNAc2-PP-dolichol alpha-1,2-mannosyltransferase	CPD-5162[p] + 2 GDP-alpha-D-mannose[p] => 2 Proton (energy metabolism)[p] + CPD-5164[p] + 2 GDP[p]		0	0
R1265	Glc1Man9GlcNAc2 alpha-1,3-glucosidase	H2O[c] + GlcMan9GlcNAc2-proteins[c] => alpha-D-Glucose[c] + Man9GlcNAc2-proteins[c]		0	0
R1266	Glc2Man9GlcNAc2 alpha-1,3-glucosidase	H2O[c] + Glc2Man9GlcNAc2-proteins[c] => alpha-D-Glucose[c] + GlcMan9GlcNAc2-proteins[c]		0	0
R1267	endoplasmic reticulum mannosyl-oligosaccharide 1,2-alpha-mannosidase;MNS1	H2O[m] + Man9GlcNAc2-proteins[m] => beta-D-mannopyranose[m] + Man8GlcNAc2-protein-A123B13[m]		0	0
R1268	dolichyl-phosphate-mannosemdashprotein mannosyltransferase	CPD-171[p] + Protein-L-serine-or-L-threonine[p] => Proton (energy metabolism)[p] + DOLICHOLP[p] + O-D-MANNOSYL-PROTEIN[p]		0	0
R1269	Glycinamide ribotide synthetase and aminoimidazole ribotide synthetase/phosphoribosylamine-glycine ligase	ATP[c] + Glycine[c] + 5-Phosphoribosylamine[c] => ADP[c] + Proton (energy metabolism)[c] + Orthophosphate[c] + 5'-Phosphoribosylglycinamide[c]		0.0265049	0.0239021
R1270	5'-phosphoribosylformyl glycinamidine synthetase	ATP[c] + H2O[c] + L-Glutamine[c] + 5'-Phosphoribosyl-N-formylglycinamide[c] => ADP[c] + Proton (energy metabolism)[c] + Orthophosphate[c] + L-Glutamate[c] + 2-(Formamido)-N1-(5'-phosphoribosyl)acetamidine[c]		0.0265049	0.0239021
R1271	Phosphoribosylformylglycinamide cyclo-ligase	ATP[c] + 2-(Formamido)-N1-(5'-phosphoribosyl)acetamidine[c] => ADP[c] + Proton (energy metabolism)[c] + Orthophosphate[c] + Aminoimidazole ribotide[c]		0.0265049	0.0239021
R1272	Phosphoribosylaminoimidazole carboxylase (Ade2 homolog)	CO2[c] + Aminoimidazole ribotide[c] <=> 2 Proton (energy metabolism)[c] + 1-(5-Phospho-D-ribosyl)-5-amino-4-imidazolecarboxylate[c]		0.0265049	0.0239021
R1273	Phosphoribosyl amino imidazolesuccinocarbozamide synthetase (Ade1 homolog)	ATP[c] + L-Aspartate[c] + 1-(5-Phospho-D-ribosyl)-5-amino-4-imidazolecarboxylate[c] => ADP[c] + Proton (energy metabolism)[c] + Orthophosphate[c] + 1-(5'-Phosphoribosyl)-5-amino-4-(N-succinocarboxamide)-imidazole[c]		0.0265049	0.0239021
R1274	5'-phosphoribosyl-4-(N-succinocarboxamide)-5-aminoimidazole lyase	1-(5'-Phosphoribosyl)-5-amino-4-(N-succinocarboxamide)-imidazole[c] <=> Fumarate[c] + AICAR[c]		0.0265049	0.0239021
R1275	5-aminoimidazole-4-carboxamide ribonucleotide (AICAR) transformylase / IMP cyclohydrolase	1-(5'-Phosphoribosyl)-5-formamido-4-imidazolecarboxamide[c] <=> H2O[c] + IMP[c]		0.0719596	0.0648931
R1276	Adenylate kinase	ATP[c] + AMP[c] => 2 ADP[c]		0	0
R1277	Adenosine monophosphate deaminase	Proton (energy metabolism)[c] + H2O[c] + AMP[c] => NH3[c] + IMP[c]		0	0
R1278	Ribonucleotide reductase	ADP[c] + Reduced thioredoxin[c] => H2O[c] + Oxidized thioredoxin[c] + dADP[c]		0.00179373	0.00161759
R1279	Adenylate kinase, dAMP kinase	ATP[c] + dAMP[c] => ADP[c] + dADP[c]		0	0
R1280	Inosine-5'-monophosphate dehydrogenase	H2O[c] + NAD(+)[c] + IMP[c] => Proton (energy metabolism)[c] + NADH[c] + Xanthosine 5'-phosphate[c]		0.0166741	0.0150367
R1281	GMP synthase	ATP[c] + H2O[c] + L-Glutamine[c] + Xanthosine 5'-phosphate[c] => 2 Proton (energy metabolism)[c] + AMP[c] + Pyrophosphate[c] + L-Glutamate[c] + GMP[c]		0.0166741	0.0150367
R1282	Guanylate kinase	ATP[c] + GMP[c] => ADP[c] + GDP[c]		0	0
R1283	Adenylate kinase	GTP[c] + AMP[c] => ADP[c] + GDP[c]		2.47762	5.06068
R1284	Ribonucleotide reductase	GDP[c] + Reduced thioredoxin[c] => H2O[c] + Oxidized thioredoxin[c] + dGDP[c]		0.00190128	0.00171457
R1285	Guanylate kinase	ADP[c] + dGDP[c] <=> ATP[c] + dGMP[c]		0.00190128	0.00171457
R1286	Adenylate kinase	AMP[c] + ITP[c] <=> ADP[c] + IDP[c]		0	0
R1287	Inosine diphosphatase	H2O[c] + IDP[c] => Proton (energy metabolism)[c] + Orthophosphate[c] + IMP[c]		0	0
R1288	Guanylate kinase	dATP[c] + GMP[c] <=> GDP[c] + dADP[c]		0.00190128	0.00171457
R1289	5'-nucleotidase	H2O[c] + AMP[c] => Orthophosphate[c] + Adenosine[c]		0	0
R1290	Purine nucleoside hydrolase	H2O[c] + Adenosine[c] => D-Ribose[c] + Adenine[c]		0	4.21e-29
R1291	5'-nucleotidase	H2O[c] + dAMP[c] => Orthophosphate[c] + 2'-Deoxyadenosine[c]		0	0
R1292	Purine nucleotide phosphorylase, xanthosine phosphorylase	Orthophosphate[c] + 2'-Deoxyadenosine[c] <=> Adenine[c] + Deoxy-ribose 1-phosphate[c]		0	0
R1293	Purine nucleotide phosphorylase, xanthosine phosphorylase	Orthophosphate[c] + Deoxyinosine[c] <=> Hypoxanthine[c] + Deoxy-ribose 1-phosphate[c]		0	-5.7e-32
R1294	5'-nucleotidase	H2O[c] + IMP[c] => Orthophosphate[c] + Inosine[c]		2.63e-29	1.34e-28
R1295	purine nucleosidase	H2O[c] + IMP[c] => D-Ribose 5-phosphate[c] + Hypoxanthine[c]		0	0
R1296	Purine nucleotide phosphorylase, xanthosine phosphorylase	Orthophosphate[c] + Inosine[c] => D-Ribose 1-phosphate[c] + Hypoxanthine[c]		0	0
R1297	Purine nucleosidase/purine nucleoside hydrolase	H2O[c] + Inosine[c] => D-Ribose[c] + Hypoxanthine[c]		2.62e-29	9.33e-29
R1298	Xanthine dehydrogenase	H2O[c] + NAD(+)[c] + Hypoxanthine[c] => Proton (energy metabolism)[c] + NADH[c] + Xanthine[c]		2.19e-29	1.17e-28
R1299	5'-nucleotidase	H2O[c] + GMP[c] => Orthophosphate[c] + Guanosine[c]		0	0
R1300	purine nucleosidase	D-Ribose 5-phosphate[c] + Guanine[c] => Orthophosphate[c] + Guanosine[c]		0.0253377	0.0228495
R1301	Purine nucleosidase/purine nucleoside hydrolase	H2O[c] + Guanosine[c] => D-Ribose[c] + Guanine[c]		0.0253377	0.0228495
R1302	Guanine aminohydrolase	Proton (energy metabolism)[c] + H2O[c] + Guanine[c] => NH3[c] + Xanthine[c]		0	0
R1303	5'-nucleotidase	H2O[c] + dGMP[c] => Orthophosphate[c] + Deoxyguanosine[c]		0	0
R1304	Purine nucleotide phosphorylase, xanthosine phosphorylase	Orthophosphate[c] + Deoxyguanosine[c] <=> Deoxy-ribose 1-phosphate[c] + Guanine[c]		0	0
R1305	5'-nucleotidase	H2O[c] + Xanthosine 5'-phosphate[c] => Orthophosphate[c] + Xanthosine[c]		0	0
R1306	Purine nucleotide phosphorylase, xanthosine phosphorylase	Orthophosphate[c] + Xanthosine[c] => D-Ribose 1-phosphate[c] + Xanthine[c]		0	0
R1307	Xanthine dehydrogenase (purine hydroxylase I)	H2O[c] + Oxygen[c] + Xanthine[c] => Hydrogen peroxide[c] + urate[c]		0	0
R1308	Uricase	H2O[p] + Oxygen[p] + urate[p] => Hydrogen peroxide[p] + 5-hydroxyisourate[p]		2.2e-29	1.18e-28
R1309	Allantoinase	H2O[c] + Allantoin[c] => Proton (energy metabolism)[c] + Allantoate[c]		2.21e-29	1.18e-28
R1310	Allantoicase	H2O[c] + Allantoate[c] => Urea[c] + (-)-Ureidoglycolate[c]		0	0
R1311	Ureidoglycolate hydrolase	2 Proton (energy metabolism)[c] + H2O[c] + (-)-Ureidoglycolate[c] => CO2[c] + Glyoxylate[c] + 2 NH3[c]		0	0
R1312	Adenylate kinase	AMP[c] + UTP[c] => ADP[c] + UDP[c]		0	0
R1313	Adenylate kinase	AMP[c] + CTP[c] => ADP[c] + CDP[c]		0	0
R1314	ADP-ribose pyrophosphatase	H2O[c] + ADP-Ribose[c] => 2 Proton (energy metabolism)[c] + D-Ribose 5-phosphate[c] + AMP[c]		0	0
R1315	Hypoxanthine phosphoribosyltransferase	5-Phospho-alpha-D-ribose 1-diphosphate[c] + Hypoxanthine[c] => Pyrophosphate[c] + IMP[c]		0	0
R1316	Hypoxanthine phosphoribosyltransferase	5-Phospho-alpha-D-ribose 1-diphosphate[c] + Guanine[c] => Pyrophosphate[c] + GMP[c]		0	0
R1317	Adenine phosphoribosyltransferase	5-Phospho-alpha-D-ribose 1-diphosphate[c] + Adenine[c] => AMP[c] + Pyrophosphate[c]		0	0
R1318	Xanthine-guanine phosphoribosyltransferase	5-Phospho-alpha-D-ribose 1-diphosphate[c] + Xanthine[c] => Pyrophosphate[c] + Xanthosine 5'-phosphate[c]		0	0
R1319	Purine nucleotide phosphorylase, xanthosine phosphorylase	D-Ribose 1-phosphate[c] + Adenine[c] => Orthophosphate[c] + Adenosine[c]		0	4.2e-29
R1320	Purine nucleotide phosphorylase, xanthosine phosphorylase	D-Ribose 1-phosphate[c] + Guanine[c] => Orthophosphate[c] + Guanosine[c]		0	0
R1321	Adenosine kinase	ATP[c] + Adenosine[c] => ADP[c] + Proton (energy metabolism)[c] + AMP[c]		0.145743	0.131431
R1322	Inosine kinase	ATP[c] + Inosine[c] => ADP[c] + Proton (energy metabolism)[c] + IMP[c]		0	0
R1323	Inosine kinase	ATP[c] + Guanosine[c] => ADP[c] + Proton (energy metabolism)[c] + GMP[c]		0	0
R1324	Adenylate cyclase	ATP[c] => Pyrophosphate[c] + 3',5'-Cyclic AMP[c]		0	0
R1325	Adenylate cyclase	GTP[c] => Pyrophosphate[c] + 3',5'-Cyclic GMP[c]		0	0
R1326	Adenylate kinase	ATP[m] + AMP[m] => 2 ADP[m]		0.136447	0
R1327	Adenylate kinase	GTP[m] + AMP[m] <=> ADP[m] + GDP[m]		0	0.123047
R1328	Adenylate kinase	AMP[m] + ITP[m] <=> ADP[m] + IDP[m]		0	0
R1329	Acyl-CoA dehydrogenase	Proton (energy metabolism)[m] + FAD[m] + Heptanoyl-CoA[m] => FADH2[m] + Hept-2-enoyl-CoA[m]		0	0
R1330	Acyl-CoA dehydrogenase	5 Proton (energy metabolism)[m] + FAD[m] + Pentanoyl-CoA[m] => FADH2[m] + Pent-2-enoyl-CoA[m]		0	0
R1331	Carnitine transport reaction	Tetradecanoyl-carnitine[c] + Carnitine[m] => Carnitine[c] + Tetradecanoyl-carnitine[m]		0	0
R1332	Carnitine transport reaction	Nonadecadienoyl-carnitine[c] + Carnitine[p] => Carnitine[c] + Nonadecadienoyl-carnitine[p]		0	0
R1333	Long-chain-acyl-CoA dehydrogenase	Proton (energy metabolism)[m] + FAD[m] + Octadecanoyl-CoA[m] => FADH2[m] + Octadec-2-enoyl-CoA[m]		0	0
R1334	hydroxyisourate hydrolase;5-hydroxyisourate hydrolase	H2O[c] + 5-hydroxyisourate[c] => Proton (energy metabolism)[c] + (S)-2-oxo-4-hydroxy-4-carboxy-5-ureidoimidazoline[c]		0	0
R1335	deoxyadenosine deaminase	Proton (energy metabolism)[c] + H2O[c] + 2'-Deoxyadenosine[c] => NH3[c] + Deoxyinosine[c]		0	0
R1336	adenosine deaminase	Proton (energy metabolism)[c] + H2O[c] + Adenosine[c] => NH3[c] + Inosine[c]		0	0
R1337	adenosine deaminase	H2O[m] + Proton (energy metabolism)[m] + Adenosine[m] => NH3[m] + Inosine[m]		0	0
R1338	ATP adenylyltransferase	ADP[c] + Proton (energy metabolism)[c] + ATP[c] <=> Orthophosphate[c] + P1,P4-bis(5'-adenosyl) tetraphosphate[c]		0.0613474	0.0553231
R1339	ATP adenylyltransferase	ATP[m] + ADP[m] + Proton (energy metabolism)[m] <=> Orthophosphate[m] + P1,P4-bis(5'-adenosyl) tetraphosphate[m]		0	0
R1340	ATP pyrophosphatase	H2O[p] + ATP[p] => Proton (energy metabolism)[p] + AMP[p] + Pyrophosphate[p]		0	0
R1341	dinucleoside polyphosphate hydrolase	H2O[m] + P1,P3-bis(5'-adenosyl) triphosphate[m] => ADP[m] + 2 Proton (energy metabolism)[m] + AMP[m]		0	0
R1342	dADP kinase	ATP[m] + dADP[m] => ADP[m] + dATP[m]		0	0
R1343	dGDP kinase	ATP[m] + dGDP[m] => ADP[m] + dGTP[m]		0	0
R1344	GDP kinase	ATP[m] + GDP[m] => ADP[m] + GTP[m]		0	0
R1345	xanthosine-5'-phosphate:ammonia ligase (AMP-forming)	ATP[c] + NH3[c] + XMP[c] => 2 Proton (energy metabolism)[c] + AMP[c] + Pyrophosphate[c] + GMP[c]		0	0
R1346	nucleoside di- and triphosphate hydrolase;GDP phosphatase	H2O[m] + GDP[m] => Orthophosphate[m] + Proton (energy metabolism)[m] + GMP[m]		0	0
R1347	APS:ATP adenylyltransferase	ATP[c] + Adenylylsulfate[c] <=> Sulfate[c] + P1,P4-bis(5'-adenosyl) tetraphosphate[c]		-0.0613474	-0.0553231
R1348	APS:ATP adenylyltransferase	ATP[m] + Adenylylsulfate[m] <=> Sulfate[m] + P1,P4-bis(5'-adenosyl) tetraphosphate[m]		0	0
R1349	Hypoxanthine:oxygen oxidoreductase	H2O[c] + Oxygen[c] + Hypoxanthine[c] => Hydrogen peroxide[c] + Xanthine[c]		0	0
R1350	deoxyinosine triphosphate pyrophosphatase	H2O[m] + dITP[m] => Proton (energy metabolism)[m] + Pyrophosphate[m] + dIMP[m]		0	0
R1351	xanthosine triphosphate pyrophosphatase	H2O[m] + XTP[m] => Proton (energy metabolism)[m] + Pyrophosphate[m] + XMP[m]		0	0
R1352	RXN0-385	H2O[m] + dGTP[m] => Proton (energy metabolism)[m] + Pyrophosphate[m] + dGMP[m]		0	0
R1353	ITPase	H2O[m] + ITP[m] => Orthophosphate[m] + Proton (energy metabolism)[m] + IDP[m]		0	0
R1354	GTPase;GTP triphosphatase;GTP phosphatase;GTP phosphohydrolase;GTPase, ribosome-stimulated	H2O[c] + GTP[c] => Proton (energy metabolism)[c] + Orthophosphate[c] + GDP[c]		0	0
R1355	GTPase;GTP triphosphatase;GTP phosphatase;GTP phosphohydrolase;GTPase, ribosome-stimulated	H2O[m] + GTP[m] => Orthophosphate[m] + Proton (energy metabolism)[m] + GDP[m]		0	0
R1356	inosine triphosphate pyrophosphatase	H2O[m] + ITP[m] => Proton (energy metabolism)[m] + Pyrophosphate[m] + IMP[m]		0	0
R1357	RXN-14117	Proton (energy metabolism)[c] + Phosphoenolpyruvate[c] + GDP[c] => Pyruvate[c] + GTP[c]		0	0
R1358	RXN-14120	ATP[m] + IDP[m] => ADP[m] + ITP[m]		0	0
R1359	RXN-14140	H2O[m] + GTP[m] => Proton (energy metabolism)[m] + Pyrophosphate[m] + GMP[m]		0	0
R1360	RXN-14192	Proton (energy metabolism)[c] + Phosphoenolpyruvate[c] + dADP[c] => Pyruvate[c] + dATP[c]		0.00369501	0.00333216
R1361	RXN-14207	Proton (energy metabolism)[c] + Phosphoenolpyruvate[c] + dGDP[c] => Pyruvate[c] + dGTP[c]		0	0
R1362	5-amino-4-imidazolecarboxamide phosphoribosyltransferase	5-Phospho-alpha-D-ribose 1-diphosphate[c] + 5-amino-4-imidazolecarboxyamide[c] => Pyrophosphate[c] + AICAR[c]		0	0
R1363	ADP phosphatase;ADP phosphohydrolase;ecto apyrase	H2O[m] + ADP[m] => Orthophosphate[m] + Proton (energy metabolism)[m] + AMP[m]		0	0
R1364	ureidoglycolate urea-lyase;ureidoglycolate lyase	(S)-ureidoglycolate[m] => Urea[m] + Glyoxylate[m]		0	0
R1365	ATP phosphohydrolase	ATP[m] + H2O[m] => ADP[m] + Orthophosphate[m] + Proton (energy metabolism)[m]		0	0
R1366	Phosphoribosylpyrophosphate amidotransferase/amidophosphoribosyltransferase	H2O[c] + L-Glutamine[c] + 5-Phospho-alpha-D-ribose 1-diphosphate[c] => Pyrophosphate[c] + L-Glutamate[c] + 5-Phosphoribosylamine[c]		0.0265049	0.0239021
R1367	Adenylosuccinate synthetase	GTP[c] + L-Aspartate[c] + IMP[c] => 2 Proton (energy metabolism)[c] + Orthophosphate[c] + GDP[c] + N6-(1,2-Dicarboxyethyl)-AMP[c]		0.0552856	0.0498565
R1368	5'-phosphoribosyl-4-(N-succinocarboxamide)-5-aminoimidazole lyase	N6-(1,2-Dicarboxyethyl)-AMP[c] => Fumarate[c] + AMP[c]		0.0552856	0.0498565
R1369	ATP sulfurylase	Proton (energy metabolism)[c] + ATP[c] + Sulfate[c] => Pyrophosphate[c] + Adenylylsulfate[c]		0	0
R1370	Phosphoribosylglycinamide formyltransferase	10-Formyltetrahydrofolate[c] + 5'-Phosphoribosylglycinamide[c] => Proton (energy metabolism)[c] + Tetrahydrofolate[c] + 5'-Phosphoribosyl-N-formylglycinamide[c]		0.0265049	0.0239021
R1371	5-aminoimidazole-4-carboxamide ribonucleotide (AICAR) transformylase / IMP cyclohydrolase	10-Formyltetrahydrofolate[c] + AICAR[c] <=> Tetrahydrofolate[c] + 1-(5'-Phosphoribosyl)-5-formamido-4-imidazolecarboxamide[c]		0.0719596	0.0648931
R1372	Adenylylsulfate kinase	ATP[c] + Adenylylsulfate[c] => ADP[c] + Proton (energy metabolism)[c] + 3'-Phosphoadenylylsulfate[c]		0.0613474	0.0553231
R1373	Dihydroorotase	H2O[c] + (S)-Dihydroorotate[c] <=> Proton (energy metabolism)[c] + N-Carbamoyl-L-aspartate[c]		-0.027077	-0.024418
R1374	Dihydroorotate dehydrogenase	Oxygen[c] + (S)-Dihydroorotate[c] => Hydrogen peroxide[c] + Orotate[c]		0.027077	0.024418
R1375	Orotate phosphoribosyltransferase 1	5-Phospho-alpha-D-ribose 1-diphosphate[c] + Orotate[c] <=> Pyrophosphate[c] + Orotidine 5'-phosphate[c]		0.027077	0.024418
R1376	Orotidine-5'-phosphate decarboxylase (pyrA)	Proton (energy metabolism)[c] + Orotidine 5'-phosphate[c] => CO2[c] + UMP[c]		0.027077	0.024418
R1377	Cytidylate kinase	ATP[c] + UMP[c] => ADP[c] + UDP[c]		0.0174418	0.015729
R1378	Nucleoside-diphosphate kinase	ATP[c] + UDP[c] => ADP[c] + UTP[c]		1.95324	1.76143
R1379	CTP synthase	ATP[c] + H2O[c] + L-Glutamine[c] + UTP[c] => ADP[c] + 2 Proton (energy metabolism)[c] + Orthophosphate[c] + L-Glutamate[c] + CTP[c]		0	0
R1380	CTP synthase	ATP[c] + NH3[c] + UTP[c] => ADP[c] + 2 Proton (energy metabolism)[c] + Orthophosphate[c] + CTP[c]		0.015648	0.0141114
R1381	Nucleoside-diphosphate kinase	ATP[c] + CDP[c] => ADP[c] + CTP[c]		0.0562726	0.0507465
R1382	Cytidylate kinase	ADP[c] + CDP[c] <=> ATP[c] + CMP[c]		-0.0581738	-0.0524611
R1383	Ribonucleotide reductase, small subunit (alt), beta chain	Reduced thioredoxin[c] + CDP[c] => H2O[c] + Oxidized thioredoxin[c] + dCDP[c]		0.00190128	0.00171457
R1384	Ribonucleotide reductase, small subunit (alt), beta chain	UDP[c] + Reduced thioredoxin[c] => H2O[c] + Oxidized thioredoxin[c] + dUDP[c]		0.00179373	0.00161759
R1385	Nucleoside-phosphate kinase/ATP:UMP-CMP phosphotransferase/cytidylate kinase	ATP[c] + dCMP[c] => ADP[c] + dCDP[c]		0	0
R1386	dCMP deaminase	Proton (energy metabolism)[c] + H2O[c] + dCMP[c] => NH3[c] + dUMP[c]		0	0
R1387	Uridine kinase	GTP[c] + Uridine[c] => Proton (energy metabolism)[c] + GDP[c] + UMP[c]		0.00179373	0.00161759
R1388	Uridine kinase	ATP[c] + Uridine[c] => ADP[c] + Proton (energy metabolism)[c] + UMP[c]		0	0
R1389	Uridine kinase	GTP[c] + Cytidine[c] => Proton (energy metabolism)[c] + GDP[c] + CMP[c]		0	0
R1390	UPRTase, uracil phosphoribosyltransferase (furA)	5-Phospho-alpha-D-ribose 1-diphosphate[c] + Uracil[c] => Pyrophosphate[c] + UMP[c]		0	0
R1391	Dihydroorotate dehydrogenase	(S)-Dihydroorotate[c] + Ubiquinone[m] => Orotate[c] + Ubiquinol[m]		0	0
R1392	5'-nucleotidase	H2O[c] + UMP[c] => Orthophosphate[c] + Uridine[c]		0	0
R1393	Uridine hydrolase	H2O[c] + Uridine[c] => D-Ribose[c] + Uracil[c]		0	0
R1394	5'-nucleotidase	H2O[c] + CMP[c] => Orthophosphate[c] + Cytidine[c]		0	0
R1395	5'-nucleotidase	H2O[c] + dCMP[c] => Orthophosphate[c] + Deoxycytidine[c]		0	0
R1396	5'-nucleotidase	H2O[c] + dUMP[c] => Orthophosphate[c] + Deoxyuridine[c]		0	0
R1397	Purine-nucleoside phosphorylase	Deoxy-ribose 1-phosphate[c] + Uracil[c] => Orthophosphate[c] + Deoxyuridine[c]		0	0
R1398	5'-nucleotidase	H2O[c] + dTMP[c] => Orthophosphate[c] + Thymidine[c]		0	0
R1399	Purine-nucleoside phosphorylase	Deoxy-ribose 1-phosphate[c] + Thymine[c] => Orthophosphate[c] + Thymidine[c]		0	0
R1400	Carnitine transport reaction	Dodecanoyl-carnitine[c] + Carnitine[m] => Carnitine[c] + Dodecanoyl-carnitine[m]		0	0
R1401	Carnitine transport reaction	Tetradecenoyl-carnitine[c] + Carnitine[m] => Carnitine[c] + Tetradecenoyl-carnitine[m]		0	0
R1402	Carnitine transport reaction	Pentadecanoyl-carnitine[c] + Carnitine[m] => Carnitine[c] + Pentadecanoyl-carnitine[m]		0	0
R1403	Carnitine transport reaction	Hexadecanoyl-carnitine[c] + Carnitine[m] => Carnitine[c] + Hexadecanoyl-carnitine[m]		0	0
R1404	Carnitine transport reaction	Heptadecanoyl-carnitine[c] + Carnitine[m] => Carnitine[c] + Heptadecanoyl-carnitine[m]		0	0
R1405	Carnitine transport reaction	Octadecenoyl-carnitine[c] + Carnitine[m] => Carnitine[c] + Octadecenoyl-carnitine[m]		0	0
R1406	Carnitine transport reaction	Octadecatrienoyl-carnitine[c] + Carnitine[m] => Carnitine[c] + Octadecatrienoyl-carnitine[m]		0	0
R1407	cytidine deaminase	Proton (energy metabolism)[c] + H2O[c] + Cytidine[c] => NH3[c] + Uridine[c]		0	0
R1408	2'-deoxycytidine deaminase	Proton (energy metabolism)[c] + H2O[c] + Deoxycytidine[c] => NH3[c] + Deoxyuridine[c]		0	0
R1409	cytidine kinase	ATP[c] + Cytidine[c] => ADP[c] + Proton (energy metabolism)[c] + CMP[c]		0	0
R1410	dCDP kinase	ATP[m] + dCDP[m] => ADP[m] + dCTP[m]		0.00190128	0.00171457
R1411	dCTP pyrophosphatase	H2O[c] + dCTP[c] => Proton (energy metabolism)[c] + Pyrophosphate[c] + dCMP[c]		0.00190128	0.00171457
R1412	dTDP kinase	ATP[m] + dTDP[m] => ADP[m] + dTTP[m]		0	0
R1413	dUDP kinase	ATP[m] + dUDP[m] => ADP[m] + dUTP[m]		0	0
R1414	dUTP diphosphatase;dUTP pyrophosphohydrolase;deoxyuridine 5'-triphosphate nucleotidohydrolase;deoxyuridine triphosphatase	H2O[c] + dUTP[c] => Proton (energy metabolism)[c] + Pyrophosphate[c] + dUMP[c]		0.00179373	0.00161759
R1415	UTP:cytidine 5'-phosphotransferase	UTP[c] + Cytidine[c] => Proton (energy metabolism)[c] + CMP[c] + UDP[c]		0	0
R1416	ITP:cytidine 5'-phosphotransferase	ITP[c] + Cytidine[c] => Proton (energy metabolism)[c] + CMP[c] + IDP[c]		0	0
R1417	UTP:uridine 5'-phosphotransferase	UTP[c] + Uridine[c] => Proton (energy metabolism)[c] + UDP[c] + UMP[c]		0	0
R1418	ITP:uridine 5'-phosphotransferase	ITP[c] + Uridine[c] => Proton (energy metabolism)[c] + IDP[c] + UMP[c]		0	0
R1419	dATP:cytidine 5'-phosphotransferase	dATP[c] + Cytidine[c] => Proton (energy metabolism)[c] + CMP[c] + dADP[c]		0	0
R1420	dATP:uridine 5'-phosphotransferase	dATP[c] + Uridine[c] => Proton (energy metabolism)[c] + dADP[c] + UMP[c]		0	0
R1421	dGTP:uridine 5'-phosphotransferase	Uridine[c] + dGTP[c] => Proton (energy metabolism)[c] + dGDP[c] + UMP[c]		0	0
R1422	dGTP:cytidine 5'-phosphotransferase	Cytidine[c] + dGTP[c] => Proton (energy metabolism)[c] + CMP[c] + dGDP[c]		0	0
R1423	dTTP:cytidine 5'-phosphotransferase	Cytidine[c] + dTTP[c] <=> Proton (energy metabolism)[c] + CMP[c] + dTDP[c]		0	0
R1424	dTTP:uridine 5'-phosphotransferase	Uridine[c] + dTTP[c] <=> Proton (energy metabolism)[c] + UMP[c] + dTDP[c]		0	0
R1425	dCTP:uridine 5'-phosphotransferase	Uridine[c] + dCTP[c] => Proton (energy metabolism)[c] + UMP[c] + dCDP[c]		0	0
R1426	dUTP:uridine 5'-phosphotransferase	Uridine[c] + dUTP[c] <=> Proton (energy metabolism)[c] + UMP[c] + dUDP[c]		-0.00179373	-0.00161759
R1427	dCTP:cytidine 5'-phosphotransferase	Cytidine[c] + dCTP[c] => Proton (energy metabolism)[c] + CMP[c] + dCDP[c]		0	0
R1428	dUTP:cytidine 5'-phosphotransferase	Cytidine[c] + dUTP[c] => Proton (energy metabolism)[c] + CMP[c] + dUDP[c]		0	0
R1429	cytidine nucleosidase	H2O[c] + Cytidine[c] => D-Ribose[c] + cytosine[c]		0	0
R1430	RXN0-383	H2O[p] + CTP[p] => Proton (energy metabolism)[p] + Pyrophosphate[p] + CMP[p]		0	0
R1431	CTP triphosphatase;CTP phosphatase	H2O[m] + CTP[m] => Orthophosphate[m] + Proton (energy metabolism)[m] + CDP[m]		0	0
R1432	UTP triphosphatase;UTP phosphatase	H2O[m] + UTP[m] => Orthophosphate[m] + Proton (energy metabolism)[m] + UDP[m]		0	0
R1433	UDP phosphatase	H2O[m] + UDP[m] => Orthophosphate[m] + Proton (energy metabolism)[m] + UMP[m]		0	0
R1434	CDP phosphatase	H2O[m] + CDP[m] => Orthophosphate[m] + Proton (energy metabolism)[m] + CMP[m]		0	0
R1435	UTP diphosphatase;UTP pyrophosphatase	H2O[p] + UTP[p] => Proton (energy metabolism)[p] + Pyrophosphate[p] + UMP[p]		0	0
R1436	THYMIDINE-TRIPHOSPHATASE-RXN	H2O[m] + dTTP[m] => Orthophosphate[m] + Proton (energy metabolism)[m] + dTDP[m]		0	0
R1437	UDP kinase	ATP[m] + UDP[m] => ADP[m] + UTP[m]		0	0
R1438	pseudouridine-5'-phosphate glycosidase	CPD-15317[m] + uracil[m] <=> H2O[m] + pseudouridine 5'-phosphate[m]		0	0
R1439	pseudouridine kinase	ATP[m] + pseudouridine[m] => ADP[m] + Proton (energy metabolism)[m] + pseudouridine 5'-phosphate[m]		0	0
R1440	(S)-dihydroorotate:fumarate oxidoreductase	Fumarate[c] + (S)-Dihydroorotate[c] => Succinate[c] + Orotate[c]		0	0
R1441	Carbamoyl-phosphate synthetase, aspartate transcarbamylase, and glutamine amidotransferase	2 ATP[c] + H2O[c] + L-Glutamine[c] + Hydrogencarbonate[c] => 2 ADP[c] + 2 Proton (energy metabolism)[c] + Orthophosphate[c] + L-Glutamate[c] + Carbamoyl phosphate[c]		0	0
R1442	Aspartate-carbamoyltransferase	L-Aspartate[c] + Carbamoyl phosphate[c] => Proton (energy metabolism)[c] + Orthophosphate[c] + N-Carbamoyl-L-aspartate[c]		0.027077	0.024418
R1443	malonic semialdehyde reductase;malonate semialdehyde reductase;3-hydroxypropionate:NADP+ oxidoreductase	Proton (energy metabolism)[c] + NADPH[c] + 3-Oxopropanoate(Malonate semialdehyde)[c] => NADP(+)[c] + 3-Hydroxypropanoate[c]		0	0
R1444	Thymidylate synthase	5,10-Methylenetetrahydrofolate[c] + dUMP[c] => 7,8-Dihydrofolate[c] + dTMP[c]		0.00179373	0.00161759
R1445	Carnitine transport reaction	Hexadecenoyl-carnitine[c] + Carnitine[m] => Carnitine[c] + Hexadecenoyl-carnitine[m]		0	0
R1446	UDP-glucose glucophosphohydrolase	H2O[p] + UDP-alpha-D-glucose[p] <=> 2 Proton (energy metabolism)[p] + alpha-D-Glucose 1-phosphate[p] + UMP[p]		0	0
R1447	dihydrolipoamide dehydrogenase;lipoate acetyltransferase N6-(dihydrolipoyl)lysine:NAD+ oxidoreductase;dihydrolipoyl dehydrogenase	NAD(+)[m] + Pyruvate-dehydrogenase-dihydrolipoate[m] => Proton (energy metabolism)[m] + NADH[m] + Lipoamide-E[m]		0	0
R1448	pyruvate decarboxylase;acetoin synthesis	Proton (energy metabolism)[c] + Pyruvate[c] + Acetaldehyde[c] => CO2[c] + Acetoin[c]		0	0
R1449	acetoin synthase	2 Acetaldehyde[c] => Acetoin[c]		0	0
R1450	D-Lactaldehyde dehydrogenase (Methylglyoxal reductase) (MGR I)	Proton (energy metabolism)[c] + NADPH[c] + Methylglyoxal[c] <=> NADP(+)[c] + D-Lactaldehyde[c]		0	0
R1451	Lactaldehyde dehydrogenase	H2O[c] + NAD(+)[c] + D-Lactaldehyde[c] => 2 Proton (energy metabolism)[c] + NADH[c] + D-Lactate[c]		0	0
R1452	D-lactate dehydrogenase	NAD(+)[c] + D-Lactate[c] => Proton (energy metabolism)[c] + NADH[c] + Pyruvate[c]		0	0
R1453	Lactoylglutathione lyase (glyoxylase I)	Glutathione[c] + Methylglyoxal[c] <=> S-D-Lactoylglutathione[c]		0	0
R1454	Hydroxyacylglutathione hydrolase (glyoxylase II)	H2O[c] + S-D-Lactoylglutathione[c] => Proton (energy metabolism)[c] + Glutathione[c] + D-Lactate[c]		0	0
R1455	Acetyl-CoA synthase (acuA)	ATP[c] + Coenzyme A[c] + Acetate[c] => Acetyl-CoA[c] + AMP[c] + Pyrophosphate[c]		0.0388671	2.86141
R1456	Acetyl-CoA hydrolase	H2O[c] + Acetyl-CoA[c] => Proton (energy metabolism)[c] + Coenzyme A[c] + Acetate[c]		0	0
R1457	Acetyl-CoA hydrolase	H2O[m] + Acetyl-CoA[m] => Proton (energy metabolism)[m] + Coenzyme A[m] + Acetate[m]		0	0
R1458	Lactate 2-monooxygenase.	Oxygen[c] + L-Lactate[c] => H2O[c] + CO2[c] + Acetate[c]		0	0
R1459	Lactic acid dehydrogenase	L-Lactate[m] + 2 Ferricytochrome c[m] => Pyruvate[m] + 2 Proton (energy metabolism)[m] + 2 Ferrocytochrome c[m]		0	0
R1460	Mitochondrial enzyme D-lactate ferricytochrome c oxidoreductase	D-Lactate[m] + 2 Ferricytochrome c[m] => Pyruvate[m] + 2 Proton (energy metabolism)[m] + 2 Ferrocytochrome c[m]		0	0
R1461	Dihydrofolate reductase	Proton (energy metabolism)[c] + NADPH[c] + 7,8-Dihydrofolate[c] => NADP(+)[c] + Tetrahydrofolate[c]		0.00179373	0.00161759
R1462	ATP:acetate adenylyltransferase	Proton (energy metabolism)[c] + ATP[c] + Acetate[c] <=> Pyrophosphate[c] + acetyl AMP[c]		0	0
R1463	ATP:acetate adenylyltransferase	ATP[m] + Proton (energy metabolism)[m] + Acetate[m] <=> Pyrophosphate[m] + acetyl AMP[m]		0	0
R1464	Acetyl phosphate phosphohydrolase	H2O[m] + Acetyl phosphate[m] <=> Orthophosphate[m] + Proton (energy metabolism)[m] + Acetate[m]		0	0
R1465	NTP:pyruvate O2-phosphotransferase	Pyruvate[c] + Nucleoside triphosphate[c] <=> 2 Proton (energy metabolism)[c] + Phosphoenolpyruvate[c] + NDP[c]		0	0
R1466	Malate dehydrogenase (NADP-specific) (malic enzyme)	NADP(+)[c] + (S)-Malate[c] => Pyruvate[c] + CO2[c] + NADPH[c]		0	0.193764
R1467	malate dehydrogenase (NAD-specific) (malic enzyme)	NAD(+)[m] + (S)-Malate[m] => Pyruvate[m] + CO2[m] + NADH[m]		0	0
R1468	Malate dehydrogenase (NADP-specific) (malic enzyme)	NADP(+)[m] + (S)-Malate[m] => Pyruvate[m] + CO2[m] + NADPH[m]		0	0
R1469	Malate synthase	Glyoxylate[p] + Acetyl-CoA[p] + H2O[p] => (S)-Malate[p] + Coenzyme A[p] + Proton (energy metabolism)[p]		0	0
R1470	all-trans-retinal dehydrogenase	H2O[c] + NAD(+)[c] + CRPB-all-trans-Retinal[c] => 2 Proton (energy metabolism)[c] + NADH[c] + Cellular-Retinol-Binding-Proteins[c] + all-trans-retinoate[c]		0	0
R1471	all-trans-retinol dehydrogenase	NAD(+)[p] + CRPB-all-trans-Retinol[p] => Proton (energy metabolism)[p] + NADH[p] + CRPB-all-trans-Retinal[p]		0	0
R1472	all-trans-retinol dehydrogenase (NADP);NADP-retinol dehydrogenase	NADP(+)[c] + all-trans-retinol[c] <=> Proton (energy metabolism)[c] + NADPH[c] + all-trans-retinal[c]		0	0
R1473	R08390	Oxygen[c] + [Reduced NADPH---hemoprotein reductase][c] + all-trans-retinoate[c] => H2O[c] + [Oxidized NADPH---hemoprotein reductase][c] + all-trans-18-Hydroxyretinoic acid[c]		0	0
R1474	R08391	2 Proton (energy metabolism)[c] + NADPH[c] + Oxygen[c] + all-trans-retinoate[c] => H2O[c] + NADP(+)[c] + all-trans-5,6-Epoxyretinoic acid[c]		0	0
R1475	R08392	2 Proton (energy metabolism)[c] + NADPH[c] + Oxygen[c] + all-trans-retinoate[c] => H2O[c] + NADP(+)[c] + all-trans-4-Hydroxyretinoic acid[c]		0	0
R1476	all-trans-retinol dehydrogenase (NADP);NADP-retinol dehydrogenase	NADP(+)[m] + all-trans-retinol[m] <=> Proton (energy metabolism)[m] + NADPH[m] + all-trans-retinal[m]		0	0
R1477	R08390	Oxygen[m] + [Reduced NADPH---hemoprotein reductase][m] + all-trans-retinoate[m] => H2O[m] + [Oxidized NADPH---hemoprotein reductase][m] + all-trans-18-Hydroxyretinoic acid[m]		0	0
R1478	R08391	Proton (energy metabolism)[c] + Proton (energy metabolism)[m] + NADPH[m] + Oxygen[m] + all-trans-retinoate[m] => H2O[m] + NADP(+)[m] + all-trans-5,6-Epoxyretinoic acid[m]		0	0
R1479	R08392	Proton (energy metabolism)[c] + Proton (energy metabolism)[m] + NADPH[m] + Oxygen[m] + all-trans-retinoate[m] => H2O[m] + NADP(+)[m] + all-trans-4-Hydroxyretinoic acid[m]		0	0
R1480	all-trans-retinol dehydrogenase (NADP);NADP-retinol dehydrogenase	NADP(+)[p] + all-trans-retinol[p] <=> Proton (energy metabolism)[p] + NADPH[p] + all-trans-retinal[p]		0	0
R1481	RETINOL-O-FATTY-ACYLTRANSFERASE-RXN	all-trans-retinol[p] <=> Coenzyme A[p] + All-trans-Retinyl-Esters[p]		0	0
R1482	RXN-12547	palmitoyl-CoA[p] + all-trans-retinol[p] => Coenzyme A[p] + all-trans-retinyl palmitate[p]		0	0
R1483	Palmitoyl-CoA:retinol O-acyltransferase	palmitoyl-CoA[p] + 11-cis-retinol[p] => Coenzyme A[p] + 11-cis-retinyl palmitate[p]		0	0
R1484	R08390	Oxygen[p] + [Reduced NADPH---hemoprotein reductase][p] + all-trans-retinoate[p] => H2O[p] + [Oxidized NADPH---hemoprotein reductase][p] + all-trans-18-Hydroxyretinoic acid[p]		0	0
R1485	R08391	Proton (energy metabolism)[c] + Proton (energy metabolism)[p] + Oxygen[p] + NADPH[p] + all-trans-retinoate[p] => H2O[p] + NADP(+)[p] + all-trans-5,6-Epoxyretinoic acid[p]		0	0
R1486	R08392	Proton (energy metabolism)[c] + Proton (energy metabolism)[p] + Oxygen[p] + NADPH[p] + all-trans-retinoate[p] <=> H2O[p] + NADP(+)[p] + all-trans-4-Hydroxyretinoic acid[p]		0	0
R1487	2,5-diamino-6-hydroxy-4-(5-phosphoribosylamino)-pyrimidine 2-aminohydrolase	Proton (energy metabolism)[c] + H2O[c] + 2,5-diamino-6-hydroxy-4-(5'-phosphoribosylamino)-pyrimidine[c] => NH3[c] + 5-amino-6-(5-phosphoribosylamino)uracil[c]		0	0
R1488	5-amino-6-(5-phosphoribitylamino)uracil:NADP+ 1'-oxidoreductase	Proton (energy metabolism)[c] + NADPH[c] + 5-amino-6-(5-phosphoribosylamino)uracil[c] => NADP(+)[c] + 5-amino-6-(5'-phosphoribitylamino)uracil[c]		0	0
R1489	D-ribulose 5-phosphate formate-lyase (L-3,4-dihydroxybutan-2-one-4-phosphate-forming)	D-Ribulose 5-phosphate[c] => Proton (energy metabolism)[c] + Formate[c] + 2-hydroxy-3-oxobutyl phosphate[c]		0	0
R1490	6,7-dimethyl-8-ribityllumazine synthase	5-amino-6-(D-ribitylamino)uracil[c] + 2-hydroxy-3-oxobutyl phosphate[c] => Proton (energy metabolism)[c] + Orthophosphate[c] + 2 H2O[c] + 6,7-dimethyl-8-(1-D-ribityl)lumazine[c]		0	0
R1491	6,7-dimethyl-8-(1-D-ribityl)lumazine:6,7-dimethyl-8-(1-D-ribityl)lumazine 2,3-butanediyltransferase	Proton (energy metabolism)[c] + 2 6,7-dimethyl-8-(1-D-ribityl)lumazine[c] => 5-amino-6-(D-ribitylamino)uracil[c] + riboflavin[c]		0	0
R1492	ATP:riboflavin 5'-phosphotransferase	ATP[c] + riboflavin[c] => ADP[c] + Proton (energy metabolism)[c] + FMN[c]		0	0
R1493	ATP:FMN adenylyltransferase	Proton (energy metabolism)[c] + ATP[c] + FMN[c] => FAD[c] + Pyrophosphate[c]		0	0
R1494	riboflavin-5-phosphate phosphohydrolase (acid optimum)	H2O[c] + FMN[c] => Orthophosphate[c] + riboflavin[c]		0	0
R1495	DRAP deaminase	H2O[c] + 2,5-diamino-6-(5-phosphono)ribitylamino-4(3H)-pyrimidinone[c] => 3 Proton (energy metabolism)[c] + NH3[c] + 5-amino-6-(5-phosphoribosylamino)uracil[c]		0	0
R1496	FAD-PYROPHOSPHATASE-RXN	H2O[p] + FAD[p] <=> 2 Proton (energy metabolism)[p] + AMP[p] + FMN[p]		0	0
R1497	2,5-diamino-6-(5-phospho-D-ribitylamino)pyrimidin-4(3H)-one:NAD+ 1'-oxidoreductase	3 Proton (energy metabolism)[c] + NADH[c] + 2,5-diamino-6-hydroxy-4-(5'-phosphoribosylamino)-pyrimidine[c] <=> NAD(+)[c] + 2,5-diamino-6-(5-phosphono)ribitylamino-4(3H)-pyrimidinone[c]		0	0
R1498	2,5-diamino-6-(5-phospho-D-ribitylamino)pyrimidin-4(3H)-one:NADP+ 1'-oxidoreductase	3 Proton (energy metabolism)[c] + NADPH[c] + 2,5-diamino-6-hydroxy-4-(5'-phosphoribosylamino)-pyrimidine[c] => NADP(+)[c] + 2,5-diamino-6-(5-phosphono)ribitylamino-4(3H)-pyrimidinone[c]		0	0
R1499	2,5-diamino-6-(ribosylamino)-4-(3H)-pyrimidinone 5'-phosphate reductase;pyrimidine nucleotide reductase	Proton (energy metabolism)[c] + NADH[c] + 2,5-diamino-6-hydroxy-4-(5'-phosphoribosylamino)-pyrimidine[c] => NAD(+)[c] + 2,5-diamino-6-(5-phospho-D-ribitylamino)pyrimidin-4(3H)-one[c]		0	0
R1500	2,5-diamino-6-ribitylamino-4(3H)-pyrimidinone 5'-phosphate deaminase	Proton (energy metabolism)[c] + H2O[c] + 2,5-diamino-6-(5-phospho-D-ribitylamino)pyrimidin-4(3H)-one[c] => NH3[c] + 5-amino-6-(5-phospho-D-ribitylamino)uracil[c]		0	0
R1501	2,5-diamino-6-ribitylamino-4(3H)-pyrimidinone 5'-phosphate deaminase	H2O[m] + Proton (energy metabolism)[m] + 2,5-diamino-6-(5-phospho-D-ribitylamino)pyrimidin-4(3H)-one[m] => NH3[m] + 5-amino-6-(5-phospho-D-ribitylamino)uracil[m]		0	0
R1502	GTP 7,8-8,9-dihydrolase (diphosphate-forming)	3 H2O[c] + GTP[c] => 2 Proton (energy metabolism)[c] + Formate[c] + Pyrophosphate[c] + 2,5-diamino-6-hydroxy-4-(5'-phosphoribosylamino)-pyrimidine[c]		0	0
R1503	selenocysteine synthase	O-Acetyl-L-serine[c] + hydrogen selenide[c] => Proton (energy metabolism)[c] + Acetate[c] + L-selenocysteine[c]		0	0
R1504	selenocysteine synthase	O-acetyl-L-serine[m] + hydrogen selenide[m] => Proton (energy metabolism)[m] + Acetate[m] + L-selenocysteine[m]		0	0
R1505	Thioredoxin reductase	Proton (energy metabolism)[c] + NADPH[c] + Oxidized thioredoxin[c] => NADP(+)[c] + Reduced thioredoxin[c]		0.0687375	0.0619874
R1506	Thioredoxin reductase	Proton (energy metabolism)[m] + NADPH[m] + Oxidized thioredoxin[m] => NADP(+)[m] + Reduced thioredoxin[m]		0	0
R1507	Selenomethionine methanethiol-lyase (deaminating)	H2O[c] + L-selenomethionine[c] <=> NH3[c] + 2-Oxobutanoate[c] + Methaneselenol[c]		0	0
R1508	Selenomethionine:tRNAMet ligase (AMP-forming)	ATP[c] + tRNA(Met)[c] + L-selenomethionine[c] <=> AMP[c] + Pyrophosphate[c] + Selenomethionyl-tRNA(Met)[c]		0	0
R1509	Selenocystathionine L-homocysteine-lyase (deaminating)	H2O[m] + L-selenocystathionine[m] <=> Pyruvate[m] + NH3[m] + seleno-L-homocysteine[m]		0	0
R1510	O-phosphorylhomoserine:selenocysteine Se-(3-amino-3-carboxypropyl)transferase;	O-Phosphorylhomoserine[c] + L-selenocysteine[c] <=> 2 Proton (energy metabolism)[c] + Orthophosphate[c] + L-selenocystathionine[c]		0	0
R1511	O4-succinyl-L-homoserine:L-selenocysteine Se-(3-amino-3-carboxypropyl)transferase;	L-selenocysteine[c] + O-succinyl-L-homoserine[c] <=> Proton (energy metabolism)[c] + Succinate[c] + L-selenocystathionine[c]		0	0
R1512	Se-methyl-L-selenocysteine methaneselenol-lyase (deaminating; pyruvate-forming)	H2O[c] + Se-methyl-L-selenocysteine[c] <=> Pyruvate[c] + NH3[c] + Methaneselenol[c]		0	0
R1513	R09368	Glutathione[c] + selenodiglutathione[c] => glutathioselenol[c] + glutathione disulfide[c]		0	0
R1514	methaneselenol:NADP+ oxidoreductase	2 Proton (energy metabolism)[c] + 2 NADPH[c] + Methylselenic acid[c] => 2 H2O[c] + 2 NADP(+)[c] + Methaneselenol[c]		0	0
R1515	hydrogen selenide:NADP+ oxidoreductase	3 H2O[c] + 3 NADP(+)[c] + hydrogen selenide[c] => 5 Proton (energy metabolism)[c] + 3 NADPH[c] + selenite[c]		0	0
R1516	(17Z)-protosta-17(20),24-dien-3beta-ol synthase	(S)-2,3-Epoxysqualene[m] => (17Z)-protosta-17(20),24-dien-3beta-ol[m]		0	0
R1517	N1-acetylspermidine oxidase	H2O[c] + Oxygen[c] + N1-acetylspermidine[c] => Hydrogen peroxide[c] + Putrescine[c] + 3-acetamidopropanal[c]		0	0
R1518	Serine C-palmitoyltransferase	Proton (energy metabolism)[c] + L-Serine[c] + Hexadecanoyl-CoA[c] => CO2[c] + Coenzyme A[c] + 3-dehydrosphinganine(C18)[c]		0.00133153	0.00120077
R1519	3-dehydrosphinganine reductase	NADPH[c] + 3-dehydrosphinganine(C18)[c] => NADP(+)[c] + Sphinganine(C18)[c]		0.00133153	0.00120077
R1520	Sphingosine hydroxylase/ syringomycin response protein 2	2 Proton (energy metabolism)[c] + NADPH[c] + Oxygen[c] + Sphinganine(C18)[c] => H2O[c] + NADP(+)[c] + Phytosphingosine(C18)[c]		0.000346675	0.000312631
R1521	Serine C-palmitoyltransferase	L-Serine[c] + Octadecanoyl-CoA[c] => CO2[c] + Coenzyme A[c] + 3-dehydrosphinganine(C20)[c]		0.000817691	0.000737393
R1522	3-dehydrosphinganine reductase	Proton (energy metabolism)[c] + NADPH[c] + 3-dehydrosphinganine(C20)[c] => NADP(+)[c] + Sphinganine(C20)[c]		0.000817691	0.000737393
R1523	Sphingosine hydroxylase/ syringomycin response protein 2	Proton (energy metabolism)[c] + NADPH[c] + Oxygen[c] + Sphinganine(C20)[c] => H2O[c] + NADP(+)[c] + Phytosphingosine(C20)[c]		0.000346675	0.000312631
R1524	Serine C-palmitoyltransferase	4 Proton (energy metabolism)[c] + L-Serine[c] + Heptadecenoyl-CoA[c] => CO2[c] + Coenzyme A[c] + 3-dehydrosphinganine(C19:1)[c]		0.00112319	0.00101289
R1525	3-dehydrosphinganine reductase	NADPH[c] + 3-dehydrosphinganine(C19:1)[c] => Proton (energy metabolism)[c] + NADP(+)[c] + Sphinganine(C19:1)[c]		0.00112319	0.00101289
R1526	Ceramide synthase	Octadecanoyl-CoA[c] + Phytosphingosine(C18)[c] => Coenzyme A[c] + Cerebrin 1(comp. A)[c]		0.000173337	0.000156316
R1527	Ceramide synthase	Octadecenoyl-CoA[c] + Phytosphingosine(C18)[c] => Coenzyme A[c] + Cerebrin 1(comp. B)[c]		0.000173337	0.000156316
R1528	Ceramide synthase	Octadecanoyl-CoA[c] + Phytosphingosine(C20)[c] => 3 Proton (energy metabolism)[c] + Coenzyme A[c] + Cerebrin 1(comp. C)[c]		0.000173337	0.000156316
R1529	Ceramide synthase	Octadecenoyl-CoA[c] + Phytosphingosine(C20)[c] => 3 Proton (energy metabolism)[c] + Coenzyme A[c] + Cerebrin 1(comp. D)[c]		0.000173337	0.000156316
R1530	Ceramide synthase	Proton (energy metabolism)[c] + Octadecanoyl-CoA[c] + Sphinganine(C18)[c] => Coenzyme A[c] + Cerebrin 2(comp. A)[c]		0.000492	0.000444
R1531	Ceramide synthase	Proton (energy metabolism)[c] + Octadecenoyl-CoA[c] + Sphinganine(C18)[c] => Coenzyme A[c] + Cerebrin 2(comp. B)[c]		0.000492426	0.00044407
R1532	Ceramide synthase	Octadecanoyl-CoA[c] + Sphinganine(C20)[c] => 3 Proton (energy metabolism)[c] + Coenzyme A[c] + Cerebrin 2(comp. C)[c]		0.000235508	0.000212381
R1533	Ceramide synthase	Octadecenoyl-CoA[c] + Sphinganine(C20)[c] => 3 Proton (energy metabolism)[c] + Coenzyme A[c] + Cerebrin 2(comp. D)[c]		0.000235508	0.000212381
R1534	2-hydroxyacylsphingosine 1-beta-galactosyltransferase	UDP-galactose[c] + Cerebrin 2(comp. A)[c] => UDP[c] + Galactosylceramide(Comp. A)[c]		0.000256918	0.000231689
R1535	2-hydroxyacylsphingosine 1-beta-galactosyltransferase	UDP-galactose[c] + Cerebrin 2(comp. B)[c] => UDP[c] + Galactosylceramide(Comp. B)[c]		0.000256918	0.000231689
R1536	Ceramide synthase	Octadecanoyl-CoA[c] + Sphinganine(C19:1)[c] => Proton (energy metabolism)[c] + Coenzyme A[c] + Cerebroside 1[c]		0.000560773	0.000505705
R1537	2-hydroxyacylsphingosine 1-beta-glucosyltransferase	UDP-glucose[c] + Cerebroside 1[c] => UDP[c] + Glucocerebroside 1[c]		0.000560773	0.000505705
R1538	Ceramide synthase	Octadecenoyl-CoA[c] + Sphinganine(C19:1)[c] => Proton (energy metabolism)[c] + Coenzyme A[c] + Cerebroside 2[c]		0.00056242	0.00050719
R1539	2-hydroxyacylsphingosine 1-beta-glucosyltransferase	UDP-glucose[c] + Cerebroside 2[c] => UDP[c] + Glucocerebroside 2[c]		0.00056242	0.00050719
R1540	galactan galactohydrolase	H2O[e] + Galactan[e] => D-Galactose[e]		0	0
R1541		L-Threonine[m] <=> L-Threonine[c]		-0.0821512	-0.0740839
R1542		L-Leucine[m] <=> L-Leucine[c]		0	0
R1543		L-Valine[m] <=> L-Valine[c]		0.121954	0.11
R1544	Dihydroceramide desaturase	Proton (energy metabolism)[c] + Oxygen[c] + Cerebrin 2(comp. A)[c] => 2 H2O[c] + Cerebrin 3 (C18 sphingosine and C18:0 fatty acid)[c]		0	0
R1545	Dihydroceramide desaturase	Proton (energy metabolism)[c] + Oxygen[c] + Cerebrin 2(comp. B)[c] => 2 H2O[c] + Cerebrin 3 (C18 sphingosine and C18:1 fatty acid)[c]		0	0
R1546	Dihydroceramide desaturase	5 Proton (energy metabolism)[c] + Oxygen[c] + Cerebrin 2(comp. C)[c] => 2 H2O[c] + Cerebrin 3 (C20 sphingosine and C18:0 fatty acid)[c]		0	0
R1547	Dihydroceramide desaturase	5 Proton (energy metabolism)[c] + Oxygen[c] + Cerebrin 2(comp. D)[c] => 2 H2O[c] + Cerebrin 3 (C20 sphingosine and C18:1 fatty acid)[c]		0	0
R1548	Dihydroceramide desaturase	2 Proton (energy metabolism)[c] + Oxygen[c] + Cerebrin 2 (C18 sphinganine and C14:0 fatty acid)[c] => 2 H2O[c] + Cerebrin 3 (C18 sphingosine and C14:0 fatty acid)[c]		0	0
R1549	Dihydroceramide desaturase	2 Proton (energy metabolism)[c] + Oxygen[c] + Cerebrin 2 (C20 sphinganine and C14:0 fatty acid)[c] => 2 H2O[c] + Cerebrin 3 (C20 sphingosine and C14:0 fatty acid)[c]		0	0
R1550	Dihydroceramide desaturase	2 Proton (energy metabolism)[c] + Oxygen[c] + Cerebrin 2 (C18 sphinganine and a 2-hydroxy C18:1 fatty acid)[c] => 2 H2O[c] + Cerebrin 3 (C18 sphingosine and a 2-hydroxy C18:1 fatty acid)[c]		0	0
R1551	Ceramidase	H2O[c] + Cerebrin 1(comp. A)[c] => Proton (energy metabolism)[c] + Octadecanoate[c] + Phytosphingosine(C18)[c]		0	0
R1552	Digalactosylceramide galactohydrolase	H2O[c] + Digalactosylceramide[c] => D-Galactose[c] + Galactosylceramide(Comp. A)[c]		0	0
R1553	ectonucleotide pyrophosphatase/phosphodiesterase;sphingomyelin phosphodiesterase	H2O[p] + Sphingomyelins[p] => Proton (energy metabolism)[p] + Ceramides[p] + phosphocholine[p]		0	0
R1554	sphinganine kinase	ATP[c] + sphinganine[c] => ADP[c] + Proton (energy metabolism)[c] + sphinganine 1-phosphate[c]		0	0
R1555	beta-D-Galactosyl-1,4-beta-D-glucosylceramide galactohydrolase	H2O[c] + Lactosylceramide[c] <=> D-Galactose[c] + Glucocerebroside 2[c]		0	0
R1556	dihydroceramide,ferrocytochrome b5:oxygen oxidoreductase (C4-hydroxylating)	2 Proton (energy metabolism)[c] + Oxygen[c] + 2 Ferrocytochrome b5[c] + Dihydroceramide[c] => H2O[c] + 2 Ferricytochrome b5[c] + Phytoceramide[c]		0	0
R1557	dihydrosphingosine phosphate lyase	sphinganine 1-phosphate[m] => palmitaldehyde[m] + O-phosphoethanolamine[m]		0	0
R1558	sphingosine phosphate lyase	sphingosine 1-phosphate[m] => (2E)-hexadecenal[m] + O-phosphoethanolamine[m]		0	0
R1559	dihydroceramide,ferrocytochrome b5:oxygen oxidoreductase (4,5-dehydrogenating)	2 Proton (energy metabolism)[m] + Oxygen[m] + 2 Ferrocytochrome b5[m] + Dihydroceramide[m] => 2 H2O[m] + 2 Ferricytochrome b5[m]		0	0
R1560	sphinganine 1-phosphate phosphatase	H2O[p] + 2 Proton (energy metabolism)[p] + sphinganine 1-phosphate[p] => Orthophosphate[p] + sphinganine[p]		0	0
R1561	acyl-CoA:sphingosine N-acyltransferase	Acyl-CoA[p] + Sphinganine[p] <=> 4 Proton (energy metabolism)[c] + Coenzyme A[p] + Dihydroceramide[p]		0	0
R1562	acyl-CoA: phytosphingosine N-acyltransferase	C26-CoA[p] + phytosphingosine[p] <=> Coenzyme A[p] + 5 Proton (energy metabolism)[p] + Phytoceramide[p]		0	0
R1563	phytosphingosine kinase	ATP[c] + phytosphingosine[c] => ADP[c] + Proton (energy metabolism)[c] + phytosphingosine (C18) 1-phosphate[c]		0	0
R1564	phytosphingosine 1-phosphate aldolase	phytosphingosine (C18) 1-phosphate[m] => 2-hydroxyhexadecanal[m] + O-phosphoethanolamine[m]		0	0
R1565	phytosphingoid 1-phosphate phsophatase;phytosphingosine 1-phosphate phosphatase	H2O[p] + 2 Proton (energy metabolism)[p] + phytosphingosine (C18) 1-phosphate[p] => Orthophosphate[p] + phytosphingosine[p]		0	0
R1566	Glucose-6-phosphate isomerase	D-Glucose 6-phosphate[c] => beta-D-Fructose 6-phosphate[c]		0	0
R1567	Hexokinase (hxk)	D-Fructose[c] + ATP[c] => ADP[c] + Proton (energy metabolism)[c] + beta-D-Fructose 6-phosphate[c]		0	0
R1568	Alpha,alpha-trehalose-phosphate synthase (UDP-forming) 1 (tpsA, tpsB)	D-Glucose 6-phosphate[c] + UDP-glucose[c] => Proton (energy metabolism)[c] + UDP[c] + alpha,alpha-Trehalose 6-phosphate[c]		0.186924	0.168568
R1569	Trehalose-phosphatase	H2O[c] + alpha,alpha-Trehalose 6-phosphate[c] => Orthophosphate[c] + alpha,alpha-Trehalose[c]		0.186924	0.168568
R1570	Alpha,alpha-trehalase	H2O[c] + alpha,alpha-Trehalose[c] => 2 D-Glucose[c]		0	0
R1571	endoglucanase	H2O[e] + Cellulose[e] => Cellobiose[e]		0	0
R1572	cellulose 1,4-beta-cellobiosidase (non-reducing end)	6 Cellulose[e] => 2 D-Glucose[e] + 2 Cellobiose[e]		0	0
R1573	glycogen(starch) synthase	UDP-glucose[c] => UDP[c] + Amylose[c]		0	0
R1574	amylo-alpha-1,6-glucosidase	Starch[e] + H2O[e] => alpha-D-Glucose[e] + Amylose[e]		0	0
R1575	alpha-amylase	Starch[e] + H2O[e] => Dextrin[e]		0	0
R1576	glucoamylase	Starch[e] + H2O[e] => alpha-D-Glucose[e]		0	0
R1577	glucoamylase	Dextrin[e] + H2O[e] => alpha-D-Glucose[e]		0	0
R1578	starch phosphorylase	Orthophosphate[c] + Starch[c] => alpha-D-Glucose 1-phosphate[c] + Amylose[c]		0	0
R1579	glycogen debranching enzyme	D-Glucose[c] + Amylose[c] => 2 Maltose[c]		0	0
R1580	glucan 1,3-beta-glucosidase	1,3-beta-D-Glucan[e] + H2O[e] => alpha-D-Glucose[e]		0	0
R1581	Alpha-glucosidase (Maltase) (aglA)	H2O[c] + Maltose[c] => 2 alpha-D-Glucose[c]		0	0
R1582	Alpha-glucosidase (Maltase) (aglA/aglU)	Maltose[e] + H2O[e] => 2 alpha-D-Glucose[e]		0	0
R1583	1,3-beta-Glucan synthase	UDP-glucose[c] => UDP[c] + 1,3-beta-D-Glucan[c]		0.853018	0.76925
R1584	1,4-alpha-Glucan branching enzyme	UDP-glucose[c] => UDP[c] + 1,4-alphaglucan[c]		0.121723	0.10977
R1585	Glycogen synthase	UDP-glucose[c] => Proton (energy metabolism)[c] + UDP[c] + Glycogen[c]		0	0
R1586	cyclodextrinase	H2O[e] + cyclodextrin[e] => Maltodextrin[e]		0	0
R1587	fructokinase;ATP:D-fructose 6-phosphotransferase;manno(fructo)kinase	beta-D-fructose[c] + ATP[c] => ADP[c] + Proton (energy metabolism)[c] + beta-D-fructofuranose 6-phosphate[c]		0	0
R1588	fructokinase;ATP:D-fructose 6-phosphotransferase;manno(fructo)kinase	ATP[m] + beta-D-fructose[m] => ADP[m] + Proton (energy metabolism)[m] + beta-D-fructofuranose 6-phosphate[m]		0	0
R1589	fructokinase;ATP:D-fructose 6-phosphotransferase;manno(fructo)kinase	ATP[p] + beta-D-fructose[p] => Proton (energy metabolism)[p] + ADP[p] + beta-D-fructofuranose 6-phosphate[p]		0	0
R1590	1,4-alpha-D-Glucan maltohydrolase	Starch[e] => Maltose[e] + Dextrin[e]		0	0
R1591	D-Glucoside glucohydrolase	H2O[c] + beta-D-Glucoside[c] <=> D-Glucose[c] + ROH[c]		0	0
R1592	maltodextrin maltohydrolase	H2O[e] + Maltodextrin[e] <=> Maltose[e]		0	0
R1593	R11308	Cellodextrin[e] <=> Cellobiose[e]		0	0
R1594	RXN-10770	H2O[m] + ADP-alpha-D-glucose[m] <=> 2 Proton (energy metabolism)[m] + AMP[m] + alpha-D-Glucose 1-phosphate[m]		0	0
R1595	trehalose-6-phosphate hydrolase	H2O[c] + alpha,alpha-Trehalose 6-phosphate[c] => D-Glucose[c] + D-Glucose 6-phosphate[c]		0	0
R1596	sucrase	H2O[m] + Isomaltose[m] => alpha-D-Glucose[m] + D-Glucose[m]		0	0
R1597	Phosphoglucomutase	D-Glucose 6-phosphate[c] <=> alpha-D-Glucose 1-phosphate[c]		1.4273	1.28714
R1598	Hexokinase (hxk)	alpha-D-Glucose[c] + ATP[c] => ADP[c] + D-Glucose 6-phosphate[c] + Proton (energy metabolism)[c]		0	0
R1599	tryprostatin B,[reduced NADPH---hemoprotein reductase]:oxygen oxidoreductase (6-hydroxytryprostatin B-forming)	Oxygen[c] + [Reduced NADPH---hemoprotein reductase][c] + tryprostatin B[c] => H2O[c] + [Oxidized NADPH---hemoprotein reductase][c] + 6-hydroxytryprostatin B[c]		0	0
R1600	S-adenosyl-L-methionine:6-hydroxytryprostatin B O-methyltransferase	S-Adenosyl-L-methionine[c] + 6-hydroxytryprostatin B[c] <=> Proton (energy metabolism)[c] + S-Adenosyl-L-homocysteine[c] + tryprostatin A[c]		0	0
R1601	3-hydroxystearoyl-[acyl-carrier protein] dehydratase	R-3-hydroxystearoyl-ACPs[c] => H2O[c] + Octadec-2-enoyl-ACPs[c]		0	0
R1602	stearoyl-[acp]--CoA stearoyltransferase	Coenzyme A[c] + Stearoyl-ACPs[c] => stearoyl-CoA[c]		0	0
R1603	2,3-oxidosqualene-lanosterol cyclase	(S)-2,3-Epoxysqualene[c] => Lanosterol[c]		0.081168	0.0731972
R1604	sterol 14-demethylase	2 Proton (energy metabolism)[c] + 3 NADPH[c] + 3 Oxygen[c] + Lanosterol[c] => 4 H2O[c] + 3 NADP(+)[c] + Formate[c] + 4,4-Dimethyl-5alpha-cholesta-8,14,24-trien-3beta-ol[c]		0.081168	0.0731972
R1605	sterol 14-demethylase	Proton (energy metabolism)[c] + NADPH[c] + 4,4-Dimethyl-5alpha-cholesta-8,14,24-trien-3beta-ol[c] => NADP(+)[c] + 4,4-Dimethyl-5alpha-cholesta-8,24-dien-3beta-ol[c]		0.081168	0.0731972
R1606	C-4 sterol methyl oxidase (ERG25)	2 Proton (energy metabolism)[c] + 3 NADPH[c] + 3 Oxygen[c] + 4,4-Dimethyl-5alpha-cholesta-8,24-dien-3beta-ol[c] => 4 H2O[c] + 3 NADP(+)[c] + 4-methylcholesta-8,24-diene-3-ol-4-carboxylate[c]		0.081168	0.0731972
R1607	R1192	NADP(+)[c] + 4-methylcholesta-8,24-diene-3-ol-4-carboxylate[c] => CO2[c] + NADPH[c] + 4-methylcholesta-8,24-diene-3-ol[c]		0.081168	0.0731972
R1608	S-adenosyl-methionine delta-24-sterol-C-methyltransferase (ERG6)	S-Adenosyl-L-methionine[c] + Zymosterol[c] => Proton (energy metabolism)[c] + S-Adenosyl-L-homocysteine[c] + Fecosterol[c]		0.081168	0.0731972
R1609	C-8 sterol isomerase (ERG1)	Fecosterol[c] => Episterol[c]		0.081168	0.0731972
R1610	C-5 sterol desaturase (ERG3)	Episterol[c] => 2 Proton (energy metabolism)[c] + 5,7,24(28)-Ergostatrienol[c]		0.081168	0.0731972
R1611	C-22 sterol desaturase (ERG5)	NADPH[c] + 5,7,24(28)-Ergostatrienol[c] => 3 Proton (energy metabolism)[c] + NADP(+)[c] + Ergosta-5,7,22,24-tetraenol[c]		0.081168	0.0731972
R1612	C-24 sterol reductase (ERG4)	Proton (energy metabolism)[c] + NADPH[c] + Ergosta-5,7,22,24-tetraenol[c] => NADP(+)[c] + Ergosterol[c]		0.081168	0.0731972
R1613	sterol O-acyltransferase	1,2-diacyl-sn-glycerol (for Sterolesters)[c] + Ergosterol[c] => Monoacylglycerol(for Sterolesters)[c] + Ergosterolester[c]		0	0
R1614	R07498	Proton (energy metabolism)[c] + NADPH[c] + Zymosterol[c] <=> NADP(+)[c] + zymostenol[c]		0	0
R1615	R07499	Proton (energy metabolism)[c] + NADPH[c] + 4,4-Dimethyl-5alpha-cholesta-8,24-dien-3beta-ol[c] <=> NADP(+)[c] + 4,4-dimethyl-5alpha-cholesta-8-en-3beta-ol[c]		0	0
R1616	4alpha-carboxy-5alpha-cholesta-8,24-dien-3beta-ol:NADP+ 3-oxidoreductase (decarboxylating)	NADP(+)[c] + 4alpha-Carboxy-5alpha-cholesta-8,24-dien-3beta-ol[c] <=> Proton (energy metabolism)[c] + CO2[c] + NADPH[c] + Zymosterone[c]		0	0
R1617	zymosterol:NADP+ 3-oxidoreductase	Proton (energy metabolism)[c] + NADPH[c] + Zymosterone[c] <=> NADP(+)[c] + Zymosterol[c]		0	0
R1618	24,25-dihydrolanosterol:NADP+ Delta24-oxidoreductase	Proton (energy metabolism)[c] + NADPH[c] + Lanosterol[c] => NADP(+)[c] + 24,25-dihydrolanosterol[c]		0	0
R1619	Delta7-cholestenol Delta7-Delta8-isomerase	zymostenol[p] => lathosterol[p]		0	0
R1620	4alpha-methylzymosterol 3-dehydrogenase;3-keto-4-methylzymosterol reductase	Proton (energy metabolism)[c] + NADPH[c] + 3-dehydro-4-methylzymosterol[c] => NADP(+)[c] + 4alpha-Methylzymosterol[c]		0	0
R1621	Delta8Delta24-cholestadien-3beta-ol Delta7-Delta8-isomerase	Zymosterol[p] => 5alpha-cholesta-7,24-dien-3beta-ol[p]		0	0
R1622	lathosterol:NADP+ Delta24-oxidoreductase	Proton (energy metabolism)[c] + NADPH[c] + 5alpha-cholesta-7,24-dien-3beta-ol[c] => NADP(+)[c] + lathosterol[c]		0	0
R1623	cholesterol:NADP+ Delta24-oxidoreductase;desmosterol reductase	Proton (energy metabolism)[c] + NADPH[c] + desmosterol[c] => NADP(+)[c] + cholesterol[c]		0	0
R1624	lanosterol,reduced ferredoxin:oxygen oxidoreductase (14-methyl cleaving)	6 Proton (energy metabolism)[c] + 3 Oxygen[c] + Lanosterol[c] + 6 Reduced ferredoxin[c] => 4 H2O[c] + Formate[c] + 4,4-Dimethyl-5alpha-cholesta-8,14,24-trien-3beta-ol[c] + 6 Oxidized ferredoxin[c]		0	0
R1625	R07507	Proton (energy metabolism)[c] + NADPH[c] + 7-dehydrodesmosterol[c] <=> NADP(+)[c] + 7-dehydrocholesterol[c]		0	0
R1626	sterol methyltransferase;24-methylenesterol C-methyltransferase;24-methylenelophenol-C24-methyltransferase;sterol 24C methyltransferase	S-Adenosyl-L-methionine[m] + 24-methylidenelophenol[m] => Proton (energy metabolism)[m] + S-Adenosyl-L-homocysteine[m] + 24-ethylidenelophenol[m]		0	0
R1627	5alpha-cholest-7-en-3beta-ol,NAD(P)H:oxygen 5-oxidoreductase	2 Proton (energy metabolism)[p] + Oxygen[p] + lathosterol[p] + 2 Ferrocytochrome b5[p] => 2 H2O[p] + 2 Ferricytochrome b5[p] + 7-dehydrocholesterol[p]		0	0
R1628	acyl-CoA cholesterol acyltransferase	Acetyl-CoA[p] + cholesterol[p] => Coenzyme A[p] + Cholesterol-esters[p]		0	0
R1629	4alpha-methyl-5alpha-ergosta-8,14,24(28)-dien-3beta-ol Delta14-sterol reductase	Proton (energy metabolism)[p] + NADPH[p] + 4alpha-methyl-5alpha-ergosta-8,14,24(28)-trien-3beta-ol[p] => NADP(+)[p] + 4alpha-methyl-5alpha-ergosta-8,24-dien-3beta-ol[p]		0	0
R1630	4alpha-methyl-5alpha-ergosta-8,14,24(28)-dien-3beta-ol Delta8-Delta7-sterol isomerase	4alpha-methyl-5alpha-ergosta-8,24-dien-3beta-ol[p] => 24-methylidenelophenol[p]		0	0
R1631	4alpha-methylzymosterol,ferrocytochrome-b5:oxygen oxidoreductase (hydroxylating)	6 Proton (energy metabolism)[p] + 3 Oxygen[p] + 4alpha-methyl-5alpha-cholesta-8,24-dien-3beta-ol[p] + 6 Ferrocytochrome b5[p] => 4 H2O[p] + 6 Ferricytochrome b5[p] + 4alpha-Carboxy-5alpha-cholesta-8,24-dien-3beta-ol[p]		0	0
R1632	Squalene synthase	Proton (energy metabolism)[c] + NADPH[c] + 2 trans,trans-Farnesyl diphosphate[c] => NADP(+)[c] + 2 Pyrophosphate[c] + Squalene[c]		0.081168	0.0731972
R1633	presqualene diphosphate synthase;farnesyl-diphosphate:farnesyl-diphosphate farnesyltransferase;squalene synthase	2 (2E,6E)-farnesyl diphosphate[c] => Pyrophosphate[c] + presqualene diphosphate[c]		0	0
R1634	presqualene diphosphate:farnesyl-diphosphate farnesyltransferase	Proton (energy metabolism)[c] + NADPH[c] + presqualene diphosphate[c] => NADP(+)[c] + Pyrophosphate[c] + Squalene[c]		0	0
R1635	3beta-Hydroxyandrost-5-en-17-one:NAD+ 3-oxidoreductase	NAD(+)[c] + Dehydroepiandrosterone [c] => Proton (energy metabolism)[c] + NADH[c] + Androstenedione [c]		0	0
R1636	R03408	Proton (energy metabolism)[m] + NADPH[m] + Oxygen[m] + Dehydroepiandrosterone [m] => H2O[m] + NADP(+)[m] + 16alpha-Hydroxydehydroepiandrosterone[m]		0	0
R1637	17alpha-Hydroxypregnenolone,NADPH---hemoprotein reductase:oxygen oxidoreductase (17alpha-hydroxylating, acetate-releasing)	Oxygen[m] + [Reduced NADPH---hemoprotein reductase][m] + 17-alpha-hydroxypregnenolone[m] => H2O[m] + Acetate[m] + Dehydroepiandrosterone [m] + [Oxidized NADPH---hemoprotein reductase][m]		0	0
R1638	17alpha-hydroxyprogesterone,NADPH---hemoprotein reductase:oxygen oxidoreductase (17alpha-hydroxylating, acetate-releasing)	Oxygen[m] + 17-alpha-hydroxyprogesterone[m] + [Reduced NADPH---hemoprotein reductase][m] => H2O[m] + Acetate[m] + Androstenedione [m] + [Oxidized NADPH---hemoprotein reductase][m]		0	0
R1639	5alpha-androstane-3,17-dione:NADP+ delta4-oxidoreductase	Proton (energy metabolism)[p] + NADPH[p] + Androstenedione [p] => NADP(+)[p] + 5alpha-androstane-3,17-dione[p]		0	0
R1640	Estriol:NAD+ 17-oxidoreductase	NAD(+)[c] + estriol[c] <=> Proton (energy metabolism)[c] + NADH[c] + 16alpha-Hydroxyestrone[c]		0	0
R1641	progesterone,NADPH-hemoprotein reductase:oxygen oxidoreductase (17alpha-hydroxylating)	Oxygen[c] + [Reduced NADPH---hemoprotein reductase][c] + progesterone[c] => H2O[c] + [Oxidized NADPH---hemoprotein reductase][c] + 17-alpha-hydroxyprogesterone[c]		0	0
R1642	R02354	Proton (energy metabolism)[c] + NADH[c] + Oxygen[c] + estrone[c] => H2O[c] + NAD(+)[c] + 2-Hydroxyestrone[c]		0	0
R1643	R02356	Proton (energy metabolism)[c] + NADPH[c] + Oxygen[c] + estrone[c] => H2O[c] + NADP(+)[c] + 16alpha-Hydroxyestrone[c]		0	0
R1644	Estriol:NADP+ 17-oxidoreductase	NADP(+)[m] + estriol[m] <=> Proton (energy metabolism)[m] + NADPH[m] + 16alpha-Hydroxyestrone[m]		0	0
R1645	progesterone,NADPH-hemoprotein reductase:oxygen oxidoreductase (17alpha-hydroxylating)	Oxygen[m] + [Reduced NADPH---hemoprotein reductase][m] + progesterone[m] => H2O[m] + 17-alpha-hydroxyprogesterone[m] + [Oxidized NADPH---hemoprotein reductase][m]		0	0
R1646	R02354	Proton (energy metabolism)[m] + NADH[m] + Oxygen[m] + estrone[m] => H2O[m] + NAD(+)[m] + 2-Hydroxyestrone[m]		0	0
R1647	R02356	Proton (energy metabolism)[m] + NADPH[m] + Oxygen[m] + estrone[m] => H2O[m] + NADP(+)[m] + 16alpha-Hydroxyestrone[m]		0	0
R1648	progesterone,NADPH-hemoprotein reductase:oxygen oxidoreductase (17alpha-hydroxylating)	Oxygen[p] + [Reduced NADPH---hemoprotein reductase][p] + progesterone[p] => H2O[p] + 17-alpha-hydroxyprogesterone[p] + [Oxidized NADPH---hemoprotein reductase][p]		0	0
R1649	R02354	Proton (energy metabolism)[p] + NADH[p] + Oxygen[p] + estrone[p] => H2O[p] + NAD(+)[p] + 2-Hydroxyestrone[p]		0	0
R1650	R02356	Proton (energy metabolism)[p] + Oxygen[p] + NADPH[p] + estrone[p] => H2O[p] + NADP(+)[p] + 16alpha-Hydroxyestrone[p]		0	0
R1651	Aldo-keto reductase family 1 member C3	NAD(+)[m] + testosterone[m] <=> Proton (energy metabolism)[m] + NADH[m] + Androstenedione [m]		0	0
R1652	sterol esterase	H2O[c] + Ergosterolester[c] => Proton (energy metabolism)[c] + 0.3211 Hexadecanoate[c] + 0.0606 Octadecenoate[c] + 0.3061 Octadecadienoate[c] + 0.3122 Octadecatrienoate[c] + Ergosterol[c]		0	0
R1653	acyl-CoA:sterol acyltransferase	Lanosterol[p] + oleoyl-CoA[p] => Coenzyme A[p] + lanosteryl oleate[p]		0	0
R1654	steryl ester hydrolase	H2O[c] + lanosteryl oleate[c] => Proton (energy metabolism)[c] + Lanosterol[c] + oleate[c]		0	0
R1655	acyl-CoA:sterol acyltransferase	Ergosterol[p] + oleoyl-CoA[p] => Coenzyme A[p] + ergosteryl oleate[p]		0	0
R1656	steryl ester hydrolase	H2O[c] + ergosteryl oleate[c] => Proton (energy metabolism)[c] + Ergosterol[c] + oleate[c]		0	0
R1657	3-methylorcinaldehyde synthase	3 Proton (energy metabolism)[c] + NADPH[c] + Acetyl-CoA[c] + 3 Malonyl-COA[c] + S-Adenosyl-L-methionine[c] => H2O[c] + 3 CO2[c] + NADP(+)[c] + 4 Coenzyme A[c] + S-Adenosyl-L-homocysteine[c] + 3-methylorcinaldehyde[c]		0	0
R1658	Myo-inositol-1-phosphate synthase	D-Glucose 6-phosphate[c] => 1L-myo-Inositol 1-phosphate[c]		0.0471008	0.0424755
R1659	Myo-inositol-1(or 4)-monophosphatase	H2O[c] + 1L-myo-Inositol 1-phosphate[c] => Orthophosphate[c] + myo-Inositol[c]		0.0471008	0.0424755
R1660	phenylacetonitrile aminohydrolase	2 H2O[c] + Phenylacetonitrile [c] => NH3[c] + Phenylacetate[c]		0	0
R1661	sucrose beta-fructofuranosidase;sucrose alpha-glucosidase;neutral/alkaline invertase;sucrose invertase	H2O[e] + Sucrose[e] => D-Glucose[e] + beta-D-fructose[e]		0	0
R1662	sulfide-glutathione quinone oxidoreductase	ETR-Quinones[m] + Glutathione[m] + H2S[m] => S-sulfanylglutathione[m] + ETR-Quinols[m]		0	0
R1663	S-sulfanylglutathione dioxygenase	Oxygen[m] + S-sulfanylglutathione[m] => Proton (energy metabolism)[m] + S-sulfinatoglutathione[m]		0	0
R1664	Sulfite reductase	3 Proton (energy metabolism)[c] + 3 NADPH[c] + Sulfite[c] => 3 H2O[c] + 3 NADP(+)[c] + H2S[c]		0.0613474	0.0553231
R1665	PAPS reductase	Reduced thioredoxin[c] + 3'-Phosphoadenylylsulfate[c] => Oxidized thioredoxin[c] + Sulfite[c] + Adenosine 3',5'-bisphosphate[c]		0.0613474	0.0553231
R1666	methanthiol oxidase	H2O[c] + Oxygen[c] + Methanethiol[c] => Formaldehyde[c] + Hydrogen peroxide[c] + H2S[c]		0	0
R1667	methanesulfonate,FMNH2:oxygen oxidoreductase	Oxygen[c] + methanesulfonate[c] + FMNH2[c] => H2O[c] + Formaldehyde[c] + FMN[c] + Sulfite[c]		0	0
R1668	sulfide:glutathione,quinone oxidoreductase	Glutathione[m] + H2S[m] + 1,4-benzoquinone[m] <=> hydroquinone[m] + S-sulfanylglutathione[m]		0	0
R1669	R163-RXN	H2O[c] + 3'-Phosphoadenylylsulfate[c] => Orthophosphate[c] + Adenylylsulfate[c]		0	0
R1670	R163-RXN	H2O[m] + 3'-Phosphoadenylylsulfate[m] => Orthophosphate[m] + Adenylylsulfate[m]		0	0
R1671	dimethylsulfide monooxygenase	Proton (energy metabolism)[c] + NADH[c] + Oxygen[c] + dimethyl sulfide[c] => H2O[c] + NAD(+)[c] + Formaldehyde[c] + Methanethiol[c]		0	0
R1672	adenylylsulfate:phosophate adenylyltransferase;adenylylsulfate:phosphate adenyltransferase;adenylylsulfate:phosphate adenylyltransferase	Orthophosphate[c] + Adenylylsulfate[c] => ADP[c] + Proton (energy metabolism)[c] + Sulfate[c]		0	0
R1673	sulfite oxidase	H2O[m] + Oxygen[m] + sulfite[m] => Hydrogen peroxide[m] + Sulfate[m]		0	0
R1674	alkanesulfonate monooxygenase	Oxygen[c] + FMNH2[c] + Alkanesulfonates[c] => 2 Proton (energy metabolism)[c] + H2O[c] + FMN[c] + Aldehyde[c] + sulfite[c]		0	0
R1675	thiosulfate sulfurtransferase;thiosulfate-sulfurtransferase;thiosulfite-cleaving enzyme	thiosulfate[m] + hydrogen cyanide[m] => 2 Proton (energy metabolism)[m] + sulfite[m] + thiocyanate[m]		0	0
R1676	RXN-6423	4-aminobutanal[c] <=> H2O[c] + 1-pyrroline[c]		0	0
R1677	succinyl-CoA:acetoacetate CoA-transferase	Succinyl-CoA[m] + Acetoacetate[m] <=> Succinate[m] + Acetoacetyl-CoA[m]		0	7e-29
R1678	3-oxoadipate CoA-transferase	Succinyl-CoA[m] + 3-oxoadipate[m] <=> Succinate[m] + 3-oxoadipyl-CoA[m]		0	0
R1679	hydroxymethylglutaryl-CoA lyase	(S)-3-Hydroxy-3-methylglutaryl-CoA[m] => Acetyl-CoA[m] + Acetoacetate[m]		0	7e-29
R1680	3-hydroxy-3-methylglutaryl coenzyme A synthase	H2O[c] + Acetyl-CoA[c] + Acetoacetyl-CoA[c] <=> Proton (energy metabolism)[c] + Coenzyme A[c] + (S)-3-Hydroxy-3-methylglutaryl-CoA[c]		0.487008	0.439183
R1681	Taurine-pyruvate aminotransferase	Pyruvate[c] + Taurine[c] => L-Alanine[c] + Sulfoacetaldehyde[c]		0	0
R1682	cysteate decarboxylase	Proton (energy metabolism)[c] + L-cysteate[c] => CO2[c] + Taurine[c]		0	0
R1683	sulfoacetaldehyde reductase	Proton (energy metabolism)[c] + NADPH[c] + Sulfoacetaldehyde[c] => NADP(+)[c] + isethionate[c]		0	0
R1684	sulfinoalanine decarboxylase;cysteine sulfinic acid decarboxylase	Proton (energy metabolism)[c] + 3-sulfino-L-alanine[c] => CO2[c] + hypotaurine[c]		0	0
R1685	Acetate kinase	ATP[c] + Acetate[c] => ADP[c] + Acetyl phosphate[c]		0	0
R1686	alpha-ketoglutarate-dependent taurine dioxygenase	2-Oxoglutarate[c] + Oxygen[c] + Taurine[c] => Proton (energy metabolism)[c] + CO2[c] + Succinate[c] + 2-aminoacetaldehyde[c] + sulfite[c]		0	0
R1687	Hercynylcysteine S-oxide synthesis	Oxygen[c] + L-Cysteine[c] + 3 S-Adenosyl-L-methionine[c] + L-Histidine[c] => 3 Proton (energy metabolism)[c] + H2O[c] + 3 S-Adenosyl-L-homocysteine[c] + Hercynylcysteine sulfoxide[c]		0	0
R1688	PLP-mediated C-S lyase	2 Proton (energy metabolism)[c] + Hercynylcysteine sulfoxide[c] => Pyruvate[c] + NH3[c] + Ergothioneine[c]		0	0
R1689	Acetylpyruvate hydrolase	H2O[c] + Acetylpyruvic acid[c] => 2 Proton (energy metabolism)[c] + Pyruvate[c] + Acetate[c]		0	0
R1690	3-hydroxy-3-methylglutaryl-coenzyme A (HMG-CoA) reductase isozyme	2 Proton (energy metabolism)[c] + 2 NADPH[c] + (S)-3-Hydroxy-3-methylglutaryl-CoA[c] <=> 2 NADP(+)[c] + Coenzyme A[c] + (R)-Mevalonate[c]		0.487008	0.439183
R1691	Mevalonate kinase	ATP[c] + (R)-Mevalonate[c] => ADP[c] + Proton (energy metabolism)[c] + (R)-5-Phosphomevalonate[c]		0.487008	0.439183
R1692	Phosphomevalonate kinase	ATP[c] + (R)-5-Phosphomevalonate[c] => ADP[c] + (R)-5-Diphosphomevalonate[c]		0.487008	0.439183
R1693	Diphosphomevalonate decarboxylase	ATP[c] + (R)-5-Diphosphomevalonate[c] => ADP[c] + Orthophosphate[c] + CO2[c] + Isopentenyl diphosphate[c]		0.487008	0.439183
R1694	Isopentenyl diphosphate:dimethylallyl diphosphate isomerase (IPP isomerase)	Isopentenyl diphosphate[c] <=> Dimethylallyl diphosphate[c]		0.162336	0.146394
R1695	Prenyltransferase	Isopentenyl diphosphate[c] + Dimethylallyl diphosphate[c] => Pyrophosphate[c] + Geranyl diphosphate[c]		0.162336	0.146394
R1696	Farnesyl diphosphate synthetase (FPP synthetase)	Isopentenyl diphosphate[c] + Geranyl diphosphate[c] => Pyrophosphate[c] + trans,trans-Farnesyl diphosphate[c]		0.162336	0.146394
R1697	trans,trans-farnesyl-diphosphate:isopentenyl-diphosphate farnesyltranstransferase	Isopentenyl diphosphate[c] + trans,trans-Farnesyl diphosphate[c] => Pyrophosphate[c] + geranylgeranyl diphosphate[c]		0	0
R1698		L-Citrulline[c] <=> L-Citrulline[m]		0	0
R1699	geranylgeranyl-diphosphate hexaprenyl diphosphate synthase	2 Isopentenyl diphosphate[m] + geranylgeranyl diphosphate[m] <=> 2 Pyrophosphate[m] + all-trans-hexaprenyl diphosphate[m]		0	0
R1700	hexaprenyl diphosphate synthase;hexaprenyl-diphosphate synthase	3 Isopentenyl diphosphate[m] + (2E,6E)-farnesyl diphosphate[m] => 3 Pyrophosphate[m] + all-trans-hexaprenyl diphosphate[m]		0	0
R1701	(E,E,)-farnesol synthase;(2E,6E)-farnesyl diphosphate phosphatase	H2O[c] + (2E,6E)-farnesyl diphosphate[c] => Pyrophosphate[c] + (2E,6E)-farnesol[c]		0	0
R1702	thiaminase II	H2O[c] + oxythiamine[c] => Proton (energy metabolism)[c] + 5-(2-hydroxyethyl)-4-methylthiazole[c] + 5-(hydroxymethyl)-2-methyl-4(1H)-pyrimidinone[c]		0	0
R1703	ATP:4-amino-2-methyl-5-phosphomethylpyrimidine phosphotransferase	ATP[c] + 4-amino-2-methyl-5-phosphomethylpyrimidine[c] => ADP[c] + 4-amino-2-methyl-5-diphosphomethylpyrimidine[c]		0	0
R1704	ATP:4-methyl-5-(2-hydroxyethyl)-thiazole 2-phosphotransferase	ATP[c] + 5-(2-hydroxyethyl)-4-methylthiazole[c] => ADP[c] + Proton (energy metabolism)[c] + 4-methyl-5-(2-phosphonooxyethyl)thiazole[c]		0	0
R1705	2-methyl-4-amino-5-hydroxymethylpyrimidine-diphosphate:4-methyl-5-(2-phosphoethyl)-thiazole 2-methyl-4-aminopyridine-5-methenyltransferase	Proton (energy metabolism)[c] + 4-amino-2-methyl-5-diphosphomethylpyrimidine[c] + 4-methyl-5-(2-phosphonooxyethyl)thiazole[c] => Pyrophosphate[c] + thiamin monophosphate[c]		0	0
R1706	thiamin diphosphate phosphohydrolase	H2O[c] + thiamin diphosphate[c] => Proton (energy metabolism)[c] + Orthophosphate[c] + thiamin monophosphate[c]		0	0
R1707	thiamin monophosphate phosphohydrolase	H2O[c] + thiamin monophosphate[c] => Orthophosphate[c] + thiamin[c]		0	0
R1708	ATP:thiamine diphosphotransferase	ATP[c] + thiamin[c] => Proton (energy metabolism)[c] + AMP[c] + thiamin diphosphate[c]		0	0
R1709	pyrimidine precursor biosynthesis enzyme	Pyridoxal phosphate[c] + L-Histidine[c] => 4-amino-2-methyl-5-phosphomethylpyrimidine[c]		0	0
R1710	Mannitol-1-phosphatase (Mannitol-1-phosphate phosphatase)	H2O[c] + D-Mannitol 1-phosphate[c] => Orthophosphate[c] + D-Mannitol[c]		0.0412551	0.0372038
R1711	5-amino-1-(5-phospho-D-ribosyl)imidazole formate-lyase (decarboxylating, 4-amino-2-methyl-5-phosphomethylpyrimidine-forming)	S-Adenosyl-L-methionine[m] + 5-amino-1-(5-phospho-beta-D-ribosyl)imidazole[m] <=> 3 Proton (energy metabolism)[m] + Formate[m] + L-Methionine[m] + 5'-Deoxyadenosine[m] + 4-amino-2-methyl-5-(phosphooxymethyl)pyrimidine[m] + carbon monoxide[m]		0	0
R1712	5-amino-1-(5-phospho-D-ribosyl)imidazole formate-lyase (decarboxylating, 4-amino-2-methyl-5-phosphomethylpyrimidine-forming)	S-Adenosyl-L-methionine[c] + 5-amino-1-(5-phospho-beta-D-ribosyl)imidazole[c] <=> 3 Proton (energy metabolism)[c] + Formate[c] + L-Methionine[c] + 2'-Deoxyadenosine[c] + 4-amino-2-methyl-5-(phosphooxymethyl)pyrimidine[c] + carbon monoxide[c]		0	0
R1713	R10245	H2O[c] + Iminoglycine[c] <=> Glyoxylate[c] + NH3[c]		0	0
R1714	ADP:thiamin-diphosphate phosphotransferase	ADP[c] + thiamine diphosphate[c] <=> AMP[c] + thiamine triphosphate[c]		0	0
R1715	ADP:thiamin-diphosphate phosphotransferase	ADP[m] + thiamine diphosphate[m] <=> AMP[m] + thiamine triphosphate[m]		0	0
R1716	aminopyrimidine aminohydrolase;thiaminase II;aminomethylpyrimidine amidohydrolase	H2O[c] + aminomethylpyrimidine[c] => NH3[c] + 4-Amino-5-hydroxymethyl-2-methylpyrimidine[c]		0	0
R1717	HMP kinase;4-amino-2-methyl-5-hydroxymethylpyrimidine kinase;hydroxymethylpyrimidine (HMP) kinase	ATP[c] + 4-Amino-5-hydroxymethyl-2-methylpyrimidine[c] => ADP[c] + Proton (energy metabolism)[c] + 4-amino-2-methyl-5-(phosphooxymethyl)pyrimidine[c]		0	0
R1718	cysteine desulfurase;L-cysteine:[protein cysteine] sulfurtransferase	L-Cysteine[m] + Cysteine-Desulfurase-L-cysteine[m] => L-Alanine[m] + L-Cysteine-Desulfurase-persulfide[m]		0	0
R1719	Mannose-6-phosphate isomerase	D-Mannose 6-phosphate[c] <=> beta-D-Fructose 6-phosphate[c]		-0.0523201	-0.0471823
R1720	phosphatidate phosphatase	H2O[c] + Monoacylglycerol-3-Phosphate[c] => Orthophosphate[c] + Monoacylglycerol[c]		0.0019483	0.00175697
R1721	4-methyl-5-(2-phosphonooxyethyl)thiazole synthase;4-methyl-5-(beta-hydroxyethyl)thiazole phosphate synthase	H2O[c] + ADP-5-ethyl-4-methylthiazole-2-carboxylate[c] => Proton (energy metabolism)[c] + CO2[c] + AMP[c] + 4-methyl-5-(2-phosphooxyethyl)thiazole[c]		0	0
R1722	thiosulfatemdashthiol sulfurtransferase	thiosulfate[m] + 2 Thiols[m] => Proton (energy metabolism)[m] + H2S[m] + sulfite[m] + Disulfides[m]		0	0
R1723	L-4-hydroxyglutamate semialdehyde dehydrogenase	H2O[m] + NAD(+)[m] + L-4-hydroxyglutamate semialdehyde[m] => 2 Proton (energy metabolism)[m] + NADH[m] + erythro-4-hydroxy-L-glutamate[m]		0	0
R1724	trehalose phosphorylase	Orthophosphate[m] + alpha,alpha-Trehalose[m] <=> alpha-D-Glucose[m] + alpha-D-Glucose 1-phosphate[m]		0	0
R1725	URM1 sulfurtransferase	Carboxyadenylated-URM1[c] + Donor-H2[c] + MOCS3-S-sulfanylcysteine[c] => Proton (energy metabolism)[c] + AMP[c] + MOCS3-L-cysteine[c] + Thiocarboxylated-URM1[c]		0	0
R1726	TUM1:MOCS3 sulfurtransferase	MOCS3-L-cysteine[c] + TUM1-S-sulfanylcysteine[c] => MOCS3-S-sulfanylcysteine[c] + TUM1-L-cysteine[c]		0	0
R1727	URM1 adenylyltransferase	Proton (energy metabolism)[c] + ATP[c] + URM1[c] => Pyrophosphate[c] + Carboxyadenylated-URM1[c]		0	0
R1728	tRNA-5-(2-methoxy-2-oxoethyl)uridine 2-sulfurtransferase	ATP[m] + H2O[m] + 5-2-me-oxy-2-oxo-et-ur-34-tRNA[m] + Thiocarboxylated-URM1[m] => 2 Proton (energy metabolism)[m] + AMP[m] + Pyrophosphate[m] + URM1[m] + mcm5s2U-34-tRNA[m]		0	0
R1729	tRNA (carboxymethyluridine34-5-O)-methyltransferase	S-Adenosyl-L-methionine[m] + carbo-me-ur-34-tRNA[m] => S-Adenosyl-L-homocysteine[m] + 5-2-me-oxy-2-oxo-et-ur-34-tRNA[m]		0	0
R1730	cysteine desulfurase:TUM1 sulfurtransferase	L-Cysteine-Desulfurase-persulfide[m] + TUM1-L-cysteine[m] => Cysteine-Desulfurase-L-cysteine[m] + TUM1-S-sulfanylcysteine[m]		0	0
R1731	Amine oxidase (AO-I and AO-II)	H2O[c] + Oxygen[c] + Benzoylamine[c] => Hydrogen peroxide[c] + NH3[c] + Benzaldehyde[c]		0	0
R1732	Amine oxidase (maoN, AO-I, AO-II)	H2O[c] + Oxygen[c] + n-butylamine[c] => Hydrogen peroxide[c] + NH3[c] + Butanal[c]		0	0
R1733	Amine oxidase (maoN, AO-I, AO-II)	H2O[c] + Oxygen[c] + Pentylamine[c] => Hydrogen peroxide[c] + NH3[c] + Pentanal[c]		0	0
R1734	RXN-8173	2-aminoadipate-semialdehyde[m] <=> H2O[m] + Proton (energy metabolism)[m] + 1-piperideine 6-carboxylate[m]		0	0
R1735	Indol+B371:M371eamine 2,3-dioxygenases, Tryptophan 2,3-dioxygenase	Oxygen[c] + L-Tryptophan[c] => L-Formylkynurenine[c]		0	0
R1737	Kynureninase	H2O[c] + L-Kynurenine[c] => Proton (energy metabolism)[c] + L-Alanine[c] + Anthranilate[c]		0	0
R1738	L-Kynurenine,NADPH:oxygen oxidoreductase (3-hydroxylating)	Proton (energy metabolism)[c] + NADPH[c] + Oxygen[c] + L-Kynurenine[c] => H2O[c] + NADP(+)[c] + 3-Hydroxykynurenine[c]		0	0
R1739	Kynureninase	H2O[c] + 3-Hydroxykynurenine[c] => Proton (energy metabolism)[c] + L-Alanine[c] + 3-Hydroxyanthranilate[c]		0	0
R1740	Nitrilase	2 H2O[c] + 3-Indoleacetonitrile[c] => NH3[c] + Indoleacetate[c]		0	0
R1741	3-hydroxyanthranilate 3,4-dioxygenase	Oxygen[c] + 3-Hydroxyanthranilate[c] => 2-amino-3-carboxymuconate-6-semialdehyde[c]		0	0
R1742	kynurenine aminotransferase;kynurenine--oxoglutarate transaminase;kynurenine oxoglutarate aminotransferase;kynurenine-alpha aminoadipate aminotransferase;kynurenine-oxoglutarate transaminase	2-Oxoglutarate[m] + L-Kynurenine[m] <=> L-Glutamate[m] + 4-(2-aminophenyl)-2,4-dioxobutanoate[m]		0	0
R1743	indolepyruvate decarboxylase;indole-3-pyruvate carboxy-lyase;3-(indol-3-yl)pyruvate carboxy-lyase	Proton (energy metabolism)[c] + (indol-3-yl)pyruvate[c] => CO2[c] + (indol-3-yl)acetaldehyde[c]		0	0
R1744	2-amino 3-carboxymuconate 6-semialdehyde decarboxylase;2-amino-3-carboxymuconate-6-semialdehyde decarboxylase;aminocarboxymuconate-semialdehyde decarboxylase;2-amino-3-carboxymuconate 6-semialdehyde decarboxylase	Proton (energy metabolism)[c] + 2-amino-3-carboxymuconate-6-semialdehyde[c] => CO2[c] + (2Z,4E)-2-amino-6-oxohexa-2,4-dienoate[c]		0	0
R1745	R02670	4 Oxygen[c] + 2 3-Hydroxyanthranilate[c] <=> 2 Hydrogen peroxide[c] + 2 Superoxide[c] + Cinnavalininate[c]		0	0
R1746	R02671	S-Adenosyl-L-methionine[c] + 3-Hydroxyanthranilate[c] => S-Adenosyl-L-homocysteine[c] + 3-Methoxyanthranilate[c]		0	0
R1747	substrate,reduced-flaboprotein:oxygen oxidoreductase (RH-hydroxylating or -epoxidizing)	Oxygen[c] + [Reduced NADPH---hemoprotein reductase][c] + melatonin[c] => H2O[c] + [Oxidized NADPH---hemoprotein reductase][c] + 6-hydroxymelatonin[c]		0	0
R1748	R03955	Proton (energy metabolism)[c] + S-Adenosyl-L-methionine[c] + xanthurenate[c] => S-Adenosyl-L-homocysteine[c] + 8-Methoxykynurenate[c]		0	0
R1749	kynurenine aminotransferase;kynurenine--oxoglutarate transaminase	2-Oxoglutarate[c] + 3-Hydroxykynurenine[c] <=> L-Glutamate[c] + 4-(2-amino-3-hydroxyphenyl)-2,4-dioxobutanoate[c]		0	0
R1750	indole-3-acetonitrile nitrile hydratase	H2O[m] + 3-Indoleacetonitrile[m] => (indol-3-yl)acetamide[m]		0	0
R1751	indole-3-pyruvate monooxygenase	Proton (energy metabolism)[m] + NADPH[m] + Oxygen[m] + (indol-3-yl)pyruvate[m] => H2O[m] + CO2[m] + NADP(+)[m] + Indoleacetate[m]		0	0
R1752	indoleacetamide hydrolase;indole-3-acetamide amidohydrolase;indole-3-acetamide amidase	H2O[m] + (indol-3-yl)acetamide[m] => NH3[m] + Indoleacetate[m]		0	0
R1753	indoleacetamide hydrolase;indole-3-acetamide amidohydrolase;indole-3-acetamide amidase	H2O[c] + (indol-3-yl)acetamide[c] => NH3[c] + Indoleacetate[c]		0	0
R1754	L-tryptophan transaminase;L-tryptophan:2-oxoglutarate aminotransferase;L-tryptophan aminotransferase	2-Oxoglutarate[m] + L-Tryptophan[m] <=> L-Glutamate[m] + (indol-3-yl)pyruvate[m]		0	0
R1755	indole-3-ethanol dehydrogenase;indole-3-ethanol:NAD+ oxidoreductase	Proton (energy metabolism)[c] + NADH[c] + (indol-3-yl)acetaldehyde[c] => NAD(+)[c] + indole-3-ethanol[c]		0	0
R1756	indole acetaldehyde dehydrogenase	H2O[c] + NAD(+)[c] + (indol-3-yl)acetaldehyde[c] => 2 Proton (energy metabolism)[c] + NADH[c] + Indoleacetate[c]		0	0
R1757	2-aminomuconic 6-semialdehyde dehydrogenase;2-aminomuconate-semialdehyde dehydrogenase;2-aminomuconate semialdehyde dehydrogenase;2-aminomucoate semialdehyde dehydrogenase;2-aminomuconate 6-semialdehyde dehydrogenase	H2O[c] + NAD(+)[c] + (2Z,4E)-2-amino-6-oxohexa-2,4-dienoate[c] => 2 Proton (energy metabolism)[c] + NADH[c] + (2Z,4E)-2-aminomuconate[c]		0	0
R1758	(indol-3-yl)acetaldehyde:oxygen oxidoreductase;indole-3-acetaldehyde oxidase	H2O[c] + Oxygen[c] + (indol-3-yl)acetaldehyde[c] => Proton (energy metabolism)[c] + Hydrogen peroxide[c] + Indoleacetate[c]		0	0
R1759	2-aminomuconate deaminase	H2O[c] + (2Z,4E)-2-aminomuconate[c] => NH3[c] + (3E)-2-oxohex-3-enedioate[c]		0	0
R1760	2-aminomuconic 6-semialdehyde dehydrogenase;2-aminomuconate-semialdehyde dehydrogenase;2-aminomuconate semialdehyde dehydrogenase;2-aminomucoate semialdehyde dehydrogenase;2-aminomuconate 6-semialdehyde dehydrogenase	H2O[m] + NAD(+)[m] + (2Z,4E)-2-amino-6-oxohexa-2,4-dienoate[m] => 2 Proton (energy metabolism)[m] + NADH[m] + (2Z,4E)-2-aminomuconate[m]		0	0
R1761	kynurenine formamidase;arylformamidase	H2O[c] + L-Formylkynurenine[c] => Proton (energy metabolism)[c] + Formate[c] + L-Kynurenine[c]		0	0
R1762	tryptophan decarboxylase;L-tryptophan decarboxylase	Proton (energy metabolism)[c] + L-Tryptophan[c] => CO2[c] + tryptamine[c]		0	0
R1763	3,4-dihydroxy-L-phenylalanine:oxygen oxidoreductase	Oxygen[c] + 2 3,4-dihydroxy-L-phenylalanine (L-Dopa)[c] => 2 H2O[c] + 2 Dopaquinone [c]		0	0
R1764	acylpyruvate hydrolase	H2O[c] + 3-fumarylpyruvate[c] => Proton (energy metabolism)[c] + Pyruvate[c] + Fumarate[c]		0	0
R1765	4-hydroxyphenylacetaldehyde dehydrogenase	H2O[c] + NAD(+)[c] + (4-hydroxyphenyl)acetaldehyde[c] => 2 Proton (energy metabolism)[c] + NADH[c] + (4-hydroxyphenyl)acetate[c]		0	0
R1766	4-hydroxy-2-ketopimelate aldolase	(4S)-4-hydroxy-2-oxoheptanedioate[m] => Pyruvate[m] + succinate semialdehyde[m]		0	0
R1767	gentisate 1,2-dioxygenase	Oxygen[m] + gentisate[m] => Proton (energy metabolism)[m] + 3-maleylpyruvate[m]		0	0
R1768	2,4-dihydroxyhept-2-enedioate succinate-semialdehyde-lyase (pyruvate-forming)	Pyruvate[m] + succinate semialdehyde[m] <=> 2,4-dihydroxyhept-2-enedioate[m]		0	0
R1769	R02657	Proton (energy metabolism)[c] + Hydrogen peroxide[c] + gentisate[c] <=> H2O[c] + Oxygen[c] + Gentisate aldehyde[c]		0	0
R1770	4-Hydroxyphenylacetaldehyde:NADP+ oxidoreductase	H2O[c] + NADP(+)[c] + (4-hydroxyphenyl)acetaldehyde[c] <=> 2 Proton (energy metabolism)[c] + NADPH[c] + (4-hydroxyphenyl)acetate[c]		0	0
R1771	3,4-Dihydroxyphenylacetaldehyde:NADP+ oxidoreductase	H2O[c] + NADP(+)[c] + 3,4-dihydroxyphenylacetaldehyde [c] <=> 2 Proton (energy metabolism)[c] + NADPH[c] + (3,4-dihydroxyphenyl)acetate[c]		0	0
R1772	RXN-11369	Dopaquinone [c] + leucodopachrome[c] => 3,4-dihydroxy-L-phenylalanine (L-Dopa)[c] + L-dopachrome[c]		0	0
R1773	RXN-11403	Proton (energy metabolism)[c] + L-dopachrome[c] => CO2[c] + 5,6-dihydroxyindole[c]		0	0
R1774	tyrosol dehydrogenase;tyrosol:NAD+oxidoreductase	Proton (energy metabolism)[c] + NADH[c] + (4-hydroxyphenyl)acetaldehyde[c] => NAD(+)[c] + 4-tyrosol[c]		0	0
R1775	tyramine oxidase	H2O[c] + Oxygen[c] + tyramine[c] => Hydrogen peroxide[c] + NH3[c] + (4-hydroxyphenyl)acetaldehyde[c]		0	0
R1776	4,5-DOPA-dioxygenase;4,5-DOPA dioxygenase extradiol	Oxygen[c] + 3,4-dihydroxy-L-phenylalanine (L-Dopa)[c] => Proton (energy metabolism)[c] + 4,5-seco-dopa[c]		0	0
R1777	RXN-8483	Dopaquinone [c] => Proton (energy metabolism)[c] + leucodopachrome[c]		0	0
R1778	1,2-benzenediol:oxygen oxidoreductase	Oxygen[c] + 2 L-Tyrosine[c] => 2 3,4-dihydroxy-L-phenylalanine (L-Dopa)[c]		0	0
R1779	4-(2-Aminoethyl)-1,2-benzenediol:oxygen oxidoreductase	H2O[c] + Oxygen[c] + Dopamine [c] => Hydrogen peroxide[c] + NH3[c] + 3,4-dihydroxyphenylacetaldehyde [c]		0	0
R1780	L-tyrosine:oxygen oxidoreductase	2 Proton (energy metabolism)[c] + Oxygen[c] + L-Tyrosine[c] => H2O[c] + 3,4-dihydroxy-L-phenylalanine (L-Dopa)[c]		0	0
R1781	3,4-dihydroxy-L-phenylalanine carboxy-lyase	Proton (energy metabolism)[c] + 3,4-dihydroxy-L-phenylalanine (L-Dopa)[c] => CO2[c] + Dopamine [c]		0	0
R1782	tyrosine decarboxylase;L-tyrosine decarboxylase	Proton (energy metabolism)[c] + L-Tyrosine[c] => CO2[c] + tyramine[c]		0	0
R1783	Homogentisate oxygenase	Oxygen[c] + Homogentisate[c] => Proton (energy metabolism)[c] + maleylacetoacetate[c]		0	0
R1784	Fumarylacetoacetase	H2O[c] + 4-Fumarylacetoacetate[c] => Proton (energy metabolism)[c] + Fumarate[c] + Acetoacetate[c]		0	0
R1785	4-aminobenzoate:hexaprenyl-diphosphate hexaprenyltransferase	all-trans-hexaprenyl diphosphate[m] + 4-Aminobenzoate[m] => Pyrophosphate[m] + 3-all trans-hexaprenyl-4-aminobenzoate[m]		0	0
R1786	4-aminobenzoate:hexaprenyl-diphosphate hexaprenyltransferase	all-trans-hexaprenyl diphosphate[p] + 4-Aminobenzoate[p] => Pyrophosphate[p] + 3-all trans-hexaprenyl-4-aminobenzoate[p]		0	0
R1787	3-hexaprenyl-4-amino-5-hydroxybenzoate O-methyltransferase	S-Adenosyl-L-methionine[m] + 3-all trans-hexaprenyl-4-amino-5-hydroxybenzoate[m] => Proton (energy metabolism)[m] + S-Adenosyl-L-homocysteine[m] + 3-all trans-hexaprenyl-4-amino-5-methoxybenzoate[m]		0	0
R1788	3-hexaprenyl-4-aminobenzoate monooxygenase	2 Proton (energy metabolism)[m] + Oxygen[m] + 3-all trans-hexaprenyl-4-aminobenzoate[m] + 2 Reduced-ferredoxins[m] => H2O[m] + 3-all trans-hexaprenyl-4-amino-5-hydroxybenzoate[m] + 2 Oxidized-ferredoxins[m]		0	0
R1789	2-hexaprenyl-6-methoxyaminophenol C-methyltransferase	S-Adenosyl-L-methionine[m] + 2-all trans-hexaprenyl-6-methoxyaminophenol[m] => Proton (energy metabolism)[m] + S-Adenosyl-L-homocysteine[m] + 2-all trans-hexaprenyl-6-methoxy-3-methylaminophenol[m]		0	0
R1790	2-hexaprenyl-3-methyl-6-methoxyaminophenol deaminase/hydroxylase	5 Proton (energy metabolism)[m] + Oxygen[m] + 2-all trans-hexaprenyl-6-methoxy-3-methylaminophenol[m] + 4 Reduced-ferredoxins[m] => H2O[m] + NH3[m] + 2-all-trans-hexaprenyl-6-methoxy-3-methyl-1,4-benzoquinol[m] + 4 Oxidized-ferredoxins[m]		0	0
R1791	2-hexaprenyl-6-methoxyaminophenol deaminase/hydroxylase	5 Proton (energy metabolism)[m] + Oxygen[m] + 2-all trans-hexaprenyl-6-methoxyaminophenol[m] + 4 Reduced-ferredoxins[m] => H2O[m] + NH3[m] + 2-all trans-hexaprenyl-6-methoxyhydroquinone[m] + 4 Oxidized-ferredoxins[m]		0	0
R1792	3-hexaprenyl-4-hydroxybenzoate monooxygenase	2 Proton (energy metabolism)[m] + Oxygen[m] + 3-hexaprenyl-4-hydroxybenzoate[m] + 2 Reduced-ferredoxins[m] => H2O[m] + 3-HEXAPRENYL-45-DIHYDROXYBENZOATE[m] + 2 Oxidized-ferredoxins[m]		0	0
R1793	3,4-dihydroxybenzoate:hexaprenyl-diphosphate hexaprenyltransferaase	Protocatechuate[m] + all-trans-hexaprenyl diphosphate[m] => Pyrophosphate[m] + 3-all trans-hexaprenyl-4,5-dihydroxybenzoate[m]		0	0
R1794	3,4-dihydroxybenzoate:hexaprenyl-diphosphate hexaprenyltransferaase	Protocatechuate[p] + all-trans-hexaprenyl diphosphate[p] => Pyrophosphate[p] + 3-all trans-hexaprenyl-4,5-dihydroxybenzoate[p]		0	0
R1795	vanillate:hexaprenyl-diphosphate hexaprenyltransferase	all-trans-hexaprenyl diphosphate[m] + Vanillate[m] => Pyrophosphate[m] + 3-all trans-hexaprenyl-4-hydroxy-5-methoxybenzoate[m]		0	0
R1796	vanillate:hexaprenyl-diphosphate hexaprenyltransferase	all-trans-hexaprenyl diphosphate[p] + Vanillate[p] => Pyrophosphate[p] + 3-all trans-hexaprenyl-4-hydroxy-5-methoxybenzoate[p]		0	0
R1797	4-amino-3-methoxybenzoate:hexaprenyl-diphosphate hexaprenyltransferase	all-trans-hexaprenyl diphosphate[m] + 4-amino-3-methoxybenzoate[m] => Pyrophosphate[m] + 3-all trans-hexaprenyl-4-amino-5-methoxybenzoate[m]		0	0
R1798	4-amino-3-methoxybenzoate:hexaprenyl-diphosphate hexaprenyltransferase	all-trans-hexaprenyl diphosphate[p] + 4-amino-3-methoxybenzoate[p] => Pyrophosphate[p] + 3-all trans-hexaprenyl-4-amino-5-methoxybenzoate[p]		0	0
R1799	polyisopentenylpyrolinate:4-hydroxybenzoate nonaprenyltransferase	4-hydroxybenzoic acid[c] + all-trans-polyprenyl diphosphate[c] => Pyrophosphate[c] + 4-hydroxy-3-polyprenylbenzoate[c]		0	0
R1800	S-adenosyl-L-methionine:3-polyprenyl-4,5-dihydroxylate 5-O-methyltransferase	S-Adenosyl-L-methionine[c] + 3-polyprenyl-4,5-dihydroxybenzoate[c] => Proton (energy metabolism)[c] + 3-polyprenyl-4-hydroxy-5-methoxybenzoate[c] + S-Adenosyl-L-homocysteine[c]		0	0
R1801	2-octaprenyl-6-methoxyphenol hydroxylase	Oxygen[c] + 2-polyprenyl-6-methoxyphenol[c] => H2O[c] + 2-polyprenyl-6-methoxy-1,4-benzoquinone[c]		0	0
R1802	ubiquinone biosynthesis methyltransferase	S-Adenosyl-L-methionine[c] + 2-polyprenyl-6-methoxy-1,4-benzoquinone[c] => Proton (energy metabolism)[c] + S-Adenosyl-L-homocysteine[c] + 2-polyprenyl-3-methyl-6-methoxy-1,4-benzoquinone[c]		0	0
R1803	hexaprenyldihydroxybenzoate methyltransferase	S-Adenosyl-L-methionine[c] + 2-polyprenyl-3-methyl-5-hydroxy-6-methoxy-1,4-benzoquinone[c] => Proton (energy metabolism)[c] + Ubiquinone[c] + S-Adenosyl-L-homocysteine[c]		0	0
R1804	3-hexaprenyl-4,5-dihydroxybenzoate O-methyltransferase	S-Adenosyl-L-methionine[m] + 3-all trans-hexaprenyl-4,5-dihydroxybenzoate[m] => Proton (energy metabolism)[m] + 3-all trans-hexaprenyl-4-hydroxy-5-methoxybenzoate[m] + S-Adenosyl-L-homocysteine[m]		0	0
R1805	4-hydroxybenzoate polyprenyl diphosphate transferase;4-hydroxybenzoate-nonaprenyl transferase;4-hydroxybenzoate-polyprenyltransferase	4-hydroxybenzoic acid[m] + all-trans-nonaprenyl diphosphate[m] => Pyrophosphate[m] + 3-nonaprenyl-4-hydroxybenzoate[m]		0	0
R1806	4-hydroxybenzoate polyprenyl diphosphate transferase;4-hydroxybenzoate-nonaprenyl transferase;4-hydroxybenzoate-polyprenyltransferase	4-hydroxybenzoic acid[p] + all-trans-nonaprenyl diphosphate[p] => Pyrophosphate[p] + 3-nonaprenyl-4-hydroxybenzoate[p]		0	0
R1807	R04983	S-Adenosyl-L-methionine[m] + 2-hexaprenyl-6-methoxy-1,4-benzoquinone[m] <=> Proton (energy metabolism)[m] + S-Adenosyl-L-homocysteine[m] + 2-hexaprenyl-3-methyl-6-methoxy-1,4-benzoquinone[m]		0	0
R1808	R05455	Proton (energy metabolism)[c] + 4-(2'-carboxyphenyl)-4-oxobutyryl-CoA[c] => Coenzyme A[c] + Spirodilactone[c]		0	0
R1809	R05614	S-Adenosyl-L-methionine[m] + 3-demethylubiquinol-8[m] <=> 3 Proton (energy metabolism)[m] + S-Adenosyl-L-homocysteine[m] + ubiquinone-8[m]		0	0
R1810	S-adenosyl-L-methionine:gamma-tocotrienol 5-O-methyltransferase	S-Adenosyl-L-methionine[c] + gamma-tocotrienol[c] <=> Proton (energy metabolism)[c] + S-Adenosyl-L-homocysteine[c] + alpha-tocotrienol[c]		0	0
R1811	S-adenosyl-L-methionine:delta-tocotrienol 5-O-methyltransferase	S-Adenosyl-L-methionine[c] + delta-tocotrienol[c] <=> Proton (energy metabolism)[c] + S-Adenosyl-L-homocysteine[c] + beta-tocotrienol[c]		0	0
R1812	delta-tocopherol methyltransferase	S-Adenosyl-L-methionine[c] + delta-tocopherol[c] => Proton (energy metabolism)[c] + S-Adenosyl-L-homocysteine[c] + beta-tocopherol[c]		0	0
R1813	2-hexaprenyl-3-methyl-5-hydroxy-6-methoxy-1,4-benzoquinol O-methyltransferase	S-Adenosyl-L-methionine[m] + 3-demethylubiquinol-6[m] => Proton (energy metabolism)[m] + S-Adenosyl-L-homocysteine[m] + ubiquinol-6[m]		0	0
R1814	2-hexaprenyl-6-methoxy-1,4-benzoquinol C-methyltransferase	S-Adenosyl-L-methionine[m] + 2-all trans-hexaprenyl-6-methoxyhydroquinone[m] => Proton (energy metabolism)[m] + 2-all-trans-hexaprenyl-6-methoxy-3-methyl-1,4-benzoquinol[m] + S-Adenosyl-L-homocysteine[m]		0	0
R1815	gamma-tocopherol methyltransferase	S-Adenosyl-L-methionine[c] + gamma-tocopherol[c] => Proton (energy metabolism)[c] + S-Adenosyl-L-homocysteine[c] + alpha-tocopherol[c]		0	0
R1816	R04982	Oxygen[m] + 2-all trans-hexaprenyl-6-methoxyphenol[m] => H2O[m] + 2-hexaprenyl-6-methoxy-1,4-benzoquinone[m]		0	0
R1817	4-hydroxyphenylpyruvate dioxygenase	Oxygen[c] + 3-(4-Hydroxyphenyl)pyruvate[c] => CO2[c] + Homogentisate[c]		0	0
R1818	Aspartate transaminase	L-Glutamate[c] + 3-(4-Hydroxyphenyl)pyruvate[c] <=> 2-Oxoglutarate[c] + L-Tyrosine[c]		0.0503131	0.0453723
R1819	trans-enoyl-CoA isomerase;delta3, delta2-enoyl-CoA isomerase;d3,d2-Enoyl-CoA Isomerase	Trans-3-enoyl-CoAs[m] <=> TRANS-D2-ENOYL-COA[m]		0	0
R1820	UTP phosphatase;UTP phosphohydrolase;UTP diphosphohydrolase	2 H2O[m] + UTP[m] => 2 Orthophosphate[m] + 2 Proton (energy metabolism)[m] + UMP[m]		0	0
R1821	CTP diphosphohydrolase;CTP phosphohydrolase;CTP diphosphatase	2 H2O[m] + CTP[m] => 2 Orthophosphate[m] + 2 Proton (energy metabolism)[m] + CMP[m]		0	0
R1822	Ketol-acid reductoisomerase	Proton (energy metabolism)[m] + NADPH[m] + 2-Acetolactate[m] => NADP(+)[m] + (R)-2,3-Dihydroxy-isovalerate[m]		0.29348	0.26466
R1823	3-isopropylmalate dehydratase	alpha-Isopropylmalate[m] <=> H2O[m] + 2-Isopropylmaleate[m]		0.171526	0.154682
R1824	3-isopropylmalate dehydratase	H2O[m] + 2-Isopropylmaleate[m] <=> (2R,3S)-3-Isopropylmalate[m]		0.171526	0.154682
R1825	Beta-IPM (isopropylmalate) dehydrogenase (leu2A and leu2B)	NAD(+)[m] + (2R,3S)-3-Isopropylmalate[m] => Proton (energy metabolism)[m] + NADH[m] + 3-Carboxy-4-methyl-2-oxopentanoate[m]		0.171526	0.154682
R1826	Ketol-acid reductoisomerase	Proton (energy metabolism)[m] + NADPH[m] + 2-Aceto-2-hydroxy butyrate[m] => NADP(+)[m] + (R)-2,3-Dihydroxy-3-methylpentanoate[m]		0	0
R1827	Dihydroxy acid dehydratase	(R)-2,3-Dihydroxy-3-methylpentanoate[m] => H2O[m] + (S)-3-Methyl-2-oxopentanoic acid[m]		0.081028	0.073071
R1828	2-aceto-2-hydroxy-butanoate	2-Aceto-2-hydroxy butyrate[m] <=> (R)-3-hydroxy-3-methyl-2-oxopentanoate[m]		0	0
R1829	RXN-7800	Proton (energy metabolism)[c] + 3-Carboxy-4-methyl-2-oxopentanoate[c] => CO2[c] + 4-Methyl-2-oxopentanoate[c]		0	0
R1830	Acetolactate synthase	2 Pyruvate[m] + Proton (energy metabolism)[m] => CO2[m] + 2-Acetolactate[m]		0.29348	0.26466
R1831	Acetolactate synthase	Pyruvate[m] + Proton (energy metabolism)[m] + 2-Oxobutanoate[m] => CO2[m] + 2-Aceto-2-hydroxy butyrate[m]		0.081028	0.073071
R1832	2-Acetolactate pyruvate-lyase (carboxylating)	2-Acetolactate[m] + thiamine diphosphate[m] <=> Pyruvate[m] + 2-(alpha-hydroxyethyl)thiamine diphosphate[m]		0	0
R1834	3-methylmalate dehydrogenase;beta-methyl-D-malate dehydrogenase	NAD(+)[c] + (2R,3S)-3-methylmalate[c] => NADH[c] + CO2[c] + 2-Oxobutanoate[c]		0	0
R1835	Dihydroxy acid dehydratase	(R)-2,3-Dihydroxy-isovalerate[m] => H2O[m] + (R)-2-Oxoisovalerate[m]		0.29348	0.26466
R1836	Alpha-isopropylmalate synthase (2-isopropylmalate synthase)	H2O[m] + Acetyl-CoA[m] + (R)-2-Oxoisovalerate[m] => Proton (energy metabolism)[m] + Coenzyme A[m] + alpha-Isopropylmalate[m]		0.171526	0.154682
R1837	3-ketoacyl-CoA thiolase	Coenzyme A[p] + 3-oxopentanoyl-CoA[p] => Acetyl-CoA[p] + Propionyl-CoA[p]		0	0
R1838	4-aminobutyrate aminotransferase, mitochondrial	2-Oxoglutarate[m] + (S)-3-amino-2-methylpropanoate[m] <=> L-Glutamate[m] + (S)-methylmalonate-semialdehyde[m]		0	0
R1839	enoyl-CoA hydratase;3-hydroxy-isobutyryl-CoA hydro-lyase	(S)-3-hydroxy-isobutanoyl-CoA[m] <=> H2O[m] + methylacrylyl-CoA[m]		0	0
R1840	3-methylcrotonyl-CoA carboxylase	ATP[m] + 3-Methylcrotonyl-CoA; 3-methylbut-2-enoyl-CoA[m] + Hydrogencarbonate[m] => ADP[m] + Orthophosphate[m] + Proton (energy metabolism)[m] + 3-methylglutaconyl-CoA[m]		0	0
R1841	3-methylglutaconyl-CoA hydratase;methylglutaconyl-CoA hydratase, mitochondrial	(S)-3-Hydroxy-3-methylglutaryl-CoA[m] <=> H2O[m] + 3-methylglutaconyl-CoA[m]		0	0
R1842	(S)-2-methylbutanoyl-CoA:enzyme N6-(dihydrolipoyl)lysine S-(2-methylbutanoyl)transferase	(S)-2-Methylbutanoyl-CoA[m] + Enzyme N6-(dihydrolipoyl)lysine[m] <=> Coenzyme A[m] + [Dihydrolipoyllysine-residue (2-methylpropanoyl)transferase] S-(2-methylbutanoyl)dihydrolipoyllysine[m]		0	0
R1843	(S)-Methylmalonate semialdehyde:NAD+ oxidoreductase	H2O[c] + NAD(+)[c] + (S)-methylmalonate-semialdehyde[c] <=> 2 Proton (energy metabolism)[c] + NADH[c] + methylmalonate[c]		0.108245	1.74203
R1844	(S)-Methylmalonate semialdehyde:oxygen oxidoreductase	Proton (energy metabolism)[c] + Hydrogen peroxide[c] + methylmalonate[c] <=> H2O[c] + Oxygen[c] + (S)-methylmalonate-semialdehyde[c]		0.108245	1.74203
R1845	3-methylbutanoyl-CoA:electron-transfer flavoprotein 2,3-oxidoreductase	Proton (energy metabolism)[m] + FAD[m] + 3-methylbutanoyl-CoA; isovaleryl-CoA[m] <=> FADH2[m] + 3-Methylcrotonyl-CoA; 3-methylbut-2-enoyl-CoA[m]		0	0
R1846	3-methylbutanoyl-CoA:enzyme N6-(dihydrolipoyl)lysine S-(3-methylbutanoyl)transferase	3-methylbutanoyl-CoA; isovaleryl-CoA[m] + Enzyme N6-(dihydrolipoyl)lysine[m] <=> Coenzyme A[m] + [Dihydrolipoyllysine-residue (2-methylpropanoyl)transferase] S-(3-methylbutanoyl)dihydrolipoyllysine[m]		0	0
R1847	(S)-3-Hydroxyisobutyryl-CoA hydrolase	H2O[m] + (S)-3-hydroxy-isobutanoyl-CoA[m] => Proton (energy metabolism)[m] + Coenzyme A[m] + (S)-3-hydroxy-isobutanoate[m]		0	0
R1848	R07599	3 Proton (energy metabolism)[c] + (R)-2-Oxoisovalerate[m] + thiamine diphosphate[m] => CO2[m] + 2-Methyl-1-hydroxypropyl-ThPP[m]		0	0
R1849	R07600	Lipoamide-E[m] + 2-Methyl-1-hydroxypropyl-ThPP[m] => 2 Proton (energy metabolism)[c] + [Dihydrolipoyllysine-residue (2-methylpropanoyl)transferase] S-(2-methylpropanoyl)dihydrolipoyllysine[m] + thiamine diphosphate[m]		0	0
R1850	R07601	4 Proton (energy metabolism)[m] + 4-Methyl-2-oxopentanoate[m] + thiamine diphosphate[m] => CO2[m] + 3-Methyl-1-hydroxybutyl-ThPP[m]		0	0
R1851	R07602	Lipoamide-E[m] + 3-Methyl-1-hydroxybutyl-ThPP[m] => 3 Proton (energy metabolism)[m] + [Dihydrolipoyllysine-residue (2-methylpropanoyl)transferase] S-(3-methylbutanoyl)dihydrolipoyllysine[m] + thiamine diphosphate[m]		0	0
R1852	R07603	3 Proton (energy metabolism)[c] + (S)-3-Methyl-2-oxopentanoic acid[m] + thiamine diphosphate[m] => CO2[m] + 2-Methyl-1-hydroxybutyl-ThPP[m]		0	0
R1853	R07604	Lipoamide-E[m] + 2-Methyl-1-hydroxybutyl-ThPP[m] => 2 Proton (energy metabolism)[c] + [Dihydrolipoyllysine-residue (2-methylpropanoyl)transferase] S-(2-methylbutanoyl)dihydrolipoyllysine[m] + thiamine diphosphate[m]		0	0
R1854	(S)-2-methylbutanoyl-CoA:acceptor 2,3-oxidoreductase	Proton (energy metabolism)[c] + FAD[c] + (S)-2-Methylbutanoyl-CoA[c] <=> FADH2[c] + (E)-2-methylcrotonoyl-CoA[c]		0	0
R1855	methylmalonate:CoA ligase (AMP-forming)	ATP[c] + Coenzyme A[c] + methylmalonate[c] <=> AMP[c] + Pyrophosphate[c] + (R)-methylmalonyl-CoA[c]		0	0
R1856	lipoamide acyltransferase;dihydrolipoyllysine-residue (2-methylpropanoyl)transferase	Isobutyryl-CoA[m] + BCAA-dehydrogenase-DH-lipoyl[m] <=> Coenzyme A[m] + BCAA-dehydrogenase-2MP-DH-lipoyl[m]		0	0
R1857	2-methyl-3-hydroxybutyryl-CoA hydro-lyase;tiglyl-CoA hydrase	(2S,3S)-3-hydroxy-2-methylbutanoyl-CoA[m] <=> H2O[m] + (E)-2-methylcrotonoyl-CoA[m]		0	0
R1858	isobutyryl-CoA:FAD oxidoreductase	Proton (energy metabolism)[m] + FAD[m] + Isobutyryl-CoA[m] => FADH2[m] + methylacrylyl-CoA[m]		0	0
R1859	3-hydroxyisovaleryl-CoA hydratase	H2O[m] + (E)-2-methylcrotonoyl-CoA[m] => 3-hydroxyisovaleryl-CoA[m]		0	0
R1860	(S)-2-methylbutanoyl-CoA:acceptor 2,3-oxidoreductase	Proton (energy metabolism)[m] + FAD[m] + (S)-2-Methylbutanoyl-CoA[m] <=> FADH2[m] + (E)-2-methylcrotonoyl-CoA[m]		0	0
R1861	Acetyl-CoA carboxylase (ACC) / biotin carboxylase	ATP[c] + Coenzyme A[c] + Acetoacetate[c] => AMP[c] + Pyrophosphate[c] + Acetoacetyl-CoA[c]		0	0
R1862	Acetoacetate:CoA ligase (AMP-forming)	ATP[c] + Coenzyme A[c] + Acetoacetate[c] => AMP[c] + Pyrophosphate[c] + Acetoacetyl-CoA[c]		0	0
R1863	Branched chain amino acid aminotransferase	L-Glutamate[m] + 4-Methyl-2-oxopentanoate[m] <=> 2-Oxoglutarate[m] + L-Leucine[m]		0	0
R1864	Branched chain amino acid aminotransferase	L-Glutamate[c] + 4-Methyl-2-oxopentanoate[c] <=> 2-Oxoglutarate[c] + L-Leucine[c]		0.171526	0.154682
R1865	Branched chain amino acid aminotransferase	L-Glutamate[m] + (S)-3-Methyl-2-oxopentanoic acid[m] <=> 2-Oxoglutarate[m] + L-Isoleucine[m]		0.081028	0.073071
R1866	Branched chain amino acid aminotransferase	L-Glutamate[c] + (S)-3-Methyl-2-oxopentanoic acid[c] <=> 2-Oxoglutarate[c] + L-Isoleucine[c]		0	0
R1867	branched-chain amino acid aminotransferase	2-Oxoglutarate[c] + L-Valine[c] <=> L-Glutamate[c] + (R)-2-Oxoisovalerate[c]		0	0
R1868	Branched chain amino acid aminotransferase	L-Glutamate[m] + (R)-2-Oxoisovalerate[m] <=> 2-Oxoglutarate[m] + L-Valine[m]		0.121954	0.109978
R1869	1,3-alpha-Glucan (Pseudonigeran) synthase	UDP-glucose[c] => UDP[c] + Pseudonigeran (1,3-alpha-glucan)[c]		0.105452	0.0950963
R1870	1,3-alpha-1,4-alpha-Glucan (Nigeran) synthase	UDP-glucose[c] => UDP[c] + Nigeran (alpha-1,3-Glucose-alpha-1,4-Glucose)[c]		0.0794799	0.0716749
R1871	Galactosyltransferase	UDP-galactose[c] + Di-mannosyl-inositol-P-ceramide[c] => Proton (energy metabolism)[c] + UDP[c] + Galactosyl-Dimannosyl-inositol-P-ceramide[c]		0.000229744	0.000207183
R1872	Galactosyltransferase	UDP-galactose[c] + Galactosyl-Dimannosyl-inositol-P-ceramide[c] => Proton (energy metabolism)[c] + UDP[c] + Digalactosyl-dimannosyl-inositol-P-ceramide[c]		0.000229744	0.000207183
R1873	Galactosyltransferase	UDP-galactose[c] + Digalactosyl-dimannosyl-inositol-P-ceramide[c] => Proton (energy metabolism)[c] + UDP[c] + Trigalactosyldimannosylinositol-P-ceramide[c]		0.000229744	0.000207183
R1874	lipid galactosyltransferase	H2O[c] + UDP-glucose[c] + Octadecenoyl-CoA[c] <=> Coenzyme A[c] + UDP[c] + Monoglucosyloxyoctadecenoic acid[c]		0	0
R1875	versiconal cyclase	versiconal[c] => H2O[c] + versicolorin B[c]		0	0
R1876	versiconol acetate esterase	H2O[c] + versiconol acetate[c] => Acetate[c] + versiconol[c]		0	0
R1877	versiconal acetate synthase	Proton (energy metabolism)[c] + NADPH[c] + Oxygen[c] + versicolorone[c] => H2O[c] + NADP(+)[c] + versiconol acetate[c]		0	0
R1878	versiconal hemiacetal acetate esterase	H2O[c] + versiconal hemiacetal acetate[c] => Proton (energy metabolism)[c] + Acetate[c] + versiconal[c]		0	0
R1879	versiconal hemiacetal acetate synthase	Proton (energy metabolism)[c] + NADPH[c] + Oxygen[c] + hydroxyversicolorone[c] => H2O[c] + NADP(+)[c] + versiconal hemiacetal acetate[c]		0	0
R1880	versiconal cyclase	versiconal[m] => H2O[m] + versicolorin B[m]		0	0
R1881	versiconal acetate synthase	Proton (energy metabolism)[p] + Oxygen[p] + NADPH[p] + versicolorone[p] => H2O[p] + NADP(+)[p] + versiconol acetate[p]		0	0
R1882	versiconal hemiacetal acetate synthase	Proton (energy metabolism)[p] + Oxygen[p] + NADPH[p] + hydroxyversicolorone[p] => H2O[p] + NADP(+)[p] + versiconal hemiacetal acetate[p]		0	0
R1883	3-oxo-cerotoyl-CoA reductase	Proton (energy metabolism)[c] + NADPH[c] + 3-oxocerotoyl-CoA[c] => NADP(+)[c] + (3R)-3-hydroxycerotoyl-CoA[c]		0	0
R1884	3-oxo-arachidoyl-CoA reductase	Proton (energy metabolism)[c] + NADPH[c] + 3-oxoicosanoyl-CoA[c] => NADP(+)[c] + (3R)-3-hydroxy-arachidoyl-CoA[c]		0	0
R1885	trans-arachidon-2-enoyl-CoA reductase	Proton (energy metabolism)[p] + NADPH[p] + trans-arachido-2-enoyl-CoA[p] => NADP(+)[p] + arachidoyl-CoA[p]		0	0
R1886	3-oxo-arachidoyl-CoA synthase	Proton (energy metabolism)[p] + Malonyl-COA[p] + stearoyl-CoA[p] => Coenzyme A[p] + CO2[p] + 3-oxoicosanoyl-CoA[p]		0	0
R1887	malonamate-CoA ligase	Coenzyme A[p] + ATP[p] + malonamate[p] => AMP[p] + Pyrophosphate[p] + malonamoyl-CoA[p]		0	0
R1888	4-(3-acetyl-2,5,7,10-tetrahydroxy-4-oxo-3-hydroanthracen-2-yl)-3-oxobutanamide-ACP synthase	8 Proton (energy metabolism)[c] + 8 Malonyl-COA[c] + Acyl-carrier protein[c] + malonamoyl-CoA[c] => 2 H2O[c] + 8 CO2[c] + 9 Coenzyme A[c] + CPD-17877[c]		0	0
R1889	12a-deshydroxy-desmethylanthrotainin thioesterase	CPD-17877[c] => Proton (energy metabolism)[c] + Acyl-carrier protein[c] + 12a-deshydroxy-desmethylanthrotainin[c]		0	0
R1890	5'-phosphate synthase pdxT subunit	D-Glyceraldehyde 3-phosphate[c] + D-Ribulose 5-phosphate[c] + L-Glutamine[c] => Proton (energy metabolism)[c] + Orthophosphate[c] + 3 H2O[c] + L-Glutamate[c] + Pyridoxal phosphate[c]		0	0
R1891	pyridoxamine 5'-phosphate oxidase	H2O[c] + Oxygen[c] + Pyridoxamine[c] => Hydrogen peroxide[c] + Pyridoxal[c] + NH3[c]		0	0
R1892	pyridoxamine 5'-phosphate oxidase	H2O[c] + Oxygen[c] + Pyridoxamine phosphate[c] => Hydrogen peroxide[c] + Pyridoxal phosphate[c] + NH3[c]		0	0
R1893	pyridoxine kinase	ATP[c] + Pyridoxamine[c] => ADP[c] + Proton (energy metabolism)[c] + Pyridoxamine phosphate[c]		0	0
R1894	pyridoxine kinase	ATP[c] + Pyridoxine[c] => ADP[c] + Proton (energy metabolism)[c] + Pyridoxine phosphate[c]		0	0
R1895	pyridoxine kinase	ATP[c] + Pyridoxal[c] => ADP[c] + Proton (energy metabolism)[c] + Pyridoxal phosphate[c]		0	0
R1896	pyridoxamine 5'-phosphate oxidase	Oxygen[c] + Pyridoxine phosphate[c] => Hydrogen peroxide[c] + Pyridoxal phosphate[c]		0	0
R1897	pyridoxine 4-dehydrogenase	NADP(+)[c] + Pyridoxine[c] <=> Proton (energy metabolism)[c] + NADPH[c] + Pyridoxal[c]		0	0
R1898	PYRIDOXAL-OXIDASE-RXN	H2O[c] + Oxygen[c] + Pyridoxal[c] => Proton (energy metabolism)[c] + Hydrogen peroxide[c] + 4-pyridoxate[c]		0	0
R1899	pyridoxine 4-oxidase	Oxygen[m] + Pyridoxine[m] => Hydrogen peroxide[m] + Pyridoxal[m]		0	0
R1900	isoprimeverose alpha-xylosidase	H2O[m] + isoprimeverose[m] => D-Glucose[m] + D-Xylose[m]		0	0
R1901	isoprimeverose alpha-xylosidase	H2O[c] + isoprimeverose[c] => D-Glucose[c] + D-Xylose[c]		0	0
R1902	stachyose synthase	2 Raffinose[e] => Sucrose[e] + stachyose[e]		0	0
R1903	dihydrodemethylsterigmatocystin O-methyltransferase	S-Adenosyl-L-methionine[c] + dihydrodemethylsterigmatocystin[c] => Proton (energy metabolism)[c] + S-Adenosyl-L-homocysteine[c] + dihydrosterigmatocystin[c]		0	0
R1904	versiconal-hemiacetal-acetate O-acetylhydrolase	H2O[c] + Versiconal hemiacetal acetate[c] <=> Proton (energy metabolism)[c] + Acetate[c] + Versiconal[c]		0	0
R1905	malonyl-CoA:hexanoate malonyltransferase (norsolorinic acid anthrone-forming)	7 Proton (energy metabolism)[c] + 7 Malonyl-COA[c] + Hexanoyl-[acp][c] <=> 2 H2O[c] + 7 CO2[c] + 7 Coenzyme A[c] + Acyl-carrier protein[c] + Norsolorinic acid anthrone[c]		0	0
R1906	norsolorinate ketoreductase	NADP(+)[m] + (1'S)-averantin[m] <=> Proton (energy metabolism)[m] + NADPH[m] + norsolorinate[m]		0	0
R1907	versicolorone:NADP+ oxidoreductase	NADP(+)[m] + Versicolorone[m] <=> Proton (energy metabolism)[m] + NADPH[m] + 1'-Hydroxyversicolorone[m]		0	0
R1908	(1'S)-averantin,[reduced NADPH---hemoprotein reductase]:oxygen oxidoreductase (5'-hydroxylating)	Oxygen[m] + [Reduced NADPH---hemoprotein reductase][m] + (1'S)-Averantin[m] => H2O[m] + [Oxidized NADPH---hemoprotein reductase][m] + (1'S,5'S)-5'-Hydroxyaverantin[m]		0	0
R1909	versiconol-acetate:NADP+ oxidoreductase	NADP(+)[m] + Versiconol acetate[m] <=> Proton (energy metabolism)[m] + NADPH[m] + Versiconal hemiacetal acetate[m]		0	0
R1910	versiconol:NADP+ oxidoreductase	NADP(+)[m] + Versiconol[m] <=> Proton (energy metabolism)[m] + NADPH[m] + Versiconal[m]		0	0
R1911	5'-oxoaverantin hydro-lyase [(1'S,5'S)-averufin forming]	5'-Oxoaverantin[m] <=> H2O[m] + (1'S,5'S)-Averufin[m]		0	0
R1912	(1'S)-averantin,[reduced NADPH---hemoprotein reductase]:oxygen oxidoreductase (5'-hydroxylating)	Oxygen[p] + [Reduced NADPH---hemoprotein reductase][p] + (1'S)-Averantin[p] => H2O[p] + [Oxidized NADPH---hemoprotein reductase][p] + (1'S,5'S)-5'-Hydroxyaverantin[p]		0	0
R1913	acrylyl-CoA hydratase	2 H2O[m] + acryloyl-CoA[m] => Proton (energy metabolism)[m] + Coenzyme A[m] + 3-Hydroxypropanoate[m]		0	0
R1914	fatty acid peroxisomal transport via ABC system	2 Proton (energy metabolism)[c] + Butanoyl-CoA[c] + H2O[p] + ATP[p] => Proton (energy metabolism)[p] + Butanoyl-CoA[p] + ADP[p] + Orthophosphate[p]		0	0
R1915	fatty acid peroxisomal transport via ABC system	2 Proton (energy metabolism)[c] + Pentanoyl-CoA[c] + H2O[p] + ATP[p] => Proton (energy metabolism)[p] + Pentanoyl-CoA[p] + ADP[p] + Orthophosphate[p]		0	0
R1916	fatty acid peroxisomal transport via ABC system	2 Proton (energy metabolism)[c] + Hexanoyl-CoA[c] + H2O[p] + ATP[p] => Proton (energy metabolism)[p] + Hexanoyl-CoA[p] + ADP[p] + Orthophosphate[p]		0	0
R1917	fatty acid peroxisomal transport via ABC system	2 Proton (energy metabolism)[c] + Octanoyl-CoA[c] + H2O[p] + ATP[p] => Proton (energy metabolism)[p] + Octanoyl-CoA[p] + ADP[p] + Orthophosphate[p]		0	0
R1918	fatty acid peroxisomal transport via ABC system	2 Proton (energy metabolism)[c] + Decanoyl-CoA[c] + H2O[p] + ATP[p] => Proton (energy metabolism)[p] + Decanoyl-CoA[p] + ADP[p] + Orthophosphate[p]		0	0
R1919	fatty acid peroxisomal transport via ABC system	2 Proton (energy metabolism)[c] + Dodecanoyl-CoA[c] + H2O[p] + ATP[p] => Proton (energy metabolism)[p] + Dodecanoyl-CoA[p] + ADP[p] + Orthophosphate[p]		0	0
R1920	fatty acid peroxisomal transport via ABC system	2 Proton (energy metabolism)[c] + Tetradecanoyl-CoA[c] + H2O[p] + ATP[p] => Proton (energy metabolism)[p] + Tetradecanoyl-CoA[p] + ADP[p] + Orthophosphate[p]		0	0
R1921	fatty acid peroxisomal transport via ABC system	2 Proton (energy metabolism)[c] + Pentadecanoyl-CoA[c] + H2O[p] + ATP[p] => Proton (energy metabolism)[p] + Pentadecanoyl-CoA[p] + ADP[p] + Orthophosphate[p]		0	0
R1922	fatty acid peroxisomal transport via ABC system	2 Proton (energy metabolism)[c] + Hexadecanoyl-CoA[c] + H2O[p] + ATP[p] => Proton (energy metabolism)[p] + Hexadecanoyl-CoA[p] + ADP[p] + Orthophosphate[p]		2.15e-16	0
R1923	fatty acid peroxisomal transport via ABC system	2 Proton (energy metabolism)[c] + Heptadecanoyl-CoA[c] + H2O[p] + ATP[p] => Proton (energy metabolism)[p] + Heptadecanoyl-CoA[p] + ADP[p] + Orthophosphate[p]		0	0
R1924	fatty acid peroxisomal transport via ABC system	2 Proton (energy metabolism)[c] + Octadecanoyl-CoA[c] + H2O[p] + ATP[p] => Proton (energy metabolism)[p] + Octadecanoyl-CoA[p] + ADP[p] + Orthophosphate[p]		0	0
R1925	fatty acid peroxisomal transport via ABC system	2 Proton (energy metabolism)[c] + Nonadecanoyl-CoA[c] + H2O[p] + ATP[p] => Proton (energy metabolism)[p] + Nonadecanoyl-CoA[p] + ADP[p] + Orthophosphate[p]		0	0
R1926	fatty acid peroxisomal transport via ABC system	2 Proton (energy metabolism)[c] + Eicosanoyl-CoA[c] + H2O[p] + ATP[p] => Proton (energy metabolism)[p] + Eicosanoyl-CoA[p] + ADP[p] + Orthophosphate[p]		0	0
R1927	Delta3-Delta2-enoyl-CoA isomerase	(3E)-dec-3-enoyl-CoA[m] <=> (2E)-dec-2-enoyl-CoA[m]		0	0
R1928	Delta6-protoilludene synthase	(2E,6E)-farnesyl diphosphate[c] => Pyrophosphate[c] + Delta2,4-protoilludene[c]		0	0
R1929	glutathione-specific gamma-glutamylcyclotransferase	Glutathione[c] => L-cysteinylglycine[c] + 5-oxo-L-proline[c]		0	0
R1930	4-nitrocatechol 4-monooxygenase	NADPH[m] + Oxygen[m] + 4-nitrocatechol[m] => H2O[m] + Proton (energy metabolism)[m] + NADP(+)[m] + 2-hydroxy-1,4-benzoquinone[m] + Nitrite[m]		0	0
R1931	leucine 5-hydroxylase	2-Oxoglutarate[m] + L-Leucine[m] + Oxygen[m] => CO2[m] + Succinate[m] + 5-hydroxy-leucine[m]		0	0
R1932	5-hydroxyleucine 5-hydroxylase	2-Oxoglutarate[m] + Oxygen[m] + 5-hydroxy-leucine[m] => CO2[m] + Succinate[m] + 5,5-dihydroxy-leucine[m]		0	0
R1933	4-hydroxyphenylacetate hydrolase	H2O[c] + (4-hydroxyphenyl)acetate[c] => Acetate[c] + hydroquinone[c]		0	0
R1934	4-hydroxyacetophenone monooxygenase	Oxygen[p] + NADPH[p] + 4-hydroxyacetophenone[p] => H2O[p] + NADP(+)[p] + (4-hydroxyphenyl)acetate[p]		0	0
R1935	4-hydroxybenzaldehyde dehydrogenase	H2O[c] + NADP(+)[c] + 4-hydroxybenzaldehyde[c] => 2 Proton (energy metabolism)[c] + NADPH[c] + 4-hydroxybenzoic acid[c]		0	0
R1936	2-(4-hydroxybenzyl)-malate synthase	H2O[c] + Acetyl-CoA[c] + 3-(4-Hydroxyphenyl)pyruvate[c] => Proton (energy metabolism)[c] + Coenzyme A[c] + 2-(4-hydroxybenzyl)-malate[c]		0	0
R1937	L-homotyrosine 3-hydroxylase	2-Oxoglutarate[c] + Oxygen[c] + L-homotyrosine[c] => CO2[c] + Succinate[c] + 3-hydroxy-L-homotyrosine[c]		0	0
R1938	dihydrolipoamide dehydrogenase;dihydrolipoyl dehydrogenase;lipoamide acyltransferase N6-(dihydrolipoyl)lysine:NAD+ oxidoreductase	NAD(+)[m] + BCAA-dehydrogenase-DH-lipoyl[m] <=> Proton (energy metabolism)[m] + NADH[m] + BCAA-dehydrogenase-lipoyl[m]		0	0
R1939	dihydrolipoamide dehydrogenase;dihydrolipoate dehydrogenase;dihydrolipoyltranssuccinylase N6-(dihydrolipoyl)lysine:NAD+ oxidoreductase;dihydrolipoyl dehydrogenase	NAD(+)[m] + Oxo-glutarate-dehydrogenase-DH-lipoyl[m] <=> Proton (energy metabolism)[m] + NADH[m] + Oxo-glutarate-dehydrogenase-lipoyl[m]		0	0
R1940	5-aminolevulinate-CoA ligase	Coenzyme A[p] + ATP[p] + 5-aminolevulinate[p] => AMP[p] + Pyrophosphate[p] + 5-aminolevulinyl-CoA[p]		0	0
R1941	4-hydroxy-2-keto-5-methyl-6-oxo-3-hexenoate hydrolase	H2O[c] + 4-hydroxy-2-keto-5-methyl-6-oxo-3-hexenoate[c] => Pyruvate[c] + CPD-12179[c]		0	0
R1942	2,4,5-trihydroxytoluene dioxygenase	Oxygen[c] + 2,4,5-trihydroxytoluene[c] => Proton (energy metabolism)[c] + 2,4-dihydroxy-5-methyl-6-oxohexa-2,4-dienoate[c]		0	0
R1943	2,4-dihydroxy-5-methyl-6-oxohexa-2,4-dienoate isomerase	2,4-dihydroxy-5-methyl-6-oxohexa-2,4-dienoate[c] => Proton (energy metabolism)[c] + 4-hydroxy-2-keto-5-methyl-6-oxo-3-hexenoate[c]		0	0
R1944	4-hydroxy-2-keto-5-methyl-6-oxo-3-hexenoate hydrolase	H2O[m] + 4-hydroxy-2-keto-5-methyl-6-oxo-3-hexenoate[m] => Pyruvate[m] + CPD-12179[m]		0	0
R1945	2,4,5-trihydroxytoluene dioxygenase	Oxygen[m] + 2,4,5-trihydroxytoluene[m] => Proton (energy metabolism)[m] + 2,4-dihydroxy-5-methyl-6-oxohexa-2,4-dienoate[m]		0	0
R1946	2,4-dihydroxy-5-methyl-6-oxohexa-2,4-dienoate isomerase	2,4-dihydroxy-5-methyl-6-oxohexa-2,4-dienoate[m] => Proton (energy metabolism)[m] + 4-hydroxy-2-keto-5-methyl-6-oxo-3-hexenoate[m]		0	0
R1947	myo-inositol-1,3,4,5-tetrakisphosphate 6-kinase	ATP[c] + D-myo-inositol (1,3,4,5)-tetrakisphosphate[c] => ADP[c] + Proton (energy metabolism)[c] + D-myo-inositol 1,3,4,5,6-pentakisphosphate[c]		0	0
R1948	2,4-dienoyl-CoA reductase	Proton (energy metabolism)[c] + NADPH[c] + (2E, 4E)-undeca-2,4-dienoyl-CoA[c] => NADP(+)[c] + (3E)-undec-3-enoyl-CoA[c]		0	0
R1949	cysteine desulfurase;L-cysteine desulfurase	L-Cysteine[m] + L-Cysteine-Desulfurases[m] => L-Alanine[m] + Persulfurated-L-cysteine-desulfurases[m]		0	0
R1950	(1'S,5'R)-hydroxyaverantin dehydrogenase	NAD(+)[c] + (1'S,5'R)-hydroxyaverantin[c] => Proton (energy metabolism)[c] + NADH[c] + 5'-oxoaverantin[c]		0	0
R1951	(1'S,5'S)-hydroxyaverantin dehydrogenase	NAD(+)[c] + (1'S,5'S)-hydroxyaverantin[c] => Proton (energy metabolism)[c] + NADH[c] + 5'-oxoaverantin[c]		0	0
R1952	4,2'-dihydroxy-3,3'-dimethoxy-5'-(2''-carboxyvinyl)stilbene dioxygenase	Oxygen[c] + 4,2'-dihydroxy-3,3'-dimethoxy-5'-(2''-carboxyvinyl)stilbene[c] => Vanillin[c] + 5-formylferulate[c]		0	0
R1953	3-hydroxybenzoate 4-hydroxylase	Proton (energy metabolism)[c] + NADPH[c] + Oxygen[c] + 3-hydroxybenzoate; m-hydroxybenzoate[c] => H2O[c] + NADP(+)[c] + Protocatechuate[c]		0	0
R1954	phosphoric monoester hydrolase	H2O[c] + 5-amino-6-(5'-phosphoribitylamino)uracil[c] => Orthophosphate[c] + 5-amino-6-(D-ribitylamino)uracil[c]		0	0
R1955	Thiamin hydrolase	H2O[c] + thiamin[c] => Proton (energy metabolism)[c] + 5-(2-hydroxyethyl)-4-methylthiazole[c] + 4-Amino-5-hydroxymethyl-2-methylpyrimidine[c]		0	0
R1956	hydroxymethylpyrimidine/phosphomethylpyrimidine kinase	ATP[c] + 4-Amino-5-hydroxymethyl-2-methylpyrimidine[c] => ADP[c] + Proton (energy metabolism)[c] + 4-amino-2-methyl-5-phosphomethylpyrimidine[c]		0	0
R1957	6-phosphogluconate dehydrogenase	NADP(+)[c] + 6-Phospho-D-gluconate[c] <=> Proton (energy metabolism)[c] + NADPH[c] + 6-phospho-2-dehydro-D-gluconate[c]		0	0
R1958	D-mandelate dehydrogenase	NAD(+)[c] + D-mandelate[c] <=> Proton (energy metabolism)[c] + NADH[c] + Benzoylformate[c]		0	0
R1959	Homogentisate monooxidase	Proton (energy metabolism)[c] + Oxygen[c] + Homogentisate[c] => H2O[c] + CO2[c] + Gentisate aldehyde[c]		0	0
R1960	Lumped reaction for biosynthesis of galactosaminogalactan	0.754 UDP-galactose[c] + 0.065 UDP-glucose[c] + 0.181 UDP-N-acetyl-D-galactosamine[c] => UDP[c] + Galactosaminogalactan[c]		0.0134553	0.0121339
R1961	Lumped reaction for biosynthesis of galactoglucomannan	0.332 UDP-galactose[c] + 0.1 UDP-glucose[c] + 0.435 GDP-mannose[c] + 0.133 UDP-alpha-D-galactofuranose [c] => 0.435 GDP[c] + 0.565 UDP[c] + Galactoglucomannan[c]		0.11922	0.107512
R1962	Ubiquinol oxidase (mitochondrial alternative oxidase (aox))	Ubiquinol[m] + 0.5 Oxygen[m] => H2O[m] + Ubiquinone[m]		0	0
R1963	NADPH oxidase	Proton (energy metabolism)[c] + NADPH[c] + Oxygen[c] => NADP(+)[c] + Hydrogen peroxide[c]		0	0
R1964	Non enzymatic reaction	L-Glutamate 5-semialdehyde[m] <=> Proton (energy metabolism)[c] + H2O[c] + (S)-1-Pyrroline-5-carboxylate[m]		0	0
R1965	gamma-glutamylcyclotransferase	gamma-L-Glutamyl-L-cysteine[c] => L-Cysteine[c] + 5-oxo-L-proline[c]		0	0
R1966	stearoyl-CoA 15-desaturase	Proton (energy metabolism)[c] + NADPH[c] + Oxygen[c] + Octadecadienoyl-[acp][c] => 2 H2O[c] + NADP(+)[c] + Octadecatrienoyl-[acp][c]		0	0
R1967	MIPC synthase	GDP-mannose[c] + Inositol phosphorylceramide[c] => GDP[c] + Mannose-inositol-P-ceramide[c]		0.000229744	0.000207183
R1968	Squalene monooxygenase	Proton (energy metabolism)[c] + NADPH[c] + Oxygen[c] + Squalene[c] => H2O[c] + NADP(+)[c] + (S)-2,3-Epoxysqualene[c]		0.081168	0.0731972
R1969	geranylgeranyl-diphosphate:isopentenyl-diphosphate transtransferase	Isopentenyl diphosphate[c] + geranylgeranyl diphosphate[c] => Proton (energy metabolism)[c] + Pyrophosphate[c] + all-trans-polyprenyl diphosphate[c]		0	0
R1970	4alpha-methylzymosterol:NADP+ 3-oxidoreductase	Proton (energy metabolism)[c] + NADPH[c] + 4-methylcholesta-8,24-diene-3-ol[c] => NADP(+)[c] + 4alpha-Methylzymosterol[c]		0.081168	0.0731972
R1971	R1194	Oxygen[c] + 4alpha-Methylzymosterol[c] => 2 Proton (energy metabolism)[c] + CO2[c] + Zymosterol[c]		0.081168	0.0731972
R1972	Artifical protein synthesis reaction	2554 ATP[c] + 46 Glycine[c] + 88 L-Serine[c] + 25 L-Glutamate[c] + 17 L-Glutamine[c] + 42 L-Valine[c] + 10 L-Cysteine[c] + 65 L-Alanine[c] + 3 L-Methionine[c] + 4 L-Histidine[c] + 20 L-Tryptophan[c] + 44 L-Aspartate[c] + 25 L-Asparagine[c] + 20 L-Arginine[c] + 74 L-Threonine[c] + 48 L-Leucine[c] + 24 L-Isoleucine[c] + 13 L-Lysine[c] + 22 L-Phenylalanine[c] + 27 L-Tyrosine[c] + 22 L-Proline[c] => …		0	0
R1973	Non enzymatic reaction	Proton (energy metabolism)[c] + Ammonium hydroxide[c] <=> H2O[c] + NH3[c]		0	0
R1974	RNA synthesis	0.13641 ATP[c] + 0.080349 H2O[c] + 0.0097602 AMP[c] + 0.016694 CMP[c] + 0.01794 GMP[c] + 0.011701 UMP[c] => 0.13641 ADP[c] + 0.13641 Orthophosphate[c] + rna[c]		0.823456	0.742591
R1975	Adenosinetriphosphatase	ATP[c] + H2O[c] => ADP[c] + Proton (energy metabolism)[c] + Orthophosphate[c]		1.9	1.9
R1976	Artificial reaction	0.5 (R)-(-)-allantoin[c] + 0.5 (S)-(+)-allantoin[c] <=> Allantoin[c]		2.21e-29	1.18e-28
R1977	galactitol:sorbose interconversion	NAD(+)[c] + Galactitol[c] <=> Proton (energy metabolism)[c] + NADH[c] + L-Sorbose[c]		0	0
R1978	Diphthine synthase	H2O[c] + S-Adenosyl-L-methionine[c] + 2-(3-Carboxy-3-aminopropyl)-L-histidine[c] => Proton (energy metabolism)[c] + S-Adenosyl-L-homocysteine[c] + 2-[3-Carboxy-3-(methylammonio)propyl]-L-histidine[c]		0	0
R1979	Nucleoside-diphosphate kinase	ATP[c] + dADP[c] => ADP[c] + dATP[c]		0	0
R1980	stearoyl-CoA 15-desaturase	Proton (energy metabolism)[c] + NADH[c] + Oxygen[c] + Octadecadienoyl-[acp][c] => 2 H2O[c] + NAD(+)[c] + Octadecatrienoyl-[acp][c]		0	0
R1981	Polyketide chain shortening	H2O[c] + Common intermediate in naphtha-gamma-pyrone and melanine synthesis[c] => Proton (energy metabolism)[c] + Acetoacetate[c] + 1,3,6,8-Tetrahydroxynaphthalene[c]		0	0
R1982	Oxidase	NADP(+)[c] + Yanuthone E[c] <=> Proton (energy metabolism)[c] + NADPH[c] + Yanuthone D[c]		0	0
R1983	N-hydroxyornithine acetyltransferase	Acetyl-CoA[c] + N5-hydroxy-L-ornithine[c] => Coenzyme A[c] + N5-Acetyl-N5-hydroxy-L-ornithine[c]		0	0
R1984	Mevalonyl-CoA ligase	Coenzyme A[p] + 3 Proton (energy metabolism)[p] + ATP[p] + (R)-Mevalonate[p] => Mevalonyl-CoA[p] + AMP[p] + Pyrophosphate[p]		0	0
R1985	Anhydromevalonyl-CoA transferase	Anhydromevalonyl-CoA[p] + N5-hydroxy-L-ornithine[p] => Coenzyme A[p] + 4 Proton (energy metabolism)[p] + N(5)-anhydromevalonyl-N(5)-hydroxy-L-ornithine[p]		0	0
R1986	Coprogen B synthase	3 N(5)-anhydromevalonyl-N(5)-hydroxy-L-ornithine[c] => 3 H2O[c] + Coprogen B without iron bound[c]		0	0
R1987	Iron release from coprogen B	3 Proton (energy metabolism)[c] + Coprogen B with iron bound[c] => Fe3+[c] + Coprogen B without iron bound[c]		0	0
R1988	Acetyl esterases	H2O[e] + Acetylxylan[e] => Proton (energy metabolism)[e] + Xylans[e] + Acetate[e]		0	0
R1989	Acetyl esterase	H2O[e] + Celluloseacetate[e] => Proton (energy metabolism)[e] + Cellulose[e] + Acetate[e]		0	0
R1990	Acetyl esterase	H2O[e] + Acetylated starch[e] => Proton (energy metabolism)[e] + Starch[e] + Acetate[e]		0	0
R1991	Decarboxylation of carlosic acid	Carlosic acid[c] => 3 Proton (energy metabolism)[c] + CO2[c] + Demethyl-decarboxy agglomerin F[c]		0	0
R1992	Polyphosphate kinase	2 Proton (energy metabolism)[c] + ATP[c] => ADP[c] + Polyphosphate[c]		0	0
R1993	endo-glucanase	H2O[e] + 1,4-beta-D-glucan[e] => D-Glucose[e]		0	0
R1994	endo-alpha-1,3-glucanase	H2O[e] + alpha 1,3-glucan[e] => D-Glucose[e]		0	0
R1995	NADHX epimerase	(R)-NADHX[c] <=> (S)-NADHX[c]		0	0
R1996	NADHX reductase	ATP[c] + (S)-NADHX[c] => ADP[c] + 3 Proton (energy metabolism)[c] + Orthophosphate[c] + NADH[c]		-3.39e-29	0
R1997	NADPHX epimerase	(R)-NADPHX[c] <=> (S)-NADPHX[c]		0	0
R1998	NADPHX reductase	ATP[c] + (S)-NADPHX[c] => ADP[c] + 5 Proton (energy metabolism)[c] + Orthophosphate[c] + NADPH[c]		0	0
R1999	Branched-chain alpha-keto acid dehydrogenase	Coenzyme A[m] + NAD(+)[m] + (S)-3-Methyl-2-oxopentanoic acid[m] => CO2[m] + NADH[m] + (S)-2-Methylbutanoyl-CoA[m]		0	0
R2000	Branched-chain alpha-keto acid dehydrogenase	Coenzyme A[m] + NAD(+)[m] + 4-Methyl-2-oxopentanoate[m] => CO2[m] + NADH[m] + 3-methylbutanoyl-CoA; isovaleryl-CoA[m]		0	0
R2001	4,4'-dihydroxy-3,3'-dimethoxystilbene alphabeta-dioxygenase	Oxygen[c] + 4,4'-dihydroxy-3,3'-dimethoxystilbene[c] => 2 Vanillin[c]		0	0
R2002	1.1.1.252-RXN	NADP(+)[c] + scytalone[c] <=> Proton (energy metabolism)[c] + NADPH[c] + 1,3,6,8-Tetrahydroxynaphthalene[c]		0	0
R2003	1.1.1.252-RXN	NADP(+)[m] + scytalone[m] <=> Proton (energy metabolism)[m] + NADPH[m] + 1,3,6,8-Tetrahydroxynaphthalene[m]		0	0
R2004	deoxyhypusine synthase;spermidine:eIF5A lysine 4-aminobutyltransferase (propane-1,3-diamine-forming)	Spermidine[c] + EIF5A-LYSINE[c] => Proton (energy metabolism)[c] + propane-1,3-diamine[c] + CPD-9973[c]		0	0
R2005	2-acetolactate mutase	2-Acetolactate[m] <=> 3-hydroxy-3-methyl-2-oxobutanoate[m]		0	0
R2006	Beta-Ala-His dipeptidase	H2O[c] + carnosine[c] => beta-Alanine[c] + L-Histidine[c]		0	0
[truncated: 595 more rows]
