# Supplementary material for: The Weimberg pathway: an alternative for Myceliophthora thermophila to utilize d-xylose
Source: Biotechnol Biofuels Bioprod. 2023 Jan 23;16:13. doi: 10.1186/s13068-023-02266-7 (PMC9869559; doi:10.1186/s13068-023-02266-7)
Supplement: Supplementary file 9 — Additional file 9: Primers used for the genetic manipulation in M. thermophila. [file 13068_2023_2266_MOESM9_ESM.xlsx]

## Sheet: Table S1
Additional file 9 Primers used for the genetic manipulation in M. thermophila.
Name	Prime sequence (5’-3’)	Notes
Donor DNA construction
43671-up-f	ACTAGTGTTTAAACGATATCAACCTACCGGATTTGGCACATG	Cloning MYCTH_43671 5’ flanking region
43671-up-r	ATCAGTTAACGTCGttaGTCGACCTTCCAGAGGCCG	Cloning MYCTH_43671 5’ flanking region
43671-down-f	CGAGTTCTTCTGAGACTACTTCGACCTCTACCTCATCC	Cloning MYCTH_43671 3’ flanking region
43671-down-r	TTCTAGAGGATCCGAATTCcGTGTTCAGGCAAGCGGCA	Cloning MYCTH_43671 3’ flanking region
43671-neo-f	GGAAGGTCGACtaaCGACGTTAACTGATATTGAAGGAGCAT	Cloning PtrpC-neo cassette
43671-neo-r	AGGTCGAAGTAGTCTCAGAAGAACTCGTCAAGAAGGCG	Cloning PtrpC-neo cassette
pAN52-f	gGAATTCGGATCCTCTAGAAAGCTTGGCACTGGCCG	Cloning pAN52 backbone
pAN52-r	GATATCGTTTAAACACTAGTCTCGAGTTAATTAAAGATCTGCAGAGAT	Cloning pAN52 backbone
113236-up-f	ACTAGTGTTTAAACGATATCGTGTAAAAGACCTACTAATCCTGATGTGG	Cloning MYCTH_113236 5’ flanking region
113236-up-r	ATATCAGTTAACGTCGttaGACCTCCTTCTCGTTGCCG	Cloning MYCTH_113236 5’ flanking region
113236-down-f	GAGTTCTTCTGAGCATCCACTGCACCGGCtactc	Cloning MYCTH_113236 3’ flanking region
113236-down-r	TTCTAGAGGATCCGAATTCcGTCGCCTTCCTCGACATCATgc	Cloning MYCTH_113236 3’ flanking region
113236-neo-f	GAGAAGGAGGTCtaaCGACGTTAACTGATATTGAAGGAGCAT	Cloning PtrpC-neo cassette
113236-neo-r	GTGCAGTGGATGCTCAGAAGAACTCGTCAAGAAGGCG	Cloning PtrpC-neo cassette
PtrpC-bar-f	GGAAGGTCGACtaaCGACGTTAACTGATATTGAAGGAGCAT	Cloning PtrpC-bar cassette for donor-pAN52-43671-bar-comp
PtrpC-bar-r	CGAAGTAGTCTCAAATCTCGGTGACGGGCAG	Cloning PtrpC-bar cassette for donor-pAN52-43671-bar-comp
43671-TAA-up-r	AGGTCGAAGTAGTCttaGTCGACCTTCCAGAGGCCGaag	Cloning MYCTH_43671 5’ flanking region
43671-TAA-down-f	GAAGGTCGACtaaGACTACTTCGACCTCTACCTCATCC	Cloning MYCTH_43671 3’ flanking region
43671-5-C-r	CGTCACCGAGATTTGAGGAGAAGAGGTGGCCCGCCC	Cloning pAN52-5′-3′-43671 cassette
43671-3-C-f	CCGACTGGGGCATTGACTACTTCGACCTCTACCTCATCC	Cloning pAN52-5′-3′-43671 cassette
PtrpC-bar-f1	CGACGTTAACTGATATTGAAGGAGCAT	Cloning PtrpC-bar cassette for pAN52-5′-3′-43671
PtrpC-bar-r2	CTCAAATCTCGGTGACGGGCAG	Cloning PtrpC-bar cassette for pAN52-5′-3′-43671
43671-Ptrpc-f	CCTTCAATATCAGTTAACGTCGTCCGGTCTGGAAAGATTGTGGTG	Cloning promoter of MYCTH_43671 and MYCTH_43671
43671-C-r	GGTCGAAGTAGTCAATGCCCCAGTCGGCGAGCTG	Cloning promoter of MYCTH_43671 and MYCTH_43671
xylC-f	GACTAGTCATGACCGCACAAGTGACCTG	Cloning xylC
xylC-r	CAAGCCACCATCTCACACTAGCCGCACTTCATGT	Cloning xylC
Tpdc-f	GGCTAGTGTGAGATGGTGGCTTGGTGGCT	Cloning terminator Tpdc (MYCTH_112121)
Tpdc-r	atcGGATTACAGCGCAGTGCACG	Cloning terminator Tpdc (MYCTH_112121)
Ppgk-f	atcTGGCCATCGAGATCCACGAG	Cloning promoter Ppgk
Ppgk-r	AGATTGCAGAAGACATCTTGGTGATTCTACTGAGCAATTGGC	Cloning promoter Ppgk
pck-up-f	GCAGTTGGCTGACTTGAAGTAATCTCTGCAGATCTTTAATTAACGGCTCGAGTTTTGTCGC	Cloning Mtpck 5’ flanking region
pck-up-r	CGGGCATCGAGAGGTGAAAAGCACCGTCACTCGAGTTAATCGTAGAGCGCGGCGAC	Cloning Mtpck 5’ flanking region
pck-down-f	TATTTTCTCCTTACGCATCTGTGCGGTATTTCACACCGCAGTCAGGTCGACTATATGCCGTCG	Cloning Mtpck 3’ flanking region
pck-down-r	ACTATGCGGCATCAGAGCAGATTGTACTGAGAGTGCACCATATGGACGTTCTCCAGAACGGAGC	Cloning Mtpck 3’ flanking region
TtrpC-f	GCAGTTGGCTGACTTGAAGTAATCTCTGCAGATCTTTAATTAATCCACTTAACGTTACTGAAATCATCAAACAG	Cloning TtrpC-PtrpC-bar cassette
Bar-r	GTTGCATATCGAATGTCAAATCTCGGTGACGGGCAG	Cloning Ttrpc-PtrpC-bar cassette
Ppdc-f	TCACCGAGATTTGACATTCGATATGCAACCCGATCTCAAG	Cloning promoter Ppdc (MYCTH_112121)
Ppdc-r	TCCGGTTAGACATGTCTGTTGTTGGCGATGTTTGT	Cloning promoter Ppdc (MYCTH_112121)
xylD-f	CCAACAACAGACATGTCTAACCGGACTCCTCGC	Cloning xylD
xylD-r	GGCCGACCGATTCAATGGTTGTGCCTAGGTAGTTTTG	Cloning xylD
TgpdA-f	CAACCATTGAATCGGTCGGCCCCC	Cloning terminator TgpdA (MYCTH_2311855)
Tgpda-r	CGGTCATGGGTTTAAACCCTGGACGGCATGTGGGTTTCA	Cloning terminator TgpdA (MYCTH_2311855)
xylA-f	GCCGTCCAGGGTTTAAACCCATGACCGATACCCTACGGCATTACA	Cloning xylA
xylA-r	GCCGGCTTGACTCAAGACCAAGAGTATGAAGTCTTGGTCT	Cloning xylA
Teif-f	TTGGTCTTGAGTCAAGCCGGCAGGCTTTCA	Cloning terminator Teif (MYCTH_2298136)
Teif-r	CCTGACTGCGGCGGGACGGCTAATGAAC	Cloning terminator Teif (MYCTH_2298136)
pck-f2	GTCCCGCCGCAGTCAGGTCGACTATATGCCG	Cloning Mtpck 3’ flanking region
pck-r2	TTTTCCCAGTCACGACGTTGTAAAACGACGGCCAGTGCCAATAGTTTAGCGGCCGCATTCTTATGACGTTCTCCAGAACGGAGCC	Cloning Mtpck 3’ flanking region
Peif-f	TGCCGTCCAGGGTTTCCACATCATGTAAACAGAGGCT	Cloning promoter Peif (MYCTH_2298136)
Peif-r	TCAGACACTCCCATCTTGTTGTTGTTGTTGTGTTGAGGAGC	Cloning promoter Peif (MYCTH_2298136)
xylX-f	CAACAACAACAAGATGGGAGTGTCTGAATTTCTACCAGAAG	Cloning xylX
xylX-r	TCAGAGAGGTTCGTTCATAGCAAACCACGTCCTGCT	Cloning xylX
Tcbh-f	TGGTTTGCTATGAACGAACCTCTCTGAAGGAGGT	Cloning terminator Tcbh (MYCTH_109566)
Tcbh-r	gtcaattctactgTGGTACCTATTATAGCATTTGGCTATCTATAGGT	Cloning terminator Tcbh (MYCTH_109566)
Ptef-f	AATAGGTACCACAGTAGAATTGACCGTGTACGTACATG	Cloning promoter Ptef (MYCTH_2298136)
Ptef-r	GTATCGGTCATGGGTTTTTTGACGGTATTTGTGTTCTGAAGAACG	Cloning promoter Ptef (MYCTH_2298136)
Pgpda-xyld-f	CACATCACAGAAATCAAAATGTCTAACCGGACTCCTCGC	Cloning xylD-Tgpda cassette
Tgpda-Ttrpc-r	AGGTAATCCTTCTTTCTAGTGGACGGCATGTGGGTTTCA	Cloning xylD-Tgpda cassette
Trxyd1-f	CTGTTCTGTCGCCAATTGCatggcgtctggaaacccttaca	Cloning Trxyd1
Trxyd1-r	TTTCAGTAACGTTAAGTGGActactgattccccgtgttgagagg	Cloning Trxyd1
Mtxyd1-f	GTCCTGTTCTGTCGCCAATTGCatggcgtcgtcaactgcgta	Cloning Mtxyd1
Mtxyd1-r	TTTCAGTAACGTTAAGTGGAttaccgctttcccgtgttcagc	Cloning Mtxyd1
Ttrpc-f	TCCACTTAACGTTACTGAAATCATCAAACAGC	Cloning fragment donor-pAN52-pck
Ppgk-r	GCAATTGGCGACAGAACAGGAC	Cloning fragment donor-pAN52-pck
Construction of sgrNA expressing plasmids
g-113236-f	GATCTTCCTCACCACCAAGCGTTTTAGAGCTAGAAATAG	Cloning U6-113236-sgRNA
g-113236-r	TGGTGAGGAAGATCGAGGAAAGAAAGAAAAGAAGAGGAGGAAGAT	Cloning U6-113236-sgRNA
g-43671-f	CTTTCTTTCCTCGTCTACAACGCCATCAAGGCGTTTTAGAGCTAGAAATAGC	Cloning U6-43671-sgRNA
g-43671-r	TGGCGTTGTAGACGAGGAAAGAAAGAAAAGAAGAGGAGGAAGAT	Cloning U6-43671-sgRNA
Construction of expression vector
Ptef-PtrpC-f	CAATATCAGTTAACGTCGCAGTAGAATTGACCGTGTACGTACATG	Cloning promoter Ptef for Ptef-Mtxyd1-TtrpC cassette
Ptef-Mtxyd1-r	TTTGACGGTATTTGTGTTCTGAAGAACGA	Cloning promoter Ptef for Ptef-Mtxyd1-TtrpC cassette
Mtxyd1-Ptef-f	AGAACACAAATACCGTCAAAatggcgtcgtcaactgcgta	Cloning Mtxyd1 for Ptef-Mtxyd1-TtrpC cassette
Mtxyd1-r	TTTCAGTAACGTTAAGTGGAttaccgctttcccgtgttcagc	Cloning Mtxyd1 for Ptef-Mtxyd1-TtrpC cassette
Ttrpc-Mtxyd1-f	gcggtaaTCCACTTAACGTTACTGAAATCATCAAACAG	Cloning terminator TtrpC for Ptef-Mtxyd1-TtrpC cassette
Ttrpc-r	CTAGAAAGAAGGATTACCTCTAAACAAGTGTACCT	Cloning terminator TtrpC for Ptef-Mtxyd1-TtrpC cassette
PtrpC-f2	CGTCCCGCCCGACGTTAACTGATATTGAAGGAGCATTT	Cloning PtrpC-neo cassette
neo-r2	ATCGATGCGGCCGCCCGCGGTCAGAAGAACTCGTCA	Cloning PtrpC-neo cassette
Peif-f	TAATTAACTCGAGCCACATCATGTAAACAGAGGCT	Cloning Peif-xylX-Tcbh cassette
Tcbh-r2	gtcaattctactgTGGTACCTATTATAGCATTTGGCTATCTATAGGT	Cloning Peif-xylX-Tcbh cassette
Ptef-KsaD-f	AATAGGTACCACAGTAGAATTGACCGTGTACGTACATG	Cloning promoter Ptef for Ptef-KsaD-Teif cassette
Ptef-KsaD-r	ATCATTTTGACGGTATTTGTGTTCTGAAGAACGA	Cloning promoter Ptef for Ptef-KsaD-Teif cassette
PtrpC-f3	CGTCCCGCCCGACGTTAACTGATATTGAAGGAGCATTT	Cloning pAN52-neo backbone
pAN52-r2	GTGGCTCGAGTTAATTAAAGATCTGCAGAGATTAC	Cloning pAN52-neo backbone
BxxylX-f	CAACAACAACAAGATGTCTGCCACTTCCCCAAGC	Cloning BxxylX
BxxylX-r	GAGAGGTTCGTTTAGGCAGAGGCCAGGAGG	Cloning BxxylX
Ppsf-f	tctgcagatctttaattaactcgagcacccgccatgattccgtag	Cloning promoter Ppsf (MYCTH_2298136) for fragment Ppsf-Mtxyd1-Ttrpc
Ppsf-r	cgcagttgacgacgccatactagttttgacggtatttgtgttctgaagaacgaa	Cloning promoter Ppsf (MYCTH_2298136) for fragment Ppsf-Mtxyd1-Ttrpc
Ppsf-Mtxyd1-f	cacaaataccgtcaaaactagtatggcgtcgtcaactgcgta	Cloning Mtxyd1 for fragment Ppsf-Mtxyd1-Ttrpc
Mtxyd1-Ttrpc-r	tgatgatttcagtaacgttaagtggatccttaccgctttcccgtgttcagc	Cloning Mtxyd1 for fragnent Ppsf-Mtxyd1-Ttrpc
Mtxyd1-Ttrpc-f	ggaaagcggtaaggatccacttaacgttactgaaatcatcaaacagcttg	Cloning terminator Ttrpc for fragment Ppsf-Mtxyd1-Ttrpc
Ttrpc-Pcwg-r	aagaagggtgaggacggtgaagaaggattacctctaaacaagtgtacctgt	Cloning terminator Ttrpc for fragment Ppsf-Mtxyd1-Ttrpc
Pcwg-f	ggtaatccttcttcaccgtcctcacccttcttttttg	Cloning promoter Pcwg (MYCTH_2296382) for fragment Pcwg-xylC-Tpdc
Pcwg-r	gagcagtcatactagtcttgggagatgagtgattcagaga	Cloning promoter Pcwg (MYCTH_2296382) for fragment Pcwg-xylC-Tpdc
Pcwg-xylC-f	tcccaagactagtatgactgctcaggtcacctgtg	Cloning xylC for fragment Pcwg-xylC-Tpdc
xylC-Tpdc-r	aaagagatttctcatcaccgcagccgacac	Cloning xylC for fragment Pcwg-xylC-Tpdc
xylC-Tpdc-f	ctgcggtgatgagaaatctctttcttaattgagccatag	Cloning terminator Tpdc (MYCTH_112121) for fragment Pcwg-xylC-Tpdc
Tpdc-Pahr-f	cgcaaccgagaacgttcattttcagaggcgtc	Cloning terminator Tpdc (MYCTH_112121) for fragment Pcwg-xylC-Tpdc
Pahr-f	aatgaacgttctcggttgcgcaacgaacatcc	Cloning promoter Pahr (MYCTH_2095451) for fragment Pahr-adh1-Tcdh
Pahr-r	gggatagacatactagttttgcttcggtttatgttgagtt	Cloning promoter Pahr (MYCTH_2095451) for fragment Pahr-adh1-Tcdh
adh1-f	cgaagcaaaactagtatgtctatcccagaaactcaaaaaggtg	Cloning adh1 for fragment Pahr-adh1-Tcdh
adh1-r	cgcgtgggcggatccttatttagaagtgtcaacaacgtatctac	Cloning adh1 for fragment Pahr-adh1-Tcdh
Tcdh-f	ataaggatccgcccacgcgtgggttattaaca	Cloning terminator Tcdh (MYCTH_111388) for fragment Pahr-adh1-Tcdh
Tcdh-r	tcaatatcagttaacgtcgtctagaggggcagccggtctgctg	Cloning terminator Tcdh (MYCTH_111388) for fragment Pahr-adh1-Tcdh
Phsp70-f	ggccgctctagaactagtgcttggtactagcctacaagaagccatg	Cloning promoter Phsp70 (MYCTH_112686) for fragment Phsp70-xylD-Tpsf
Phsp70-r	acaaagcggatctcatactagtcttgtgtgttcgcaatctgaa	Cloning promoter Phsp70 (MYCTH_112686) for fragment Phsp70-xylD-Tpsf
Phsp70-xylD-f	cacacaagactagtatgagatccgctttgtctaacagaact	Cloning xylD for fragment Phsp70-xylD-Tpsf
xylD-Tpsf-r	actgtgaattcttaatgattgtgtctaggaagtttggcggc	Cloning xylD for fragment Phsp70-xylD-Tpsf
Tpsf-f	cacaatcattaagaattcacagtttcttgccgtagcaa	Cloning terminator Tpsf (MYCTH_2298136) for fragment Phsp70-xylD-Tpsf
Tpsf-r	ggagcgcttcaggtcaggcccaggccca	Cloning terminator Tpsf (MYCTH_2298136) for fragment Phsp70-xylD-Tpsf
Pcyc-f	ggcctgacctgaagcgctccggcttggc	Cloning promoter Pcyc (MYCTH_2316564) for fragment Pcyc-KivD-Teif5A
Pcyc-r	attttcctccatactagtcttgacggttggggt	Cloning promoter Pcyc (MYCTH_2316564) for fragment Pcyc-KivD-Teif5A
KivD-f	caagactagtatggaggaaaatcccggacca	Cloning KivD for fragment Pcyc-KivD-Teif5A
KivD-r	gctttcaatcttcaaatgacatacacgccgtaacc	Cloning KivD for fragment Pcyc-KivD-Teif5A
Teif5A-f	tcatttgaagattgaaagctgcgccttggtc	Cloning terminator Teif5A (MYCTH_2297659) for fragment Pcyc-KivD-Teif5A
Teif5A-r	ttctgtcgacggtatcgataagcttgcagagggctcagcaagcg	Cloning terminator Teif5A (MYCTH_2297659) for fragment Pcyc-KivD-Teif5A
mdlC-f	CCCACATCACAGAAATCAAAAATGGCCAGCGTCCACGGCAC	Cloning mdlC
mdlC-r	AAGTGGATCCGAATTCGATTCACTTGACGGGGCTCACGGT	Cloning mdlC
PCR analysis of gene disruption
pck-KO-f	GAAGAACGGTTCGTCTTTTTCGT	Detecting pck disruption
pck-KO-r	ACAGCTTGTCTGTAAGCGGAT	Detecting pck disruption
113236-KO-f	GTGTAAAAGACCTACTAATCCTGATGTGG	Detecting MYCTH_113236 disruption
113236-KO-r	GTCGCCTTCCTCGACATCATgc	Detecting MYCTH_113236 disruption
43671-KO-f	AACCTACCGGATTTGGCACATG	Detecting MYCTH_43671 disruption
43671-KO-r	GTGTTCAGGCAAGCGGCAgagca	Detecting MYCTH_43671 disruption
RT-qPCR
RT-Actin-f	AACGCTCCTGCCTTCTAC	RT-qPCR for Actin (MYCTH_2314852)
RT-Actin-r	GTAACACCATCACCAGAGTC	RT-qPCR for Actin (MYCTH_2314852)
RT-xylX-f	GGGAGTGACCTTTGCAGTGT	RT-qPCR for xylX
RT-xylX-r	TAGCCGTTGTGCTCCTTGAG	RT-qPCR for xylX
RT-BxxylX-f	ATATGGAGGTGGGCATTGGC	RT-qPCR for BxxylX
RT-BxylX-r	GGACAATCTCAGGCTCAGGG	RT-qPCR for BxxylX
RT-Mtxyd1-f	TGGGTGTTCCAGACGCTCTA	RT-qPCR for Mtxyd1
RT-Mtxyd1-r	GCCCCTGTGTGGTACTTGTT	RT-qPCR for Mtxyd1
RT-KsaD-f	CCAACTTTCCCGTCGCATTC	RT-qPCR for KsaD
RT-KsaD-r	GATGTGCGTTGTGAGCCTTG	RT-qPCR for KsaD
RT-xylA-f	TTGCAGGAGAAGCACTACGG	RT-qPCR for xylA
RT-xylA-r	CATGCTGGGATTGCGATTGG	RT-qPCR for xylA
