# Supplementary material for: The Weimberg pathway: an alternative for Myceliophthora thermophila to utilize d-xylose
Source: Biotechnol Biofuels Bioprod. 2023 Jan 23;16:13. doi: 10.1186/s13068-023-02266-7 (PMC9869559; doi:10.1186/s13068-023-02266-7)
Supplement: Supplementary file 10 — Additional file 10: Plasmids used in present study. [file 13068_2023_2266_MOESM10_ESM.xlsx]

## Sheet: Table S1
Additional file 10 Plasmids used in present study
Plasmid name	Relevant genotype
PtrpC-neo	pAN52-PtrpC-neo
donor-43671-neo	pAN52-5'-43671-neo-43671-3'
donor-113236-neo	pAN52-5'-113236-neo-113236-3'
donor-43671-TAA	pAN52-5'-43671-TAA-43671-3'
donor-pAN52-43671-bar-comp	pAN52-5'-43671-bar-43671-3'
donor-pAN52-pck-xylBC-neo	pAN52-5'-pck-xylB-xylC-neo-pck-3'
donor-pAN52-xylDXA-bar	pAN52-xylD-xylX-xylA-bar
donor-pAN52-pck-Trxyd1	pAN52-5'-pck-Trxyd1-pck-3'
donor-pAN52-pck-Mtxyd1	pAN52-5'-pck-Mtxyd1-pck-3'
pAN52-Mtxyd1-xylD-neo	pAN52-Mtxyd1-xylD-neo
pAN52-xylX-xylA-neo	pAN52-xylX-xylA-neo
pAN52-xylX-KsaD-neo	pAN52-xylX-KsaD-neo
pAN52-BxxylX-KsaD-neo	pAN52-BxxylX-KsaD-neo
pAN52-Mtxyd1-xylC-adh1-neo	pAN52-Mtxyd1-xylC-adh1-neo
pCSN44-xylD-KivD-hygr	pCSN44-xylD-KivD-hygr
pAN52-mdlC-bar	pAN52-mdlC-bar
pAN52-PtrpC-bar-PgpdA-TtprC	pAN52-PtrpC-bar-PgpdA-TtprC
