# Supplementary material for: The Weimberg pathway: an alternative for Myceliophthora thermophila to utilize d-xylose
Source: Biotechnol Biofuels Bioprod. 2023 Jan 23;16:13. doi: 10.1186/s13068-023-02266-7 (PMC9869559; doi:10.1186/s13068-023-02266-7)
Supplement: Supplementary file 12 — Additional file 12: The profiles of transcriptional data. [file 13068_2023_2266_MOESM12_ESM.xlsx]

## Sheet: Table S1
Table S1. The profiles of RNA-seq reads mapped to the genome of M. thermophila.
	Counts									RPKM
GeneID	JG207-1	JG207-2	DF1102-1	DF1102-2	DF1406-1	DF1406-2	DF1501-1	DF1501-2		JG207-1	JG207-2	DF1102-1	DF1102-2	DF1406-1	DF1406-2	DF1501-1	DF1501-2
MYCTH_100011	5	4	19	21	21	9	9	13		0.113041	0.0880919	0.423576	0.472927	0.474165	0.201752	0.203581	0.295705
MYCTH_100068	6	6	16248	12851	17321	11388	10377	937		0.343742	0.334844	917.894	733.377	991.056	646.901	594.815	54.0095
MYCTH_100089	17	13	59	34	48	38	67	40		0.726547	0.541212	2.48644	1.44744	2.0488	1.6103	2.86495	1.71998
MYCTH_100127	2917	2628	2253	2707	3110	2847	2589	2462		435.751	382.417	331.875	402.809	463.987	421.695	386.957	370.032
MYCTH_100290	377	412	255	240	266	233	379	366		9.32814	9.93025	6.22163	5.91525	6.57323	5.71633	9.38255	9.11137
MYCTH_100400	5	0	0	2	0	2	3	2		0.209764	0	0	0.0835795	0	0.0831954	0.125925	0.084419
MYCTH_100401	25	21	14	5	7	14	19	39		0.656159	0.536905	0.362333	0.130722	0.183489	0.364338	0.498942	1.02987
MYCTH_100435	29	35	30	28	27	32	21	24		2.82644	3.32292	2.8832	2.71837	2.62815	3.09243	2.04781	2.35344
MYCTH_100489	271	366	319	295	333	299	308	362		5.90951	7.7745	6.85936	6.40785	7.2522	6.46489	6.71987	7.94218
MYCTH_100518	1	1	1	0	1	2	2	0		0.0671598	0.0654212	0.0662247	0	0.0670737	0.133183	0.13439	0
MYCTH_100519	727	882	1216	1312	974	918	890	1040		10.8703	12.8465	17.9289	19.5412	14.5449	13.61	13.3145	15.6455
MYCTH_100541	6	5	5	0	6	7	5	5		0.978614	0.7944	0.804157	0	0.97736	1.13205	0.81594	0.820501
MYCTH_100566	0	0	0	0	0	0	0	0		0	0	0	0	0	0	0	0
MYCTH_100589	229	284	6087	5915	2028	2179	2079	633		7.47008	9.02439	195.796	192.2	66.0695	70.4783	67.8536	20.7751
MYCTH_100608	8	10	16	10	7	9	7	7		0.340086	0.414102	0.670701	0.423454	0.297194	0.379358	0.297731	0.299395
MYCTH_100654	721	853	564	489	703	672	647	845		7.43515	8.56866	5.73514	5.0231	7.24024	6.87119	6.67555	8.76718
MYCTH_100744	1363	1241	1607	1060	997	1076	1066	1169		24.5617	21.7843	28.5554	19.0273	17.9432	19.2257	19.2198	21.1946
MYCTH_100777	248	315	331	279	319	297	244	278		17.013	21.0499	22.3908	19.0653	21.8557	20.202	16.7474	19.1877
MYCTH_100809	1111	1194	723	766	693	782	946	1043		17.342	18.1552	11.1285	11.9103	10.8035	12.1032	14.7742	16.3802
MYCTH_100838	55	78	291	274	160	210	152	115		2.80869	3.88013	14.6536	13.938	8.16028	10.6333	7.76629	5.90865
MYCTH_100975	160	133	160	134	111	99	175	178		18.0102	14.5834	17.7594	15.0249	12.4785	11.0495	19.709	20.1589
MYCTH_101019	189	309	241	332	266	230	280	234		35.5409	56.6024	44.6884	62.189	49.9565	42.8848	52.6809	44.2723
MYCTH_101105	570	690	565	596	469	472	469	639		11.0435	13.0224	10.7942	11.5024	9.07503	9.06739	9.09145	12.4561
MYCTH_101107	80	133	255	288	268	252	191	158		2.69773	4.36887	8.47927	9.67406	9.0258	8.4259	6.4442	5.3606
MYCTH_101172	166	136	238	238	153	159	166	151		5.38204	4.29524	7.60899	7.68643	4.9542	5.11145	5.38487	4.92567
MYCTH_101222	1	1	3	2	0	0	1	0		0.0445237	0.0433712	0.131711	0.0887013	0	0	0.0445471	0
MYCTH_101224	223	201	167	126	230	207	222	253		3.29735	2.89512	2.43494	1.85584	3.3965	3.03486	3.28429	3.76383
MYCTH_101261	73	90	174	165	153	143	124	82		0.645373	0.775068	1.51687	1.45305	1.3509	1.25352	1.09683	0.729374
MYCTH_101321	14	6	9	1	5	12	5	8		0.446659	0.18647	0.28314	0.0317802	0.159317	0.37961	0.159605	0.256795
MYCTH_101345	42	49	48	29	53	57	49	36		2.55258	2.90092	2.87662	1.75565	3.21699	3.43489	2.97958	2.20131
MYCTH_101354	2	2	25	23	20	20	13	3		0.0748666	0.0729286	0.922803	0.857619	0.747707	0.742329	0.486889	0.112987
MYCTH_101394	1387	1338	1241	1038	1206	1252	1750	1880		54.0728	50.8122	47.7073	40.3096	46.9562	48.3966	68.2603	73.741
MYCTH_101399	162	160	187	158	177	162	177	189		3.71508	3.57423	4.22869	3.60927	4.05387	3.68363	4.0612	4.36078
MYCTH_101406	341	403	125	155	195	153	184	301		12.6757	14.5926	4.58182	5.73928	7.23928	5.6392	6.84327	11.2573
MYCTH_101411	4076	4074	2709	2578	2990	3352	2826	3302		82.3652	80.1937	53.9795	51.8921	60.3426	67.1617	57.136	67.1329
MYCTH_101506	156	199	515	390	394	391	281	227		5.0681	6.29772	16.4983	12.621	12.7838	12.5952	9.13388	7.41986
MYCTH_101575	69	87	156	166	93	68	79	108		2.26468	2.78154	5.04885	5.42717	3.04848	2.21296	2.59425	3.5664
MYCTH_101588	605	663	840	746	678	581	737	801		11.9387	12.7445	16.3452	14.6639	13.3621	11.368	14.5511	15.9031
MYCTH_101623	8	18	7	6	14	8	10	23		0.219712	0.481554	0.189571	0.164143	0.384003	0.217852	0.274784	0.635536
MYCTH_101673	64	105	130	142	119	89	128	132		1.30816	2.09063	2.62019	2.89119	2.42924	1.80375	2.61769	2.71458
MYCTH_101679	56	55	54	55	60	35	48	51		0.910585	0.871174	0.865839	0.890848	0.974377	0.564298	0.780912	0.834357
MYCTH_101730	13	9	49	43	15	9	28	11		0.323664	0.218274	1.20298	1.06642	0.37298	0.222178	0.697489	0.275545
MYCTH_10175	236	252	319	218	247	247	250	208		5.96872	6.20839	7.95555	5.49204	6.23892	6.19404	6.32612	5.29275
MYCTH_101762	251	305	196	162	152	181	190	175		12.4984	14.7942	9.62383	8.03534	7.55906	8.93651	9.46592	8.76734
MYCTH_101800	60	59	20	17	30	52	72	25		2.03187	1.94628	0.667859	0.573458	1.01463	1.74605	2.43952	0.851791
MYCTH_101870	90	130	168	196	91	119	115	102		2.44238	3.43656	4.49563	5.29828	2.46635	3.20203	3.12246	2.78497
MYCTH_101972	6	5	17	22	22	17	10	9		0.114855	0.093235	0.320892	0.419499	0.420596	0.322669	0.191526	0.173337
MYCTH_102118	2	1	1	0	5	0	0	3		0.184786	0.0900014	0.0911068	0	0.461374	0	0	0.278875
MYCTH_102133	14	15	4	6	6	5	3	5		0.603171	0.629525	0.169935	0.257497	0.258171	0.213595	0.129319	0.216736
MYCTH_102138	35	29	24	24	40	21	24	42		3.05705	2.46742	2.06708	2.08812	3.4893	1.81871	2.09737	3.69091
MYCTH_102172	36	42	150	170	86	98	80	58		1.65352	1.87917	6.79374	7.77793	3.94501	4.46315	3.67642	2.6803
MYCTH_102226	3	0	0	0	0	2	1	1		0.145751	0	0	0	0	0.0963448	0.0486092	0.0488809
MYCTH_102290	400	373	586	561	473	455	511	426		23.3343	21.196	33.7088	32.5992	27.5575	26.3181	29.8253	25.0031
MYCTH_102295	290	299	180	182	282	262	225	279		16.7948	16.8678	10.2792	10.4992	16.3106	15.0448	13.0373	16.2566
MYCTH_102297	16	9	8	6	10	12	11	11		0.752189	0.412154	0.370858	0.280974	0.469516	0.559367	0.517402	0.520294
MYCTH_102322	53	38	58	58	63	73	48	41		3.37511	2.35725	3.64209	3.67916	4.00679	4.60939	3.05831	2.62691
MYCTH_102448	13	8	5	2	5	4	3	21		0.778248	0.466524	0.295159	0.119265	0.298943	0.237434	0.17969	1.26486
MYCTH_102510	143	168	168	133	134	115	121	138		5.78662	6.62228	6.70361	5.36104	5.41548	4.61418	4.89894	5.61846
MYCTH_102522	63	71	136	146	155	125	105	78		1.31805	1.44697	2.80571	3.04266	3.23868	2.59305	2.19791	1.64186
MYCTH_102533	353	329	641	489	394	382	397	473		7.84751	7.12463	14.0516	10.8287	8.74776	8.42032	8.83031	10.5796
MYCTH_102652	1018	802	575	575	610	525	717	1008		147.925	113.521	82.3895	83.228	88.5251	75.6416	104.242	147.368
MYCTH_102790	65	64	50	48	40	57	59	58		2.35592	2.25963	1.78701	1.73299	1.44794	2.04847	2.13958	2.11507
MYCTH_102792	976	1032	578	588	688	766	722	839		42.5079	43.7834	24.8232	25.5097	29.9262	33.0793	31.4619	36.7647
MYCTH_102797	239	238	245	243	257	284	464	261		3.12106	3.02755	3.15487	3.16096	3.35182	3.67732	6.06249	3.42921
MYCTH_102849	2	4	8	6	9	4	1	3		0.0746917	0.145516	0.294607	0.223204	0.335682	0.148119	0.0373655	0.112723
MYCTH_102871	251	281	598	515	375	341	400	411		7.13877	7.78512	16.7711	14.5903	10.6518	9.6164	11.3825	11.7609
MYCTH_102878	52	84	106	129	77	62	72	80		2.36128	3.71563	4.74635	5.83501	3.49203	2.79154	3.27118	3.65496
MYCTH_102943	598	537	475	449	541	459	489	553		21.5766	18.8741	16.9	16.1375	19.495	16.4211	17.653	20.075
MYCTH_102965	1207	1060	6092	4163	2394	2251	3897	975		36.4702	31.1994	181.51	125.298	72.2434	67.4395	117.812	29.6404
MYCTH_102971	48	22	91	96	157	145	118	88		1.54063	0.687842	2.88011	3.06928	5.03268	4.61459	3.78937	2.84177
MYCTH_102977	123	178	407	428	619	442	439	447		4.07891	5.75001	13.309	14.1381	20.5009	14.5335	14.5657	14.914
MYCTH_102985	1891	2412	3659	4066	2358	2416	2282	2785		10.6242	13.2005	20.2711	22.7551	13.2309	13.4589	12.8277	15.7427
MYCTH_102997	6	5	4	3	2	0	2	4		0.184786	0.150002	0.121476	0.092034	0.0615166	0	0.0616278	0.123945
MYCTH_103022	9	2	3	2	2	4	4	0		0.582414	0.126075	0.191435	0.128922	0.129259	0.256659	0.258987	0
MYCTH_103025	693	900	1221	1251	872	860	877	888		24.6702	31.2098	42.8614	44.3614	31.0027	30.3561	31.2369	31.8055
MYCTH_103032	28	23	23	28	50	33	39	20		1.38992	1.11216	1.12582	1.38451	2.47881	1.62425	1.93697	0.99887
MYCTH_103061	363	347	563	517	330	337	406	504		2.63497	2.45362	4.02984	3.73825	2.39236	2.42553	2.94865	3.68085
MYCTH_103070	3508	2534	783	379	701	813	1534	1879		189.432	133.294	41.6933	20.3865	37.8056	43.5304	82.8796	102.087
MYCTH_103080	429	481	436	428	789	730	634	678		20.7165	22.6262	20.7613	20.5878	38.0521	34.9534	30.632	32.941
MYCTH_103090	430	416	167	158	261	238	350	330		16.5219	15.5702	6.32732	6.04726	10.0156	9.0673	13.4552	12.7572
MYCTH_103096	2237	1902	1210	804	813	1348	2122	1611		12.9084	10.6912	6.88497	4.62137	4.68533	7.71266	12.2512	9.353
MYCTH_103122	120	145	102	107	139	148	225	80		4.88062	5.74475	4.09076	4.33497	5.64614	5.96848	9.15597	3.27365
MYCTH_103124	49	61	76	91	46	40	54	115		1.29244	1.5673	1.97669	2.39091	1.21175	1.04612	1.42507	3.05183
MYCTH_103134	318	186	202	139	200	190	357	284		17.9608	10.2334	11.2502	7.82029	11.2817	10.6405	20.1742	16.1386
MYCTH_103164	2	0	0	1	1	0	0	0		0.120634	0	0	0.0600826	0.0602398	0	0	0
MYCTH_103320	0	0	0	0	0	1	0	0		0	0	0	0	0	0.146747	0	0
MYCTH_103330	160	191	196	165	212	184	179	203		5.96141	6.93221	7.20104	6.1238	7.88875	6.79759	6.67283	7.60981
MYCTH_103334	1734	1833	2408	2282	1448	1510	1561	1770		58.8456	60.595	80.5809	77.1417	49.0769	50.8101	53.0025	60.4348
MYCTH_103379	172	167	333	309	212	223	286	186		7.78825	7.36609	14.8685	13.9373	9.58717	10.0121	12.957	8.4737
MYCTH_103537	28	25	34	40	59	56	102	51		1.96295	1.70726	2.35039	2.79331	4.13092	3.89267	7.1545	3.59725
MYCTH_103571	270	335	261	225	299	330	282	283		7.40255	8.94688	7.05616	6.14481	8.18714	8.97097	7.73561	7.80644
MYCTH_103590	44	54	208	230	173	135	99	94		0.94784	1.13314	4.41831	4.93536	3.72196	2.88353	2.13376	2.03732
MYCTH_103611	91	90	78	63	57	56	53	67		3.53904	3.40954	2.99123	2.44058	2.21392	2.15944	2.06228	2.62161
MYCTH_103620	11	14	12	5	9	11	7	11		0.435209	0.539563	0.468162	0.197053	0.355624	0.431525	0.277096	0.437871
MYCTH_103628	1000	1267	1165	1245	915	876	972	1078		46.1966	57.0159	53.0697	57.2912	42.2157	40.1257	44.9267	50.1046
MYCTH_103671	10	14	9	6	20	5	12	29		0.216293	0.294971	0.191953	0.129271	0.432031	0.107231	0.259687	0.631086
MYCTH_103702	3443	2488	45769	36133	42724	45170	19353	5830		145.206	102.213	1903.4	1517.96	1799.54	1888.88	816.626	247.38
MYCTH_103794	9	8	3	1	4	3	8	5		0.254613	0.220464	0.0836892	0.0281803	0.113016	0.0841525	0.226441	0.142317
MYCTH_103797	15	13	55	63	69	77	37	26		0.473835	0.400026	1.7132	1.98237	2.17685	2.41176	1.16941	0.826338
MYCTH_103818	2	4	1	0	2	2	2	1		0.0968729	0.18873	0.047762	0	0.0967488	0.0960529	0.0969238	0.0487328
MYCTH_103867	19	20	25	24	25	17	15	23		0.576274	0.590901	0.747698	0.725095	0.757284	0.511249	0.455192	0.701863
MYCTH_104005	292	630	340	353	198	205	248	369		11.8762	24.9599	13.6359	14.3013	8.0427	8.26715	10.0919	15.0997
MYCTH_104059	348	412	597	532	373	406	394	412		6.95305	8.01868	11.762	10.5881	7.443	8.04323	7.87627	8.28213
MYCTH_104076	2765	3116	2925	3219	2726	3044	3287	3316		64.0519	70.3143	66.8149	74.2791	63.0676	69.9181	76.1842	77.2859
MYCTH_104102	9	6	1	6	10	4	7	4		1.0656	0.692011	0.116752	0.707639	1.18248	0.469592	0.829237	0.476498
MYCTH_104106	90	110	119	77	102	95	73	107		4.02959	4.79755	5.25382	3.43413	4.56101	4.21745	3.27016	4.82004
MYCTH_104267	326	348	515	484	341	343	282	324		21.2685	22.1161	33.1313	31.4539	22.2187	22.1882	18.4076	21.2674
MYCTH_104380	237	222	213	206	206	175	206	223		48.5668	44.3153	43.0409	42.0501	42.1601	35.558	42.2364	45.9775
MYCTH_104386	37	32	37	43	35	24	31	36		1.47852	1.24562	1.45794	1.7116	1.39681	0.950923	1.23941	1.44736
MYCTH_104551	1030	1020	3047	2763	2171	2009	1745	1537		33.1926	32.0195	96.825	88.6939	69.8727	64.1937	56.2637	49.8342
MYCTH_104570	49	32	26	21	13	10	28	25		2.1517	1.36881	1.12582	0.91857	0.570127	0.435404	1.23019	1.10452
MYCTH_104582	45	52	30	26	31	30	26	50		3.29945	3.714	2.16901	1.89894	2.27005	2.18102	1.90735	3.68849
MYCTH_104628	1210	1164	9569	8407	8396	7992	6073	3336		23.1348	21.6791	180.408	160.114	160.323	151.511	116.175	64.1734
MYCTH_104665	9	19	68	66	88	54	57	35		0.555429	1.14222	4.13815	4.05731	5.42391	3.30437	3.51957	2.17322
MYCTH_104673	26	28	28	30	38	28	34	35		0.842971	0.884314	0.895175	0.968878	1.23046	0.90013	1.10293	1.14171
MYCTH_104674	27	34	25	38	44	36	38	47		0.562671	0.690206	0.513738	0.788829	0.915771	0.743877	0.792323	0.985457
MYCTH_104717	110	105	128	69	77	113	92	87		1.2532	1.16527	1.43797	0.783044	0.876118	1.27648	1.04868	0.997233
MYCTH_104726	13	12	49	36	18	15	7	31		0.232951	0.209465	0.865821	0.642587	0.322134	0.266514	0.125501	0.558897
MYCTH_104802	6107	5599	5076	4211	3380	3047	4078	5335		95.5443	85.329	78.3085	65.6252	52.8125	47.2669	63.834	83.977
MYCTH_104827	376	428	706	658	711	727	629	526		8.20664	9.09977	15.1947	14.3058	15.4985	15.7333	13.7359	11.5508
MYCTH_104887	370	315	368	287	313	271	551	595		10.5483	8.74785	10.3452	8.15026	8.91187	7.66053	15.7167	17.0666
MYCTH_104936	3401	2274	2115	1647	3125	3512	4055	3128		150.725	98.1703	92.4275	72.708	138.316	154.327	179.804	139.475
MYCTH_104945	833	1007	876	867	834	821	960	802		26.1072	30.7436	27.0726	27.0672	26.1051	25.5133	30.1034	25.2894
MYCTH_104959	1808	1955	1557	1687	1582	1508	1627	1794		33.2174	34.9883	28.2076	30.8738	29.028	27.4711	29.9077	33.1618
MYCTH_105006	1786	2317	2742	2767	2135	1879	2273	2439		22.1814	28.0313	33.5804	34.2314	26.4819	23.1389	28.2446	30.4767
MYCTH_105063	1398	1695	391	390	869	829	955	1715		41.2535	48.7229	11.3774	11.4638	25.6104	24.2559	28.1959	50.9175
MYCTH_105072	7884	7952	6156	4805	5602	5234	7031	7192		110.542	108.609	85.1119	67.1094	78.4454	72.7651	98.634	101.456
MYCTH_105128	484	441	148	117	161	122	192	281		11.6218	10.3152	3.5043	2.79849	3.86099	2.90467	4.61274	6.78867
MYCTH_105130	532	655	460	517	619	577	538	586		39.798	47.7309	33.9326	38.5255	46.247	42.799	40.268	44.1058
MYCTH_105157	1641	1539	2659	2248	2195	2015	1748	1843		41.5906	37.9957	66.4531	56.7533	55.5602	50.6372	44.3257	46.996
MYCTH_105197	2207	1814	2564	1813	1393	3185	4357	1673		92.1064	73.7452	105.515	75.3691	58.0606	131.797	181.929	70.2477
MYCTH_105286	7649	8564	7538	7394	6717	7023	8413	8723		207.458	226.262	201.601	199.762	181.947	188.867	228.299	238.035
MYCTH_105318	608	677	592	549	531	426	579	625		20.2464	21.9605	19.4391	18.2107	17.6597	14.0657	19.2909	20.9399
MYCTH_105405	13047	14721	7369	7719	9800	10477	8548	12776		805.187	884.979	448.441	474.521	604.026	641.108	527.812	793.287
MYCTH_105482	1199	2210	3253	1935	1427	2202	932	2238		7.73712	13.8919	20.6993	12.438	9.1966	14.0892	6.01733	14.5301
MYCTH_105575	536	551	328	327	246	228	234	257		12.655	12.6724	7.63628	7.69048	5.80064	5.33753	5.52766	6.10491
MYCTH_105600	451	530	447	381	377	303	354	379		12.7289	14.5713	12.4403	10.7114	10.6267	8.47939	9.99644	10.7622
MYCTH_105650	21130	21757	11953	12178	16643	15902	13341	19334		657.513	659.497	366.769	377.476	517.225	490.642	415.357	605.307
MYCTH_105669	1343	1572	1601	1415	1274	1274	1286	1444		31.126	35.4902	36.5889	32.6672	29.489	29.2769	29.8206	33.6715
MYCTH_105777	2415	3084	3946	3913	2773	2826	3384	3660		34.8074	43.299	56.0818	56.1788	39.9161	40.3864	48.7992	53.0743
MYCTH_105786	707	825	1272	1114	748	887	776	733		22.9223	26.0557	40.6665	35.9777	24.2206	28.5148	25.1727	23.9107
MYCTH_105822	7485	7341	9093	8491	8823	8387	8401	8211		275.669	263.367	330.228	311.504	324.531	306.275	309.568	304.258
MYCTH_105847	7319	8732	5847	5400	7239	6578	5922	6986		253.768	294.923	199.907	186.504	250.673	226.145	205.438	243.704
MYCTH_105869	404	424	550	455	518	505	410	387		17.9543	18.3553	24.1023	20.1421	22.9911	22.2528	18.2305	17.304
MYCTH_105966	1689	1708	1829	2044	1737	1666	1604	1782		70.0009	68.9559	74.7478	84.3846	71.8981	68.4632	66.513	74.3072
MYCTH_10609	391	497	441	411	358	306	322	435		14.6022	18.0804	16.2402	15.2895	13.3527	11.3311	12.0317	16.3448
MYCTH_106293	3190	3510	6018	4829	3748	3650	3830	3677		38.4339	41.1946	71.4969	57.9549	45.099	43.6039	46.1691	44.5725
MYCTH_106343	9705	6153	1036	692	1563	2585	3769	3001		274.882	169.764	28.9348	19.5238	44.2133	72.5971	106.808	85.5195
MYCTH_106346	418	441	434	489	480	577	480	423		12.9483	13.3071	13.2567	15.0888	14.8498	17.7223	14.8767	13.1833
MYCTH_106388	1322	1632	3264	3467	2015	2097	2403	2157		37.8916	45.566	92.2512	98.986	57.6806	59.5961	68.9117	62.2029
MYCTH_106442	137	125	54	46	50	62	86	89		3.0727	2.73098	1.19427	1.0277	1.11999	1.37879	1.92986	2.00835
MYCTH_106463	7751	9032	5783	5723	5151	5920	7256	7435		148.078	168.084	108.943	108.91	98.2808	112.141	138.694	142.91
MYCTH_106502	0	3	0	2	0	1	2	1		0	0.18199	0	0.124067	0	0.0617483	0.124616	0.0626564
MYCTH_106527	5728	4203	5110	3948	4233	5186	8615	6665		99.7347	71.2873	87.7354	68.4745	73.6097	89.5332	150.081	116.76
MYCTH_106599	248	367	220	243	279	222	241	251		7.16824	10.3332	6.27039	6.99642	8.05394	6.36242	6.96957	7.29934
MYCTH_106609	220	231	180	153	210	271	193	192		14.1414	14.464	11.4091	9.79644	13.4813	17.2721	12.4123	12.4171
MYCTH_106618	2166	2463	2244	1997	1811	2115	2007	2344		38.7264	42.8966	39.5623	35.566	32.3378	37.4945	35.9024	42.1653
MYCTH_106768	2770	3138	2538	2345	2009	3322	4977	1919		166.868	184.144	150.764	140.717	120.87	198.428	299.978	116.31
MYCTH_106798	114	122	133	116	155	112	151	151		4.15706	4.33362	4.78238	4.21355	5.6449	4.04956	5.50918	5.53997
MYCTH_106819	52197	52281	41065	39194	34957	41506	41646	46315		1169.06	1140.63	906.929	874.417	781.93	921.743	933.237	1043.67
MYCTH_106827	747	848	526	492	489	520	569	761		42.6431	47.1556	29.609	27.977	27.8792	29.4333	32.4989	43.7081
MYCTH_106950	991	701	1530	1253	794	932	796	701		67.5007	46.5117	102.763	85.0147	54.013	62.9446	54.247	48.0399
MYCTH_107095	5591	7683	3375	3171	3079	2481	3314	3949		179.331	240.053	106.746	101.314	98.6323	78.9044	106.352	127.439
MYCTH_10713	198	324	502	468	326	289	186	295		5.41924	8.63829	13.5484	12.7593	8.91116	7.84295	5.09348	8.12352
MYCTH_107134	527	637	230	238	348	272	259	431		14.5737	17.1596	6.27187	6.55607	9.61127	7.45822	7.16615	11.9918
MYCTH_107142	2063	2566	2621	2376	1958	2043	2341	2144		30.5607	37.028	38.2862	35.0606	28.9681	30.0083	34.6972	31.955
MYCTH_107168	74	58	92	87	85	74	88	92		2.06786	1.5788	2.53506	2.42169	2.37221	2.05036	2.46037	2.58659
MYCTH_107178	47309	47726	53145	60254	67598	71505	56187	45104		953.178	936.688	1055.85	1209.27	1360.21	1428.48	1132.65	914.312
MYCTH_107186	1040	1050	1683	1274	1126	812	981	1254		13.7044	13.478	21.8686	16.7226	14.8186	10.6094	12.9337	16.6254
MYCTH_107255	359	398	482	446	457	401	389	451		10.9092	11.7813	14.443	13.5003	13.8695	12.0824	11.8271	13.7888
MYCTH_107295	3608	1629	1420	1029	1610	1909	2101	2650		95.3229	41.9239	36.9939	27.0804	42.4815	50.0086	55.5373	70.441
MYCTH_107458	599	751	413	336	448	516	468	451		19.3293	23.6068	13.1416	10.8003	14.4381	16.51	15.1099	14.6425
MYCTH_107520	291	353	384	383	290	308	312	283		6.33411	7.48474	8.24204	8.30424	6.30426	6.6474	6.79478	6.19767
MYCTH_107580	1850	2425	4144	3487	2131	1975	2635	3057		21.7217	27.7359	47.9791	40.7833	24.989	22.9931	30.955	36.1132
MYCTH_107689	327	371	281	290	319	355	356	343		8.85894	9.79078	7.50673	7.82601	8.63114	9.5361	9.64966	9.34926
MYCTH_107723	709	877	378	391	583	561	458	610		18.5579	22.361	9.75628	10.1945	15.2403	14.5597	11.9943	16.0643
MYCTH_107763	34	29	2	0	0	0	0	5		1.35076	1.1223	0.0783503	0	0	0	0	0.199857
MYCTH_107796	539	621	366	362	258	196	204	414		6.79804	7.6295	4.55184	4.54791	3.24981	2.45109	2.57427	5.25345
MYCTH_107866	2745	2942	701	882	1020	783	1027	2103		126.202	131.757	31.7798	40.3924	46.8346	35.6938	47.2413	97.2772
MYCTH_107891	5052	5682	3963	3988	5331	5995	4837	4723		82.5678	90.4603	63.8678	64.9248	87.016	97.1504	79.0954	77.663
MYCTH_107972	1062	1298	1008	1022	974	994	900	1162		28.4975	33.9287	26.6719	27.3176	26.1027	26.4471	24.1631	31.3717
MYCTH_107976	694	685	914	822	800	746	603	456		33.8199	32.5171	43.9207	39.9018	38.9355	36.0462	29.4007	22.3576
MYCTH_108044	6	16	403	392	470	235	109	83		0.176836	0.459356	11.7121	11.5084	13.8344	6.86745	3.21421	2.4612
MYCTH_108061	104	154	114	153	126	91	132	166		4.3103	6.21733	4.65897	6.31646	5.2154	3.73959	5.47364	6.92199
MYCTH_108098	1054	1205	906	976	869	920	841	1076		63.815	71.0687	54.0905	58.8627	52.5467	55.2304	50.9455	65.5456
MYCTH_108115	2349	1984	8211	6188	3988	5186	6837	3100		70.1366	57.7049	241.751	184.044	118.921	153.533	204.247	93.1263
MYCTH_108157	2026	2034	4429	4444	3256	3126	2906	2740		41.8934	40.9701	90.3073	91.5354	67.241	64.092	60.1216	57.0041
MYCTH_108294	272	352	625	633	453	397	381	401		7.55238	9.52066	17.1122	17.5076	12.5619	10.9298	10.5844	11.2023
MYCTH_108304	1932	2326	2567	2591	2005	1821	1943	2178		14.8753	17.4453	19.4893	19.8717	15.4176	13.902	14.9679	16.872
MYCTH_108314	252	340	226	234	245	244	250	249		6.62859	8.71182	5.86192	6.13119	6.43621	6.36383	6.57944	6.58975
MYCTH_108317	40	37	967	971	224	236	111	72		0.27993	0.252233	6.67309	6.76889	1.5656	1.63761	0.777215	0.506957
MYCTH_108391	41	41	51	56	53	36	29	42		1.87241	1.82394	2.29667	2.5475	2.41734	1.63015	1.32509	1.92982
MYCTH_108407	8017	14100	701	831	2567	2855	3787	9893		267.524	458.331	23.0664	27.6223	85.55	94.4637	126.437	332.145
MYCTH_108416	10625	11475	6661	5926	5883	6421	4668	7306		70.0427	73.6879	43.2996	38.9138	38.7326	41.9706	30.7888	48.4577
MYCTH_108475	1162	1348	2591	2568	2717	2052	1839	1619		24.3639	27.5322	53.5697	53.6346	56.895	42.6606	38.579	34.1536
MYCTH_108493	3	9	16	13	6	8	13	8		0.144	0.420817	0.757308	0.621575	0.287631	0.38075	0.624329	0.38635
MYCTH_108501	9699	11697	9408	9701	9178	8628	9283	10079		91.3189	107.28	87.3457	90.9827	86.3028	80.5475	87.448	95.4773
MYCTH_108504	1958	2076	2050	2020	1836	1837	1988	2193		30.3067	31.3013	31.2889	31.1448	28.3819	28.1931	30.7872	34.1518
MYCTH_108565	1922	2567	2181	2137	1834	1698	1765	2094		45.99	59.8336	51.4607	50.9357	43.8281	40.2861	42.2554	50.4122
MYCTH_108615	132	115	474	537	278	216	219	338		3.07117	2.60637	10.8747	12.4455	6.45978	4.983	5.09802	7.91216
MYCTH_108627	388	355	331	291	352	515	346	257		11.8355	10.5485	9.9562	8.84212	10.7236	15.5765	10.5599	7.88745
MYCTH_108765	18	29	18	13	22	14	9	18		1.10376	1.73224	1.08839	0.794058	1.34731	0.85121	0.552168	1.11051
MYCTH_108781	2672	2974	318	300	1065	865	1807	1914		106.862	115.861	12.5408	11.9514	42.5384	34.3014	72.306	77.0157
MYCTH_108836	205	139	9060	8911	8713	6755	4861	3945		5.10393	3.37113	222.428	220.997	216.652	166.757	121.089	98.8205
MYCTH_108890	679	920	4799	5003	4701	4164	3768	2589		16.8092	22.1858	117.149	123.372	116.228	102.211	93.329	64.485
MYCTH_108924	2506	1793	4069	4324	3012	3645	4482	2411		67.7002	47.1844	108.395	116.36	81.2657	97.6371	121.146	65.5323
MYCTH_109046	715	912	441	500	313	393	437	493		17.5824	21.8463	10.6936	12.2476	7.68706	9.58238	10.7518	12.1974
MYCTH_109078	1311	1461	1497	1474	1275	1248	1107	1274		30.8465	33.486	34.7325	34.5469	29.961	29.1156	26.0603	30.1593
MYCTH_109194	702	988	1287	1210	853	811	1161	1136		12.9073	17.6956	23.334	22.1612	15.6636	14.7853	21.358	21.0149
MYCTH_109232	146	168	107	127	167	139	157	157		1.5984	1.79164	1.15512	1.38499	1.82597	1.50889	1.71973	1.72935
MYCTH_109373	845	921	1038	953	913	876	921	927		25.9242	27.5244	31.4019	29.1239	27.9745	26.6478	28.2707	28.6139
MYCTH_109377	2428	2886	3810	3241	3117	3145	2927	2955		19.1777	22.2051	29.6745	25.4997	24.5882	24.6307	23.1312	23.483
MYCTH_109444	2583	2355	21841	24533	27597	23699	13052	5545		103.997	92.3625	867.119	983.908	1109.69	946.093	525.776	224.619
MYCTH_109499	82	88	23	16	16	15	25	58		1.82802	1.91099	0.505598	0.3553	0.35623	0.331563	0.557616	1.3009
MYCTH_109510	21744	15892	22095	15019	11511	20116	37728	8778		798.981	568.833	800.574	549.726	422.428	732.903	1387.04	324.52
MYCTH_109530	3421	4363	2010	2124	2677	2732	2570	3208		114.556	142.318	66.3699	70.8479	89.5274	90.7096	86.1044	108.081
MYCTH_109533	687	832	519	470	686	705	553	686		25.478	30.0567	18.9796	17.3626	25.4083	25.9242	20.5193	25.5966
MYCTH_109542	20244	11540	7662	6020	11765	16189	24323	13263		502.715	279.152	187.619	148.912	291.783	398.615	604.325	331.372
MYCTH_109566	1392	1037	3581	3157	7919	5758	4944	3040		34.5136	25.046	87.5519	77.9711	196.094	141.557	122.647	75.8357
MYCTH_109620	15470	13829	754	698	3002	3267	4201	6097		359.234	312.815	17.2651	16.1455	69.6212	75.2219	97.6041	142.447
MYCTH_109638	116047	89990	56581	45851	60855	56603	54197	80301		3765.02	2844.05	1810.15	1481.8	1971.84	1820.88	1759.29	2621.22
MYCTH_109756	555	520	520	496	452	444	561	561		20.8406	19.0208	19.2544	18.5527	16.9511	16.5313	21.0769	21.1947
MYCTH_109790	496	617	1489	1788	1568	1366	518	647		19.4316	23.5462	57.5216	69.7753	61.3501	53.0621	20.3041	25.5023
MYCTH_109795	5009	5819	6645	7765	7243	6321	6204	8046		267.474	302.684	349.894	413.029	386.272	334.676	331.46	432.275
MYCTH_109817	1272	1329	1691	1517	1238	1227	1326	1359		26.7405	27.2155	35.0539	31.767	25.9924	25.5761	27.8903	28.7442
MYCTH_109821	1462	1786	5455	4812	5221	4334	4799	6719		29.7059	35.3497	109.295	97.3934	105.948	87.3157	97.5605	137.356
MYCTH_109870	4426	3330	4452	4011	3317	2875	4024	5548		106.331	77.9292	105.466	95.986	79.5858	68.4846	96.7237	134.101
MYCTH_109876	3280	3801	4361	4262	3954	3989	3363	3620		201.645	227.625	264.368	260.996	242.769	243.156	206.856	223.908
MYCTH_109897	1021	1342	391	459	394	388	793	992		43.4805	55.6712	16.4194	19.4711	16.7575	16.3836	33.7886	42.504
MYCTH_109914	499	448	267	280	157	112	307	304		29.3957	25.7081	15.5098	16.4304	9.23689	6.54198	18.0946	18.018
MYCTH_10995	2204	1541	1462	1138	1548	1596	2260	2257		69.6221	47.4185	45.5401	35.8085	48.8371	49.9892	71.4286	71.7325
MYCTH_109978	3740	4590	1943	2096	3571	3970	3870	4757		71.765	85.7952	36.7641	40.0628	68.4344	75.5335	74.2985	91.8382
MYCTH_110022	3149	3149	5968	6296	6593	6970	6707	5350		127.642	124.338	238.54	254.212	266.9	280.133	272.006	218.185
MYCTH_110028	25658	9282	10937	9428	19731	20704	25224	17845		855.006	301.299	359.381	312.95	656.658	684.083	840.986	598.29
MYCTH_110038	216	142	63	64	109	87	167	218		12.74	8.15858	3.66411	3.76015	6.42076	5.08797	9.85511	12.9367
MYCTH_110042	4300	3925	5021	5148	3707	4302	6035	4106		143.789	127.852	165.561	171.477	123.801	142.638	201.913	138.142
MYCTH_110061	3285	4292	775	821	1161	769	544	1870		73.3004	93.2911	17.0523	18.2483	25.873	17.014	12.145	41.9818
MYCTH_110187	30132	25329	3275	2897	6856	6135	6082	11664		718.494	588.332	77.0047	68.8101	163.271	145.05	145.101	279.828
MYCTH_110298	2961	3134	2572	2487	2708	2729	3144	3309		79.5886	82.058	68.1701	66.5881	72.695	72.7318	84.5519	89.4866
MYCTH_110317	8294	5601	1242	560	2590	2096	3835	3864		347.957	228.895	51.3799	23.4022	108.519	87.1888	160.974	163.097
MYCTH_110470	11	24	18	25	16	11	19	20		0.738757	1.57011	1.19204	1.67247	1.07318	0.732504	1.27671	1.35141
MYCTH_110475	3359	4020	2269	2088	2660	2341	2355	3190		79.2672	92.41	52.7994	49.082	62.6915	54.7764	55.6036	75.7396
MYCTH_110510	6688	7064	5350	6354	4630	4173	4521	6423		438.719	451.388	346.062	415.189	303.329	271.423	296.724	423.913
MYCTH_110532	105460	93628	79119	46393	38556	89421	164528	33985		4175.91	3611.42	3089.26	1829.89	1524.75	3510.84	6518.25	1353.94
MYCTH_110536	3199	3472	3441	3612	2999	3428	3227	3398		154.325	163.159	163.688	173.571	144.491	163.972	155.757	164.928
MYCTH_110640	29260	16246	8887	7139	12525	18000	20599	16262		1014.52	548.708	303.844	246.565	433.717	618.822	714.594	567.294
MYCTH_110651	3	4	250	238	332	210	154	40		0.107677	0.139853	8.84813	8.50915	11.901	7.47357	5.53031	1.44447
MYCTH_110670	1688	2480	465	541	943	837	736	1267		53.7828	76.9718	14.6095	17.1702	30.0072	26.4426	23.4626	40.6159
MYCTH_110674	40894	48349	34367	52253	38773	35884	46231	39852		1400.68	1613.16	1160.73	1782.79	1326.33	1218.68	1584.31	1373.34
MYCTH_110717	8544	10317	6057	6890	7925	8325	6690	8788		494.81	582.023	345.896	397.47	458.374	478.046	387.642	512.054
MYCTH_110792	1889	1242	2678	2280	2180	2275	2875	2440		61.8303	39.6005	86.4353	74.3384	71.2639	73.8345	94.1533	80.3542
MYCTH_110806	34	41	20	13	25	23	20	17		2.01779	2.37022	1.17041	0.768507	1.48176	1.35342	1.18756	1.01507
MYCTH_110817	8401	9018	3561	3597	5824	4946	4388	7899		489.484	511.832	204.593	208.764	338.9	285.739	255.801	463.051
MYCTH_110821	29592	33247	14748	15497	19838	20231	24262	24888		515.063	563.699	253.122	268.684	344.847	349.149	422.513	435.838
MYCTH_110871	747	733	2194	1907	1463	2013	3992	2347		16.7306	15.992	48.4549	42.5451	32.7249	44.7036	89.456	52.8875
MYCTH_110897	2339	2479	3585	3510	3030	2894	2991	2994		43.8982	45.3213	66.3462	65.6194	56.794	53.8546	56.1644	56.535
MYCTH_110931	1779	1739	3118	3170	2464	1971	2154	3430		53.6183	51.0559	92.6667	95.1711	74.1688	58.9023	64.9548	104.011
MYCTH_110951	7	6	8	10	2	3	5	3		0.801109	0.668889	0.902805	1.13999	0.228595	0.340426	0.572521	0.345433
MYCTH_110956	3044	2165	2051	1717	2582	3332	3387	2932		60.9716	42.2426	40.5097	34.258	51.6515	66.1754	67.8776	59.0876
MYCTH_111030	1105	1277	520	390	776	787	1933	1630		68.9935	77.6688	32.0155	24.256	48.3895	48.7224	120.755	102.396
MYCTH_111035	4	19	50	92	56	42	73	34		0.117028	0.541491	1.44248	2.68117	1.63629	1.21839	2.13688	1.00082
MYCTH_111036	1306	1157	428	487	1004	1231	662	799		28.9129	24.9512	9.34336	10.7396	22.1986	27.0219	14.6634	17.7969
MYCTH_111073	1264	1264	1811	1456	1890	2163	1926	1148		31.4049	30.5919	44.3689	36.0346	46.8981	53.2862	47.8778	28.6973
MYCTH_111088	34	46	25	39	28	26	29	55		1.26092	1.66179	0.914238	1.44073	1.03708	0.956071	1.07606	2.0522
MYCTH_111107	5080	7143	4601	4781	4581	5003	4480	4815		115.176	157.756	102.863	107.975	103.729	112.47	101.626	109.835
MYCTH_111172	301	237	164	180	189	148	241	229		11.9286	9.14913	6.4088	7.10564	7.48044	5.81556	9.5558	9.13075
MYCTH_111173	1032	1242	1818	1754	1355	1368	1382	1356		23.4979	27.5474	40.8182	39.782	30.8128	30.8847	31.4837	31.064
MYCTH_111214	2930	3502	1162	1255	1761	1342	1544	1927		54.1424	63.037	21.1732	23.1005	32.4992	24.5884	28.546	35.8262
MYCTH_111314	198	248	900	1158	453	526	441	419		5.65486	6.8995	25.346	32.9438	12.9211	14.8953	12.6015	12.0398
MYCTH_111331	3423	3463	5636	5150	4557	4709	4184	4338		109.136	107.553	177.191	163.559	145.105	148.866	133.469	139.155
MYCTH_111372	71	93	755	612	342	331	199	156		2.11466	2.6982	22.1737	18.1569	10.173	9.77502	5.93011	4.67471
MYCTH_111377	1462	1692	654	702	883	753	973	1245		94.6099	106.659	41.7328	45.2517	57.0681	48.3161	62.9985	81.0602
MYCTH_111388	119	155	236	285	201	247	157	145		2.09405	2.65694	4.09509	4.99567	3.53248	4.30969	2.76419	2.56719
MYCTH_111405	19064	23227	11227	13296	14830	11327	13059	16665		1161.57	1378.59	674.539	806.979	902.437	684.314	796.106	1021.61
MYCTH_111425	19192	24133	8531	9552	14700	12870	12142	19495		738.6	904.711	323.743	366.178	565.002	491.107	467.528	754.851
MYCTH_111604	1263	1491	1485	1440	1310	1250	1222	1283		38.6493	44.4453	44.81	43.8944	40.0362	37.9277	37.4143	39.5015
MYCTH_111645	3831	4246	19619	21507	17707	17444	10680	8382		113.749	122.807	574.41	636.097	525.077	513.557	317.274	250.398
MYCTH_111741	393	442	472	494	473	487	599	596		8.49264	9.30426	10.0578	10.6337	10.2083	10.4349	12.951	12.9582
MYCTH_111770	11729	10780	4421	4681	7562	6746	8269	10920		1409.6	1262.01	523.921	560.379	907.642	803.876	994.296	1320.4
MYCTH_111814	5263	5211	5640	5419	4907	6517	5609	5163		106.217	102.445	112.241	108.94	98.9055	130.412	113.259	104.836
MYCTH_111845	752	1155	549	657	557	670	792	891		20.2926	30.3607	14.6084	17.6601	15.0113	17.9268	21.3832	24.1906
MYCTH_111934	7674	8458	911	1127	2417	2769	2189	3446		169.266	181.729	19.8142	24.7617	53.2436	60.559	48.3083	76.4737
MYCTH_111987	3679	4220	4477	4486	3956	4440	3897	4235		233.046	260.395	279.646	283.06	250.271	278.871	246.985	269.907
MYCTH_112014	2084	2136	1860	1968	4012	3574	2315	2591		79.0602	78.9352	69.5799	74.3693	152.007	134.438	87.8697	98.8955
MYCTH_112025	11041	11977	13880	15871	15891	17291	11150	10620		563.833	595.798	698.943	807.336	810.469	875.528	569.698	545.651
MYCTH_112050	1330	1145	20214	20738	20100	18551	18456	6829		41.6294	34.9111	623.895	646.582	628.33	575.737	577.982	215.058
MYCTH_112051	143	157	77	40	51	56	41	69		3.69657	3.95342	1.96275	1.02999	1.31667	1.43536	1.06041	1.79457
MYCTH_112080	971	851	1507	1571	1649	1624	867	788		36.5762	31.2261	55.9761	58.9473	62.0359	60.6559	32.6758	29.8644
MYCTH_112086	431	378	598	536	566	593	634	535		64.9916	55.5241	88.9185	80.5107	85.2393	88.6631	95.6528	81.1676
MYCTH_112089	5	2	12	30	48	20	41	16		0.241938	0.0942699	0.572566	1.44598	2.31963	0.959559	1.98493	0.778938
MYCTH_112121	37820	28578	7592	4552	14173	13936	22840	28151		868.141	639.014	171.845	104.083	324.918	317.187	524.557	650.147
MYCTH_112136	22486	29407	10309	13967	14603	10568	15156	21705		1398.51	1781.61	632.237	865.296	907.065	651.709	943.117	1358.19
MYCTH_112137	18971	23255	7373	9716	11841	9439	11852	17716		1236	1475.89	473.679	630.559	770.48	609.767	772.59	1161.3
MYCTH_112159	1271	1667	640	684	1013	827	853	1236		26.568	33.9437	13.1918	14.2422	21.1479	17.1407	17.8398	25.9945
MYCTH_112204	51467	63717	5830	6688	20305	18786	28531	35014		1854.21	2236.11	207.114	240.013	730.593	671.076	1028.43	1269.17
MYCTH_112227	146989	83451	18619	11663	37210	39737	68305	85806		2196.46	1214.73	274.35	173.603	555.317	588.763	1021.22	1290.04
MYCTH_112306	1064	1265	979	1028	1130	1198	1196	1601		22.7976	26.4026	20.6843	21.9406	24.1807	25.4514	25.6393	34.5134
MYCTH_112322	435950	292448	128394	86305	222249	256102	253134	216560		10859.6	7096.34	3153.78	2141.51	5529.17	6325.54	6308.92	5427.55
MYCTH_112329	23838	21350	22689	22366	22129	22149	21347	21281		811.848	708.291	761.957	758.755	752.679	747.94	727.394	729.198
MYCTH_112362	2633	3193	642	663	1295	1312	1561	1775		49.1467	58.0566	11.8165	12.3272	24.1411	24.282	29.1524	33.3342
MYCTH_112363	5324	5934	4634	4636	4330	4234	4557	5070		153.793	166.977	131.998	133.399	124.92	121.271	131.706	147.352
MYCTH_112399	101	117	260	226	169	214	214	126		3.87453	4.37213	9.83516	8.63603	6.47481	8.1399	8.21371	4.86314
MYCTH_112411	4566	4736	8762	8656	7771	7588	6307	5636		88.2148	89.1306	166.924	166.583	149.943	145.359	121.915	109.553
MYCTH_112442	2710	3043	3364	3595	2572	2516	2089	2575		106.429	116.413	130.274	140.637	100.88	97.9739	82.0839	101.746
MYCTH_112471	10426	9493	49308	51278	174349	156996	83222	84261		243.758	216.199	1136.76	1194.21	4071.03	3639.47	1946.74	1982.06
MYCTH_112491	12948	7429	5909	4607	8105	7841	12136	12771		545.113	304.666	245.306	193.201	340.785	327.313	511.196	540.95
MYCTH_112498	1666	1862	716	743	663	616	775	1099		45.86	49.9285	19.4349	20.3731	18.227	16.8131	21.3446	30.4373
MYCTH_112612	38175	27983	9035	5956	13952	12577	18897	29687		1302.9	930.325	304.067	202.486	475.566	425.614	645.286	1019.4
MYCTH_112686	112663	98369	108852	93919	70608	114211	163627	77092		2335.68	1986.55	2225.25	1939.52	1461.94	2347.73	3394.02	1608.01
MYCTH_112699	3970	4149	2264	2499	3985	2789	2560	3136		113.315	115.359	63.7214	71.0514	113.598	78.9323	73.1082	90.0582
MYCTH_112700	2600	3451	2479	2666	2389	2375	2441	2644		106.743	138.013	100.358	109.027	97.9544	96.6799	100.268	109.213
MYCTH_112714	53	62	7	12	5	7	5	24		1.69544	1.932	0.220808	0.38238	0.159742	0.22203	0.160031	0.772442
MYCTH_112716	338	362	454	442	338	317	310	360		13.5178	14.1028	17.9042	17.6084	13.5004	12.5706	12.4045	14.4857
MYCTH_112802	30	22	21	12	24	29	15	25		1.68056	1.20051	1.16001	0.669612	1.34273	1.61079	0.840723	1.40904
MYCTH_112805	28	42	22	11	19	19	20	39		0.183198	0.267683	0.141937	0.0716909	0.124154	0.123261	0.130924	0.25673
MYCTH_112815	39	47	74	97	50	26	32	107		1.13273	1.32974	2.11935	2.80634	1.45035	0.748759	0.929904	3.12675
MYCTH_112824	28	56	161	127	87	96	69	72		0.886828	1.72774	5.02826	4.00676	2.75197	3.01482	2.18655	2.29437
MYCTH_112826	773	803	832	823	806	1006	719	779		18.9989	19.2254	20.1643	20.1492	19.7847	24.5164	17.681	19.2636
MYCTH_112850	2398	2988	2500	2611	2847	2763	2651	3033		44.708	54.2658	45.9607	48.4899	53.0111	51.077	49.4509	56.8929
MYCTH_112889	4334	5289	4155	4431	3400	4041	3572	4327		191.72	227.909	181.242	195.249	150.211	177.245	158.095	192.581
MYCTH_112905	964	1277	595	557	726	788	977	902		12.1775	15.7138	7.41154	7.00882	9.15927	9.86996	12.3482	11.464
MYCTH_112916	13494	13565	12302	12608	8611	9401	10929	12804		115.116	112.726	103.486	107.139	73.3653	79.5199	93.283	109.898
MYCTH_112924	410	451	825	826	499	516	610	557		8.79264	9.42153	17.4462	17.6451	10.6876	10.9722	13.0886	12.0182
MYCTH_112996	1170	1081	1357	1458	1305	1497	1214	1080		30.6746	27.6076	35.082	38.0767	34.1702	38.9156	31.8449	28.4883
MYCTH_113066	1555	1900	2501	2190	1870	1886	2016	2004		17.8173	21.2068	28.2577	24.9957	21.3992	21.427	23.1116	23.1025
MYCTH_113138	637	742	689	559	560	500	569	660		14.8785	16.8823	15.869	13.0058	13.0632	11.5797	13.2972	15.51
MYCTH_113236	2627	2788	2527	2644	3573	3840	3173	3288		117.729	121.71	111.671	118.03	159.919	170.633	142.273	148.253
MYCTH_113239	2215	2806	3696	3581	2843	2990	2650	2533		54.4407	67.1811	89.5762	87.6724	69.7863	72.8668	65.1664	62.6375
MYCTH_113387	115	134	156	131	139	90	126	60		10.231	11.6127	13.6853	11.6091	12.3503	7.93906	11.2155	5.37055
MYCTH_113450	3851	4106	20991	21210	23558	27709	16331	11407		48.1647	50.0246	258.88	264.244	294.264	343.625	204.36	143.541
MYCTH_113457	1986	2165	2998	2485	1661	2213	2721	2292		24.2879	25.7916	36.1537	30.2723	20.2873	26.8349	33.2941	28.2016
MYCTH_113577	208	233	247	386	470	312	119	222		6.89767	7.5267	8.07694	12.7507	15.5661	10.2589	3.94834	7.40698
MYCTH_113600	1381	3357	1446	1136	1211	1644	820	2702		51.9794	123.083	53.6682	42.5917	45.5224	61.3547	30.8802	102.323
MYCTH_113715	3059	3316	4572	3961	3248	2967	3046	3254		30.6745	32.3908	45.2079	39.565	32.528	29.5001	30.5602	32.8295
MYCTH_113886	5503	5775	7652	6609	6028	6147	5798	5867		152.974	156.379	209.751	183.005	167.354	169.43	161.259	164.09
MYCTH_113912	996	1230	1484	1538	1270	1304	1299	1319		32.2923	38.8467	47.4443	49.6711	41.1231	41.9204	42.1382	43.0262
MYCTH_113985	8486	7662	4878	5002	6260	6529	7061	7206		441.346	388.175	250.166	259.136	325.158	336.691	367.427	377.068
MYCTH_114008	4481	6058	2966	2727	3380	3299	3981	4954		60.8534	80.1398	39.7184	36.8895	45.8426	44.4222	54.0916	67.6885
MYCTH_114083	109	135	108	101	114	76	91	97		1.67956	2.02633	1.64098	1.55024	1.75435	1.16115	1.40293	1.50379
MYCTH_114107	3622	4931	35277	37221	40749	31081	25770	26316		89.2969	118.422	857.61	914.08	1003.34	759.785	635.668	652.765
MYCTH_114166	1063	971	600	498	531	561	447	592		28.5884	25.4381	15.9117	13.3412	14.2624	14.9598	12.028	16.0187
MYCTH_114237	2409	2081	2254	1922	2227	1900	2347	2448		70.2655	59.1272	64.8291	55.8428	64.8738	54.9499	68.4931	71.8399
MYCTH_114376	1878	2210	3472	3484	3292	2593	2483	2859		38.7496	44.4194	70.6418	71.6074	67.8382	53.0496	51.2597	59.3519
MYCTH_114482	754	976	768	750	1047	1144	659	761		17.7757	22.4138	17.8537	17.6127	24.6517	26.7418	15.5443	18.0505
MYCTH_114497	141	116	180	162	274	205	372	254		3.11722	2.49813	3.92402	3.56756	6.04981	4.49376	8.22846	5.64977
MYCTH_114666	5	2	1	1	4	5	2	3		0.202329	0.0788367	0.0399025	0.0403086	0.161656	0.200617	0.0809743	0.12214
MYCTH_114667	0	1	1	3	0	0	1	1		0	0.031099	0.031481	0.0954041	0	0	0.0319423	0.0321208
MYCTH_114678	3099	3376	1020	999	1969	1549	1649	2094		56.9362	60.4197	18.479	18.2827	36.129	28.218	30.3121	38.7073
MYCTH_114691	330	343	583	590	428	393	442	462		9.81649	9.93907	17.101	17.4825	12.7154	11.5916	13.1551	13.8272
MYCTH_114710	449	605	312	368	366	375	362	392		14.2209	18.6658	9.74421	11.6101	11.5773	11.7766	11.4714	12.4916
MYCTH_114734	1063	1203	1659	1463	1473	1347	1483	1331		20.4465	22.5403	31.466	28.031	28.2964	25.6898	28.54	25.758
MYCTH_114738	1955	2030	2664	2736	2430	2880	2366	2103		98.9929	100.13	133.015	138.001	122.887	144.597	119.867	107.139
MYCTH_114796	1245	1346	550	599	786	779	839	1098		28.4966	30.0108	12.4136	13.6571	17.9676	17.6795	19.2138	25.2857
MYCTH_114955	1685	1967	1651	1562	1527	1598	1698	1907		34.4119	39.1312	33.2481	31.776	31.1452	32.3589	34.6957	39.184
MYCTH_115028	192	261	119	104	283	291	292	266		6.18736	8.19321	3.78148	3.33846	9.10823	9.29834	9.41489	8.62452
MYCTH_115052	928	1012	765	753	715	841	821	824		175.195	186.107	142.412	141.604	134.81	157.426	155.076	156.513
MYCTH_115096	3881	4796	2696	2929	3237	3323	3249	4263		157.447	189.53	107.85	118.363	131.152	133.668	131.877	174.002
MYCTH_115110	413	515	418	390	474	360	459	377		76.17	92.5232	76.0188	71.6485	87.3083	65.8332	84.6983	69.9559
MYCTH_115198	3881	3023	1688	1350	1506	1403	2311	2740		110.446	83.8021	47.3686	38.2692	42.8031	39.5889	65.8015	78.4525
MYCTH_115501	11063	13650	3151	3366	4294	4116	5009	6742		66.1464	79.5014	18.5777	20.0473	25.6412	24.4015	29.9648	40.5575
MYCTH_115624	65	66	84	79	58	48	46	68		0.361378	0.357439	0.460509	0.437506	0.322047	0.264605	0.255879	0.38037
MYCTH_115754	6	3	5	9	4	5	3	4		0.362358	0.176489	0.297761	0.541424	0.241263	0.299409	0.181274	0.24305
MYCTH_115802	9726	13152	8715	8661	9260	9158	9648	11053		127.566	168.036	112.714	113.156	121.299	119.1	126.61	145.858
MYCTH_115858	2318	2070	832	580	923	1654	2512	1146		44.0908	38.3543	15.6052	10.9893	17.5339	31.1945	47.806	21.9315
MYCTH_115886	828	895	1723	1375	1095	997	970	1159		18.9339	19.9362	38.8512	31.3199	25.0073	22.6054	22.1926	26.665
MYCTH_115909	3926	4485	5666	4554	3913	4087	4731	4953		37.42	41.6414	53.2525	43.2369	37.2483	38.6248	45.1164	47.4975
MYCTH_115935	3117	3852	2515	2913	2792	2782	3518	3527		74.177	89.2952	59.0175	69.0528	66.3577	65.6444	83.7638	84.4475
MYCTH_115944	739	971	840	722	555	598	623	636		21.9422	28.0843	24.5937	21.3541	16.4578	17.6053	18.5076	18.9994
MYCTH_115957	0	0	0	2	1	0	1	1		0	0	0	0.0889491	0.0445909	0	0.0446716	0.0449213
MYCTH_115968	633	552	1596	1656	2138	1748	2007	2589		14.4541	12.2783	35.9362	37.6666	48.7572	39.5765	45.8526	59.4797
MYCTH_115983	34583	38261	10761	14955	6246	5840	5462	18008		1873.82	2019.43	574.946	807.159	337.994	313.751	296.104	981.699
MYCTH_116006	390	526	228	239	264	288	329	439		16.4047	21.5525	9.45688	10.014	11.0905	12.0117	13.8461	18.5787
MYCTH_116020	15917	17946	7073	7193	12007	9974	9475	14737		1096.63	1204.41	480.521	493.647	826.182	681.358	653.139	1021.54
MYCTH_116157	1041	1070	1209	1105	1674	1296	1036	1219		25.275	25.3066	28.9452	26.7246	40.5919	31.1999	25.1668	29.7778
MYCTH_116237	13143	9646	222713	261959	179764	176224	110713	68145		482.199	344.737	8057.27	9573.56	6586.85	6410.69	4064.04	2515.44
MYCTH_116261	48	68	81	74	65	123	63	54		2.64868	3.65516	4.40741	4.0675	3.58215	6.72978	3.47821	2.99799
MYCTH_116322	1706	2106	1931	1797	1834	1780	1700	1991		23.6298	28.415	26.3738	24.7934	25.3701	24.446	23.559	27.746
MYCTH_116348	1981	2227	2899	3057	2043	1956	2038	2099		30.2718	33.15	43.6831	46.5327	31.1793	29.6368	31.1592	32.2713
MYCTH_116363	56	67	76	90	88	71	76	73		1.43446	1.67181	1.91967	2.29643	2.25127	1.8033	1.94779	1.88137
MYCTH_116384	363	353	742	661	757	671	532	428		6.20778	5.88049	12.5125	11.26	12.9291	11.3778	9.10268	7.36414
MYCTH_116510	1269	1414	1295	1231	1176	1035	1437	1345		27.7479	30.1181	27.9222	26.8124	25.6814	22.4397	31.4379	29.5897
MYCTH_116553	7008	6374	43595	47337	47703	44168	37839	25413		271.444	240.496	1665.08	1826.4	1845.34	1696.3	1466.41	990.357
MYCTH_11658	50	54	1445	1526	588	635	281	227		1.69322	1.78134	48.2528	51.4763	19.8868	21.3219	9.52091	7.73426
MYCTH_116603	426	477	351	321	220	188	408	488		13.5014	14.7264	10.9695	10.134	6.96361	5.90792	12.9377	15.561
MYCTH_116679	739	765	1451	1437	922	872	1248	1066		22.3999	22.5877	43.3689	43.3876	27.911	26.2075	37.8481	32.5093
MYCTH_116881	42	50	47	69	56	60	73	84		1.1372	1.31877	1.25487	1.861	1.51433	1.61082	1.97761	2.28832
MYCTH_116885	152	184	178	186	143	152	144	137		6.36569	7.50635	7.35076	7.75931	5.9811	6.31181	6.03382	5.7726
MYCTH_116956	1066	1181	1208	1204	1015	1037	1015	1108		17.4878	18.8729	19.5414	19.6749	16.6298	16.8681	16.6599	18.288
MYCTH_117063	5	3	1	4	3	2	7	6		0.197334	0.115335	0.0389172	0.157253	0.118248	0.0782653	0.276412	0.238249
MYCTH_117073	293	358	709	556	540	738	720	723		8.29395	9.87157	19.7902	15.6775	15.2662	20.7137	20.3918	20.5912
MYCTH_117145	1160	1267	1035	1179	1006	1109	1125	1183		27.8122	29.5913	24.4697	28.1579	24.089	26.3643	26.9872	28.5372
MYCTH_117146	1021	1261	427	422	435	525	488	618		12.6542	15.2242	5.21852	5.2099	5.38445	6.45173	6.05141	7.7063
MYCTH_117150	782	692	1185	1293	1438	1184	929	883		28.516	24.5809	42.6099	46.9665	52.3701	42.8096	33.8942	32.396
MYCTH_117206	772	955	1153	1181	941	1042	919	902		19.5661	23.5776	28.8155	29.8157	23.8188	26.1856	23.304	23.0007
MYCTH_117209	1758	1549	2653	2567	1793	2342	2599	1399		62.9572	54.0365	93.686	91.5717	64.1284	83.1614	93.1239	50.4073
MYCTH_117245	340	310	478	460	499	402	525	525		20.2029	17.9434	28.0074	27.227	29.6127	23.6847	31.212	31.3864
MYCTH_117406	2419	2547	1857	1505	1892	2079	2268	2041		49.2552	50.519	37.2854	30.5254	38.4752	41.9739	46.2049	41.8127
MYCTH_117428	584	588	755	698	539	456	531	650		11.8011	11.5743	15.0441	14.0499	10.8778	9.13656	10.7357	13.2151
MYCTH_117436	446	563	869	1004	558	597	533	495		19.5133	23.9947	37.491	43.7561	24.3823	25.8988	23.332	21.7897
MYCTH_117478	283	372	790	814	596	562	515	525		3.87838	4.9661	10.6758	11.1121	8.15742	7.63674	7.06153	7.23888
MYCTH_117495	2988	2404	1399	1319	1713	1630	2144	2826		38.7036	30.333	17.869	17.0186	22.1601	20.9347	27.7859	36.8292
MYCTH_117620	234	318	1057	942	540	568	450	422		12.5512	16.6152	55.9056	50.3303	28.9272	30.2083	24.1496	22.7736
MYCTH_117625	295	442	309	277	256	266	282	338		8.15794	11.9067	8.42611	7.63039	7.07036	7.2937	7.80253	9.40424
MYCTH_117681	1105	1365	1802	1512	1271	1715	1107	1036		39.3371	47.3349	63.2565	53.6167	45.1886	60.5358	39.429	37.1064
MYCTH_11798	490	491	908	869	615	566	677	706		17.1758	16.7653	31.3847	30.3424	21.5298	19.6719	23.7431	24.8986
MYCTH_12171	920	894	1198	1121	889	728	842	927		36.3993	34.455	46.7382	44.1793	35.1277	28.5591	33.3307	36.9006
MYCTH_122893	3765	4353	9438	9134	8955	8717	7017	4696		48.1054	54.1785	118.91	116.251	114.271	110.434	89.7033	60.3679
MYCTH_122939	1596	2080	1593	1828	1732	1736	1614	1817		49.3752	62.6828	48.5962	56.3327	53.5139	53.2517	49.9583	56.5561
MYCTH_12812	366	517	651	663	523	544	588	423		13.0584	17.9683	22.9034	23.563	18.636	19.2449	20.9901	15.1844
MYCTH_13170	2	0	0	1	1	0	0	2		0.0828188	0	0	0.0412484	0.0413563	0	0	0.0833255
MYCTH_140260	12944	12018	9746	8412	7711	9038	13759	11190		88.8861	80.3909	65.9937	57.5404	52.8834	61.5383	94.5323	77.3115
MYCTH_140261	2	3	7	9	3	3	3	4		0.0375506	0.0548677	0.129597	0.168321	0.0562537	0.0558491	0.0563554	0.0755606
MYCTH_14609	90	99	93	72	67	94	86	60		5.26946	5.64635	5.36929	4.19918	3.91779	5.45707	5.03791	3.53446
MYCTH_15682	1	0	0	1	0	0	0	0		0.0986668	0	0	0.0982833	0	0	0	0
MYCTH_15789	10	11	11	9	9	3	10	10		0.908183	0.97314	0.985092	0.814187	0.816318	0.270149	0.90866	0.913739
MYCTH_16152	3	4	6	4	8	4	11	6		0.227261	0.295171	0.448193	0.301837	0.605253	0.30045	0.833728	0.457303
MYCTH_16224	393	516	393	532	480	442	411	480		24.8289	31.7559	24.4832	33.48	30.2866	27.6883	25.9798	30.511
MYCTH_16301	4565	3800	1509	1412	1526	1746	1656	2371		368.521	298.823	120.122	113.544	123.032	139.757	133.755	192.576
MYCTH_16353	0	3	2	1	1	2	2	0		0	0.364928	0.246273	0.12439	0.124715	0.247636	0.249882	0
MYCTH_17263	1	3	4	4	6	3	9	1		0.164784	0.481554	0.649958	0.656573	0.987436	0.490167	1.48383	0.165792
MYCTH_17562	282	345	241	269	306	262	301	309		34.9418	41.6414	29.4458	33.2015	37.867	32.1889	37.3156	38.5216
MYCTH_17585	331	297	79	89	93	98	245	242		69.6146	60.8469	16.3836	18.6454	19.5343	20.4365	51.5545	51.2079
MYCTH_17759	0	0	0	0	0	0	0	0		0	0	0	0	0	0	0	0
MYCTH_18938	541	472	963	796	566	560	623	661		8.21992	6.98589	14.428	12.0474	8.58875	8.43658	9.4708	10.1046
MYCTH_19035	2047	1901	2507	2166	1861	2106	2163	2096		31.4709	28.4697	38.0064	33.171	28.5747	32.104	33.2718	32.4214
MYCTH_2018629	169	214	177	177	188	163	195	220		8.2862	10.221	8.55761	8.64471	9.20597	7.92436	9.56602	10.8528
MYCTH_2018746	25	28	87	61	48	52	42	34		0.375212	0.409359	1.28756	0.911958	0.719484	0.773834	0.630687	0.51341
MYCTH_2019108	584	586	528	461	472	411	431	566		26.4438	25.8475	23.5752	20.7932	21.345	18.4528	19.5262	25.7856
MYCTH_2019141	39	55	32	68	63	67	70	45		4.10116	5.63397	3.3182	7.12295	6.61647	6.98595	7.36493	4.76106
MYCTH_2019371	1053	1204	1201	1322	1138	869	1314	1220		106.526	118.649	119.807	133.22	114.978	87.168	133	124.176
MYCTH_2019378	1	0	0	0	0	0	0	0		0.207585	0	0	0	0	0	0	0
MYCTH_2019397	33	29	34	51	25	20	25	39		2.32367	1.98915	2.36075	3.57716	1.7581	1.39636	1.76128	2.76295
MYCTH_2019739	193	181	491	561	312	404	409	373		16.3223	14.9112	40.9465	47.2602	26.3525	33.8777	34.6079	31.7382
MYCTH_2019888	41	53	64	61	61	53	46	42		2.05437	2.58691	3.16218	3.04462	3.05259	2.63317	2.30612	2.11735
MYCTH_2020046	104	107	147	136	152	143	129	102		4.68264	4.693	6.52658	6.09965	6.8351	6.38413	5.81133	4.62069
MYCTH_2020422	7	8	2	5	5	3	5	4		0.854108	0.950855	0.240633	0.607706	0.609296	0.362948	0.610398	0.491048
MYCTH_2020707	58	54	66	63	47	53	45	53		6.97048	6.32175	7.82148	7.54195	5.64125	6.31566	5.41097	6.40854
MYCTH_2020741	1	5	11	1	6	6	7	11		0.111	0.540634	1.204	0.110569	0.665148	0.660363	0.777409	1.22847
MYCTH_2022110	50	56	139	85	150	121	81	62		1.47454	1.60873	4.04215	2.49697	4.41796	3.53818	2.39001	1.83962
MYCTH_2022424	119	160	143	149	179	135	115	145		6.53642	8.56096	7.74533	8.15244	9.8195	7.3525	6.32003	8.01328
MYCTH_2022670	2	5	8	6	3	3	4	5		0.0854761	0.208158	0.337144	0.255431	0.12805	0.127129	0.171042	0.214998
MYCTH_2023079	70	60	44	46	50	47	52	71		20.3433	16.9857	12.6092	13.3165	14.5123	13.5435	15.1201	20.7602
MYCTH_2023245	0	0	0	0	0	0	0	1		0	0	0	0	0	0	0	0.128655
MYCTH_2023927	0	1	2	1	0	2	0	3		0	0.0520744	0.105428	0.0532505	0	0.106012	0	0.161356
MYCTH_2023929	0	0	0	0	0	0	0	0		0	0	0	0	0	0	0	0
MYCTH_2024024	496	544	665	638	612	598	634	570		23.808	25.4361	31.4756	30.505	29.3384	28.4611	30.448	27.5274
MYCTH_2024695	11	17	13	7	12	10	9	9		0.515614	0.776229	0.600877	0.326842	0.561767	0.464772	0.422087	0.424447
MYCTH_2025277	1523	1674	670	587	1142	1095	1296	1684		156.049	167.081	67.6935	59.9112	116.861	111.246	132.86	173.601
MYCTH_2025626	44	29	30	16	17	22	27	47		1.82675	1.17282	1.22817	0.661689	0.704884	0.905641	1.12155	1.96323
MYCTH_2025813	104	129	172	157	192	209	186	142		9.89487	11.9557	16.1367	14.8794	18.2441	19.7166	17.7059	13.593
MYCTH_2025957	57	88	45	52	72	56	46	70		3.53135	5.31078	2.74909	3.20906	4.45494	3.44003	2.85136	4.36328
MYCTH_2026083	0	0	0	0	0	0	0	0		0	0	0	0	0	0	0	0
MYCTH_2026137	55	41	133	107	50	50	70	62		1.64015	1.19101	3.91096	3.17844	1.48914	1.47843	2.08856	1.86021
MYCTH_2026172	2951	2309	1784	1442	2434	2418	2615	2644		228.975	174.523	136.497	111.453	188.618	186.03	203.011	206.409
MYCTH_2027194	25	39	24	22	16	13	19	36		0.815511	1.23926	0.77199	0.71486	0.521259	0.420476	0.620114	1.18152
MYCTH_2028011	13101	11313	16271	15582	11897	11830	11867	11941		316.803	266.484	387.98	375.333	287.32	283.647	287.114	290.519
MYCTH_2028710	0	0	0	0	0	0	0	0		0	0	0	0	0	0	0	0
MYCTH_2028839	0	0	0	0	0	0	0	0		0	0	0	0	0	0	0	0
MYCTH_2029285	27	40	26	25	18	36	38	19		1.56365	2.25656	1.48478	1.4422	1.0411	2.06722	2.20185	1.10708
MYCTH_2029356	9	10	8	6	6	3	4	6		0.502994	0.544414	0.44088	0.334026	0.3349	0.166245	0.22367	0.337381
MYCTH_2029593	3	4	5	4	2	2	1	3		0.164784	0.214024	0.270816	0.218858	0.109715	0.108926	0.0549568	0.165792
MYCTH_2029812	275	272	147	84	176	125	185	235		20.4447	19.6982	10.7764	6.22064	13.0678	9.21437	13.7609	17.5778
MYCTH_2029952	1993	1910	2586	2577	2745	2822	2369	2269		148.168	138.322	189.577	190.84	203.814	208.024	176.214	169.719
MYCTH_2030078	5	1	0	2	5	5	7	9		0.184148	0.0358761	0	0.0733728	0.183912	0.182589	0.257942	0.333494
MYCTH_2030361	86	107	1257	1254	1339	1086	731	471		2.79396	3.38621	40.2686	40.5814	43.4455	34.9832	23.7611	15.3954
MYCTH_2030430	7	8	3	2	1	3	4	5		0.333995	0.371827	0.141147	0.095056	0.0476524	0.141929	0.190954	0.240027
MYCTH_2030495	5004	4843	6333	5979	3865	5121	5718	4697		1568.31	1478.56	1957.2	1866.61	1209.79	1591.4	1793.03	1481.1
MYCTH_2030723	21	22	33	25	62	34	44	28		5.16407	5.26993	8.00198	6.1238	15.2268	8.2901	10.8256	6.92755
MYCTH_2030873	1055	1191	1892	1817	1250	1270	1270	1399		22.3649	24.5944	39.55	38.3688	26.4648	26.6948	26.9368	29.8388
MYCTH_2031061	3065	3355	2622	2488	2628	2821	2554	2566		148.458	158.298	125.232	120.041	127.128	135.483	123.772	125.048
MYCTH_2031268	677	753	926	805	508	486	727	720		17.1221	18.5513	23.0935	20.2803	12.8315	12.1875	18.3963	18.3211
MYCTH_2031276	3	4	1	2	1	0	2	4		0.922155	1.19771	0.303105	0.61238	0.306991	0	0.615093	1.23706
MYCTH_2031317	0	0	0	0	0	0	0	0		0	0	0	0	0	0	0	0
MYCTH_2031554	21	24	22	14	19	12	13	19		0.514034	0.57226	0.531014	0.341357	0.464483	0.291248	0.318379	0.467924
MYCTH_2031594	180	169	64	55	75	82	102	165		7.75505	7.09265	2.71896	2.36039	3.22713	3.50295	4.39684	7.15229
MYCTH_2031920	1973	2074	1038	1095	1543	1725	1766	1895		157.682	161.463	81.802	87.1723	123.159	136.695	141.213	152.375
MYCTH_2031956	49	52	26	14	41	18	30	39		1.58546	1.63897	0.829551	0.451228	1.32491	0.577484	0.9712	1.26962
MYCTH_2032045	117	132	153	138	117	125	126	113		11.6883	12.8455	15.0719	13.7326	11.6733	12.3818	12.594	11.3578
MYCTH_2032127	111	99	151	131	105	119	175	107		6.62025	5.7517	8.88053	7.78271	6.25437	7.03731	10.4428	6.42072
MYCTH_2032303	94	99	177	185	97	97	109	102		10.0839	10.3453	18.7234	19.7688	10.3924	10.3176	11.6992	11.009
MYCTH_2032845	277	296	199	212	210	190	202	199		52.0891	54.2211	36.9004	39.7111	39.4394	35.4266	38.0055	37.6504
MYCTH_2032939	5	5	6	3	9	8	11	3		0.261177	0.254416	0.309048	0.156097	0.469516	0.414346	0.574891	0.157665
MYCTH_2033463	5019	5208	2530	3331	4104	3775	3640	4608		466.418	471.453	231.84	308.348	380.898	347.843	338.444	430.843
MYCTH_2033959	702	804	991	1022	976	848	781	671		155.844	173.868	216.939	226.002	216.395	186.663	173.473	149.874
MYCTH_2033977	13081	15322	7201	8057	11467	10542	9990	14946		2903.99	3313.43	1576.37	1781.7	2542.42	2320.52	2218.95	3338.32
MYCTH_2033980	13	19	11	11	18	25	19	17		0.567739	0.808291	0.473705	0.478527	0.785092	1.08256	0.830208	0.74697
MYCTH_2034916	4	3	2	4	2	1	0	2		0.491816	0.359313	0.242484	0.489904	0.245593	0.121913	0	0.247413
MYCTH_2034929	967	1038	464	425	676	648	575	760		80.9243	84.6174	38.2896	35.4283	56.4993	53.7695	48.1447	63.9905
MYCTH_2034994	588	643	812	801	609	685	655	604		32.0772	34.1695	43.6803	43.5271	33.1802	37.0525	35.751	33.1516
MYCTH_2035048	1047	1244	1569	1321	1088	1070	1256	1327		31.6357	36.6151	46.7481	39.7596	32.8324	32.057	37.9707	40.3413
MYCTH_2035386	10	11	24	27	14	13	20	17		0.873444	0.935916	2.06708	2.34913	1.22125	1.12587	1.74781	1.49394
MYCTH_2035523	18	15	11	7	9	8	10	9		2.41775	1.96264	1.45694	0.936582	1.20733	1.06546	1.3439	1.21627
MYCTH_2035701	89	85	88	102	90	91	90	82		11.9544	11.1216	11.6555	13.6473	12.0733	12.1196	12.0951	11.0816
MYCTH_2035984	381	446	367	360	319	319	324	361		14.2288	16.2251	13.5151	13.3922	11.8981	11.8125	12.1064	13.5643
MYCTH_2036106	74	64	163	177	121	103	79	114		9.85681	8.30413	21.4093	23.4848	16.0966	13.6035	10.5283	15.2777
MYCTH_2036258	777	888	448	423	570	652	525	590		79.1056	88.0661	44.9754	42.8978	57.9568	65.8176	53.4778	60.4348
MYCTH_20364	477	546	785	783	581	698	597	595		10.7386	11.9737	17.4264	17.5589	13.0631	15.5809	13.4471	13.477
MYCTH_2036724	7	9	13	15	14	12	15	12		0.379282	0.475024	0.694573	0.809587	0.757592	0.644694	0.813174	0.654176
MYCTH_2037019	301	336	199	209	228	220	245	327		30.2591	32.9032	19.7266	20.9288	22.8911	21.929	24.6424	33.0739
MYCTH_2037035	705	815	1120	941	839	778	860	1115		15.479	17.431	24.2484	20.5804	18.3975	16.9372	18.8921	24.6308
MYCTH_2037146	288	361	114	109	173	205	209	229		32.6482	39.8642	12.7433	12.3084	19.5865	23.0425	23.7051	26.1187
MYCTH_2037236	1494	1809	1504	1510	1650	1639	1307	1427		152.103	179.405	150.989	153.134	167.77	165.453	133.134	146.17
MYCTH_2037479	1	2	8	1	1	1	0	1		0.131017	0.25525	1.03354	0.130507	0.130849	0.129908	0	0.131818
MYCTH_2037651	0	0	0	0	0	0	0	0		0	0	0	0	0	0	0	0
MYCTH_2037656	258	346	827	673	579	484	496	396		7.91531	10.3403	25.0187	20.567	17.7407	14.7232	15.225	12.2234
MYCTH_2038181	526	723	524	487	449	462	392	459		57.1945	76.5802	56.1837	52.748	48.7594	49.8103	42.6465	50.2146
MYCTH_2038387	816	981	736	775	631	714	1059	943		64.8904	75.9921	57.7136	61.3904	50.1144	56.2984	84.2586	75.4485
MYCTH_2038764	9	10	10	14	11	7	12	3		0.564142	0.610598	0.618097	0.874143	0.688624	0.435063	0.752584	0.189198
MYCTH_2039088	13	12	13	2	7	8	14	4		3.84801	3.46005	3.79443	0.5897	2.06935	2.34796	4.14618	1.19125
MYCTH_2039751	1	0	2	0	1	1	2	0		0.231653	0	0.456854	0	0.231356	0.229692	0.463548	0
MYCTH_2039818	18449	20642	6607	6453	11315	10589	9550	16602		2106.35	2295.72	743.829	733.885	1290.2	1198.73	1090.91	1907.07
MYCTH_2039926	0	0	0	0	0	0	0	0		0	0	0	0	0	0	0	0
MYCTH_2039938	10	17	13	21	15	11	6	12		1.08735	1.80064	1.39387	2.27456	1.62893	1.18596	0.652752	1.3128
MYCTH_2040280	49	61	28	35	32	32	30	30		8.24439	9.99774	4.64549	5.86596	5.37719	5.33852	5.05024	5.07847
MYCTH_2040301	0	0	0	1	0	0	0	0		0	0	0	0.221137	0	0	0	0
MYCTH_2040748	65	67	84	72	63	63	69	68		7.69601	7.72746	9.80714	8.49167	7.44966	7.39607	8.1739	8.10047
MYCTH_2040766	3	8	14	20	9	6	8	9		0.192579	0.500249	0.886187	1.27887	0.576996	0.381897	0.513813	0.58127
MYCTH_2041072	148	191	286	244	182	177	270	218		6.85691	8.62005	13.066	11.2607	8.42135	8.13108	12.5158	10.1618
MYCTH_2041611	2	1	1	1	3	3	1	6		0.343742	0.167422	0.169478	0.171203	0.514953	0.511249	0.171962	1.03754
MYCTH_2042312	0	0	0	0	0	0	0	0		0	0	0	0	0	0	0	0
MYCTH_2042719	1	2	9	8	2	2	5	2		0.0908183	0.176935	0.805984	0.723722	0.181404	0.180099	0.45433	0.182748
MYCTH_2042961	5	6	13	5	6	7	3	2		0.464652	0.543148	1.19127	0.462846	0.556868	0.645006	0.278938	0.186998
MYCTH_2043664	2	2	3	4	0	3	0	1		0.152229	0.148288	0.225164	0.303274	0	0.22641	0	0.0765801
MYCTH_2043746	827	833	401	427	322	503	662	492		19.848	19.4745	9.49001	10.2082	7.71811	11.9698	15.8964	11.8803
MYCTH_2044135	183	163	174	181	103	109	87	142		25.4354	22.0691	23.8478	25.0597	14.2978	15.0218	12.0986	19.8575
MYCTH_2044732	5	1	8	3	10	2	2	3		0.294908	0.0574548	0.465283	0.176257	0.589061	0.116965	0.118025	0.178027
MYCTH_2045079	15	18	27	37	24	34	30	20		0.461078	0.53897	0.818384	1.1329	0.736779	1.03626	0.92264	0.618531
MYCTH_2045175	342	359	416	352	330	257	312	438		10.8248	11.0687	12.9837	11.098	10.4316	8.06559	9.88047	13.9482
MYCTH_2045420	14	14	8	9	6	5	8	17		1.80465	1.75793	1.01687	1.15562	0.77243	0.639061	1.03177	2.20476
MYCTH_2045737	191	232	235	195	267	327	172	172		7.06701	8.3618	8.57395	7.18696	9.86636	11.9966	6.36735	6.40294
MYCTH_2046198	806	913	1653	1629	1077	1041	1249	1049		15.2463	16.8232	30.8328	30.6944	20.3464	19.5249	23.6385	19.9643
MYCTH_2046242	97	104	27	25	54	31	43	48		8.75961	9.14862	2.40429	2.24885	4.87023	2.77576	3.88516	4.36117
MYCTH_2046354	2	1	0	0	0	2	0	1		0.216	0.105204	0	0	0	0.214172	0	0.108661
MYCTH_2046431	1145	1265	711	645	799	791	1056	1027		96.8344	104.214	59.2931	54.3366	67.4861	66.3298	89.3545	87.3864
MYCTH_2047322	2	1	1	0	2	2	1	2		0.116247	0.0566191	0.0573144	0	0.116099	0.115263	0.0581543	0.116959
MYCTH_2047945	1	6	9	15	12	11	7	2		0.111776	0.653297	0.991981	1.67013	1.3396	1.21913	0.782846	0.22492
MYCTH_2048131	0	2	4	0	1	1	2	4		0	0.0488862	0.0989731	0	0.0250605	0.0248803	0.0502117	0.100985
MYCTH_2048823	48	75	160	138	129	117	108	93		3.42515	5.21325	11.2582	9.80902	9.19329	8.27813	7.71063	6.67682
MYCTH_2048966	906	1158	1203	1361	866	1057	1016	931		263.3	327.824	344.746	393.994	251.353	304.584	295.424	272.221
MYCTH_2049011	9	5	10	7	6	9	2	6		0.285429	0.154467	0.312728	0.221137	0.190042	0.283013	0.063462	0.19145
MYCTH_2049292	1266	1452	1216	1299	1248	1290	1239	1548		24.4689	27.3374	23.1753	25.0091	24.0901	24.7217	23.9596	30.1024
MYCTH_2049301	204	183	464	462	318	266	254	334		4.38272	3.82978	9.82973	9.88698	6.82313	5.66634	5.45978	7.21952
MYCTH_2049318	938	1143	1828	1795	1396	1452	1216	1280		13.7425	16.3124	26.4088	26.196	20.4263	21.0929	17.8247	18.8678
MYCTH_2049466	117	162	92	84	94	95	89	110		17.4779	23.5736	13.5519	12.4994	14.0241	14.0713	13.3021	16.5327
MYCTH_2049580	209	256	361	321	233	247	239	233		22.572	26.9323	38.4452	34.5333	25.1318	26.4502	25.8256	25.318
MYCTH_2049605	234	192	606	603	433	461	352	392		26.7162	21.3535	68.2246	68.5778	49.373	52.1876	40.2095	45.0291
MYCTH_2049620	787	1161	909	764	778	795	768	879		12.6426	18.1679	14.3992	12.2254	12.4821	12.663	12.3439	14.2069
MYCTH_2049706	94	93	118	116	113	131	115	84		3.23118	3.11405	3.99968	3.97191	3.87931	4.46491	3.95511	2.9051
MYCTH_2049780	538	531	631	517	710	553	532	513		5.37463	5.16738	6.21593	5.14476	7.08382	5.47771	5.31748	5.15623
MYCTH_2049865	21	19	71	34	66	38	53	75		1.50522	1.32661	5.01823	2.42755	4.72464	2.70068	3.80089	5.40868
MYCTH_2049886	0	0	0	0	0	0	0	0		0	0	0	0	0	0	0	0
MYCTH_2049934	682	645	917	959	770	785	673	646		23.4432	21.5974	31.0823	32.8368	26.4343	26.7554	23.146	22.3416
MYCTH_2049971	0	0	0	0	0	0	0	0		0	0	0	0	0	0	0	0
MYCTH_2050031	119	141	163	143	169	167	109	127		9.27853	10.7093	12.5323	11.1065	13.1602	12.9109	8.50329	9.96288
MYCTH_2050101	0	0	0	0	0	0	0	0		0	0	0	0	0	0	0	0
MYCTH_2050200	0	0	0	0	0	0	0	0		0	0	0	0	0	0	0	0
MYCTH_2050220	191	229	195	184	192	188	185	209		8.07658	9.43277	8.13092	7.75034	8.10847	7.88243	7.82698	8.8918
MYCTH_2050269	0	0	0	0	0	0	0	0		0	0	0	0	0	0	0	0
MYCTH_2050335	596	586	649	670	623	588	624	614		21.2645	20.3664	22.833	23.8118	22.1993	20.8014	22.2752	22.0407
MYCTH_2050348	449	551	381	380	403	420	340	498		50.541	60.4169	42.2896	42.6079	45.305	46.8765	38.2917	56.3996
MYCTH_2050447	241	230	678	674	387	421	374	377		21.1657	19.6767	58.7158	58.9635	33.9445	36.6611	32.8635	33.3123
MYCTH_2050467	0	0	10	22	9	5	4	5		0	0	0.768852	1.70869	0.700839	0.386554	0.312047	0.392239
MYCTH_2050486	3	1	17	12	9	16	8	12		0.197334	0.0640751	1.10265	0.786266	0.591242	1.04354	0.526499	0.794164
MYCTH_2050514	122	140	100	100	108	95	105	111		5.28469	5.90741	4.2714	4.31487	4.67226	4.08029	4.55069	4.83762
MYCTH_2050561	0	0	0	0	0	0	0	0		0	0	0	0	0	0	0	0
MYCTH_2050660	4341	4784	4608	4336	4228	3794	3968	4515		212.192	227.792	222.107	211.123	206.403	183.884	194.061	222.047
MYCTH_2050741	557	715	604	561	566	507	547	609		26.0325	32.5518	27.836	26.1175	26.4192	23.495	25.5785	28.6369
MYCTH_2050866	0	0	1	3	1	1	2	2		0	0	0.271749	0.823546	0.275234	0.273254	0.551463	0.554545
MYCTH_2050929	1886	2186	2782	3194	3705	3541	3042	3970		126.133	142.412	183.466	212.78	247.468	234.813	203.552	267.133
MYCTH_2050951	34	32	15	16	23	16	22	47		1.04914	0.961869	0.456413	0.491796	0.708806	0.489536	0.679215	1.45916
MYCTH_2050974	0	0	0	0	0	0	0	0		0	0	0	0	0	0	0	0
MYCTH_2050996	104	142	67	80	61	62	63	116		2.2803	3.03289	1.44859	1.74726	1.33577	1.3479	1.38206	2.55897
MYCTH_2051009	828	985	1015	991	910	1013	986	1186		16.8811	19.5621	20.4055	20.1258	18.5291	20.478	20.1129	24.3278
MYCTH_2051026	1452	1346	2548	2046	1472	1454	1534	1706		26.6768	24.0891	46.1612	37.4439	27.0096	26.4874	28.1981	31.5351
MYCTH_2051156	66	71	50	61	60	57	77	80		1.97926	2.07409	1.47856	1.8222	1.79702	1.69489	2.31035	2.41378
MYCTH_2051168	53	63	36	26	51	41	53	75		2.33376	2.70227	1.56312	1.14041	2.24281	1.79008	2.33498	3.32269
MYCTH_2051209	293	387	595	484	472	490	467	393		9.90131	12.7393	19.8268	16.2922	15.9298	16.4183	15.7896	13.3618
MYCTH_2051335	174	184	144	123	137	123	171	243		7.90119	8.13899	6.44787	5.56361	6.21309	5.53805	7.76904	11.1019
MYCTH_2051357	1351	1501	1786	1560	1555	1714	1716	1746		26.7921	28.9962	34.9255	30.8166	30.7982	33.7031	34.0484	34.8373
MYCTH_2051392	1162	1371	1643	1437	1371	1203	1478	1461		56.7995	65.2808	79.193	69.9687	66.9297	58.3058	72.2838	71.8518
MYCTH_2051419	2496	2794	3954	3850	3798	3681	3505	3175		120.897	131.828	188.851	185.755	183.726	176.785	169.859	154.727
MYCTH_2051606	81	128	206	155	134	146	165	170		2.50912	3.86239	6.29237	4.78274	4.14557	4.48433	5.11386	5.29827
MYCTH_2051636	4	4	14	6	12	11	8	10		0.194335	0.189304	0.670701	0.290369	0.582257	0.529896	0.388873	0.488809
MYCTH_2051640	1094	1199	1736	1572	1556	1486	1311	1348		10.3409	11.0401	16.1809	14.8014	14.6891	13.9274	12.3986	12.8198
MYCTH_2051705	1534	1226	2671	2130	1829	1707	1322	1368		110.948	86.3761	190.493	153.455	132.115	122.415	95.6651	99.5472
MYCTH_2051745	1418	1522	1811	1574	1623	1447	1481	1578		17.7907	18.6012	22.405	19.6712	20.3366	18.0009	18.5909	19.9192
MYCTH_2051835	1146	1239	1311	1298	934	981	1158	1054		19.5285	20.5667	22.0291	22.0326	15.8955	16.5753	19.7433	18.0706
MYCTH_2051955	0	2	0	0	0	0	1	1		0	0.257359	0	0	0	0	0.132169	0.132908
MYCTH_2051994	172	209	397	350	97	85	104	159		4.88322	5.78007	11.1142	9.89815	2.75038	2.39279	2.95419	4.54176
MYCTH_2052150	1280	1353	602	582	804	833	901	1067		92.998	95.757	43.1291	42.1206	58.3395	60.009	65.4962	77.9968
MYCTH_2052169	0	0	0	0	0	0	0	0		0	0	0	0	0	0	0	0
MYCTH_2052313	0	0	0	0	0	0	0	0		0	0	0	0	0	0	0	0
MYCTH_2052357	364	456	447	394	307	383	371	383		6.43604	7.85402	7.79356	6.93941	5.42125	6.71467	6.56326	6.81342
MYCTH_2052384	0	0	0	0	0	0	0	0		0	0	0	0	0	0	0	0
MYCTH_2052439	0	0	0	0	0	0	0	0		0	0	0	0	0	0	0	0
MYCTH_2052509	0	0	0	0	0	0	0	0		0	0	0	0	0	0	0	0
MYCTH_2052590	35	53	28	36	40	40	37	40		2.76951	4.08526	2.18476	2.83756	3.1611	3.13836	2.9293	3.18452
MYCTH_2052653	390	540	369	404	528	540	670	426		30.5577	41.2154	28.5097	31.5316	41.3174	41.9525	52.5241	33.5826
MYCTH_2052657	16	37	55	74	56	40	50	33		0.529491	1.19275	1.79478	2.43938	1.85085	1.31252	1.65553	1.09876
MYCTH_2052693	80	77	182	155	130	111	106	135		2.11359	1.98167	4.74147	4.07916	3.43018	2.90778	2.80198	3.5885
MYCTH_2052727	0	0	0	1	1	2	1	2		0	0	0	0.0488401	0.0489679	0.0972314	0.0490565	0.0986614
MYCTH_2052748	1034	1069	1457	1406	950	1017	1011	1179		68.8645	69.3525	95.6853	93.2757	63.189	67.159	67.3681	79.0019
MYCTH_2052762	0	0	0	0	0	0	0	0		0	0	0	0	0	0	0	0
MYCTH_2052991	15	15	24	21	23	16	18	23		1.23588	1.20389	1.94987	1.7235	1.89259	1.30711	1.48383	1.90661
MYCTH_2053048	9	29	39	35	19	16	26	29		0.536777	1.68484	2.29365	2.07935	1.13174	0.946192	1.5515	1.7402
MYCTH_2053130	388	409	365	376	405	398	294	312		21.6091	22.189	20.0451	20.8593	22.527	21.9784	16.3825	17.4827
MYCTH_2053143	0	0	0	0	0	0	0	0		0	0	0	0	0	0	0	0
MYCTH_2053156	0	0	0	0	0	0	0	0		0	0	0	0	0	0	0	0
MYCTH_2053230	16	14	16	17	22	10	16	14		1.30482	1.11216	1.28665	1.38098	1.79183	0.808608	1.3055	1.1487
MYCTH_2053430	121	86	75	32	85	73	74	112		4.81111	3.33095	2.94057	1.26741	3.37538	2.878	2.94388	4.48051
MYCTH_2053489	960	1035	1467	1109	1047	960	925	1012		25.3631	26.6367	38.2183	29.1857	27.6262	25.1484	24.4512	26.9005
MYCTH_2053528	1	0	5	1	0	1	0	1		0.231653	0	1.14214	0.230752	0	0.229692	0	0.23307
MYCTH_2053555	272	280	682	675	496	459	461	458		13.629	13.6667	33.6969	33.6905	24.8211	22.8043	23.1113	23.0893
MYCTH_2053582	4	7	13	3	4	14	4	5		0.253715	0.432507	0.813092	0.189546	0.25339	0.880485	0.253848	0.319084
MYCTH_2053587	185	237	252	207	230	179	236	202		13.5644	16.9273	18.2197	15.1185	16.8423	13.0134	17.3129	14.9015
MYCTH_2053677	415	463	914	788	670	577	627	598		15.0758	16.3841	32.7409	28.5147	24.3081	20.7834	22.7892	21.8566
MYCTH_2053975	478	583	511	400	636	703	427	509		10.2281	12.1519	10.7819	8.52578	13.5915	14.9152	9.14158	10.958
MYCTH_2054051	0	0	0	0	0	0	0	0		0	0	0	0	0	0	0	0
MYCTH_2054076	8	10	3	2	6	2	11	11		0.18061	0.219919	0.0667859	0.0449771	0.135284	0.0447704	0.24847	0.249859
MYCTH_2054138	951	1041	725	844	758	626	789	827		103.407	110.263	77.7351	91.4155	82.3154	67.4918	85.8369	90.4739
MYCTH_2054145	1271	1255	704	654	885	880	1012	1275		25.8141	24.8293	14.0992	13.2311	17.9514	17.7216	20.5646	26.0538
MYCTH_2054177	1	0	0	0	1	1	0	3		0.104471	0	0	0	0.104337	0.103586	0	0.31533
MYCTH_2054216	0	0	0	0	0	0	0	0		0	0	0	0	0	0	0	0
MYCTH_2054219	0	1	1	0	0	0	0	1		0	0.0417433	0.042256	0	0	0	0	0.0431148
MYCTH_2054232	0	0	1	0	0	0	0	0		0	0	0.159207	0	0	0	0	0
MYCTH_2054249	998	1203	1580	1930	866	776	988	1254		72.5093	85.1409	113.196	139.678	62.8383	55.9028	71.8205	91.6663
MYCTH_2054417	9	8	19	10	14	10	15	9		0.215354	0.18647	0.448305	0.238352	0.334565	0.237256	0.359111	0.216671
MYCTH_2054491	705	867	1249	1248	1291	1175	987	908		78.2551	93.7459	136.709	137.99	143.118	129.321	109.615	101.405
MYCTH_2054510	0	0	0	0	0	0	0	0		0	0	0	0	0	0	0	0
MYCTH_2054541	219	272	235	251	220	225	189	203		37.6398	45.5388	39.8274	42.972	37.7632	38.3437	32.5007	35.1033
MYCTH_2054555	414	388	373	392	351	394	286	349		28.7712	26.2663	25.561	27.1364	24.3618	27.1495	19.8862	24.4024
MYCTH_2054578	2	3	7	4	5	1	0	3		0.541831	0.791707	1.87	1.07945	1.35284	0.268622	0	0.817719
MYCTH_2054613	1174	1095	474	473	646	557	693	827		56.6926	51.5088	22.5708	22.7524	31.1554	26.6699	33.4826	40.1802
MYCTH_2054788	0	0	0	0	0	0	0	0		0	0	0	0	0	0	0	0
MYCTH_2054820	2	2	3	5	8	6	5	4		0.107275	0.104498	0.158673	0.267146	0.428552	0.319102	0.268329	0.215863
MYCTH_2054970	0	0	0	0	0	0	0	0		0	0	0	0	0	0	0	0
MYCTH_2054998	118	147	111	121	147	197	109	85		4.81152	5.83884	4.46307	4.91466	5.98633	7.96479	4.44687	3.48713
MYCTH_2055104	881	729	913	785	1061	1018	1048	808		31.4329	25.3364	32.121	27.8988	37.8065	36.0134	37.4108	29.0047
MYCTH_2055144	924	1069	961	981	825	826	787	911		41.9581	47.2858	43.0306	44.3732	37.4146	37.1905	35.7558	41.6208
MYCTH_2055207	0	0	0	0	0	0	0	0		0	0	0	0	0	0	0	0
MYCTH_2055311	2013	1903	3215	2698	2019	2220	2221	2157		35.7509	32.9224	56.3035	47.7303	35.8116	39.0935	39.4657	38.5427
MYCTH_2055546	61	68	68	57	61	52	46	81		1.35045	1.46645	1.48446	1.25699	1.34872	1.14146	1.01891	1.80419
MYCTH_2055557	157	208	207	199	182	222	178	182		4.63862	5.98634	6.03073	5.85666	5.37036	6.50354	5.26183	5.41015
MYCTH_2055571	120	121	107	123	130	116	115	110		8.79854	8.6422	7.73613	8.98345	9.51955	8.43326	8.43637	8.11468
MYCTH_2055575	286	342	631	465	279	332	386	348		8.2666	9.62934	17.9846	13.3882	8.05394	9.51497	11.1629	10.1202
MYCTH_2055617	285	314	808	927	649	757	508	645		26.0311	27.9375	72.773	84.3405	59.202	68.557	46.4237	59.273
MYCTH_2055659	1188	1172	1065	1633	1132	1435	1054	1202		98.3887	94.5509	86.9739	134.717	93.6308	117.839	87.3368	100.157
MYCTH_2055700	80	90	123	121	66	76	45	56		2.72068	2.98154	4.12481	4.09904	2.24169	2.56277	1.53119	1.91613
MYCTH_2055845	777	697	643	486	500	522	811	980		19.5277	17.0636	15.9349	12.1667	12.55	13.0079	20.3928	24.7802
MYCTH_2055941	80	97	72	95	74	103	65	99		5.24066	6.18981	4.65093	6.1991	4.8414	6.69024	4.26028	6.525
MYCTH_2055951	166	227	181	207	476	453	223	174		10.2446	13.6465	11.0148	12.7252	29.3384	27.72	13.7695	10.804
MYCTH_2055981	196	276	443	477	270	303	361	314		9.75972	13.3875	21.7518	23.6596	13.4273	14.96	17.9852	15.7311
MYCTH_2055988	0	3	5	4	1	4	3	2		0	0.819487	1.38259	1.11733	0.280062	1.11219	0.841706	0.564274
MYCTH_2056182	0	0	0	0	0	0	0	0		0	0	0	0	0	0	0	0
MYCTH_2056315	257	261	271	207	181	201	232	290		7.80968	7.72592	8.12045	6.26584	5.49316	6.05626	7.05369	8.8664
MYCTH_2056329	571	594	449	410	688	716	447	505		40.0302	40.5646	31.039	28.6315	48.1707	49.7705	31.3536	35.6198
MYCTH_2056455	229	222	203	232	224	188	224	205		16.7906	15.8559	14.677	16.9444	16.4029	13.6677	16.4326	15.1228
MYCTH_2056582	7257	6192	6992	6297	6774	7368	9255	7983		371.782	309.01	353.219	321.347	346.593	374.274	474.391	411.478
MYCTH_2056896	186	191	109	112	159	147	114	152		14.225	14.2293	8.2201	8.5323	12.1445	11.1472	8.72314	11.6959
MYCTH_2057017	2	5	1	3	8	3	2	8		0.0661864	0.161183	0.0326324	0.0988937	0.264407	0.0984393	0.0662212	0.266365
MYCTH_2057132	6	3	11	26	21	21	13	7		0.117099	0.0570339	0.211693	0.505457	0.409322	0.406377	0.253848	0.137451
MYCTH_2057198	508	552	332	387	347	361	439	560		25.4542	26.9429	16.4038	19.3159	17.3647	17.9354	22.0084	28.2314
MYCTH_2057234	59	40	18	13	22	13	15	37		4.81152	3.1776	1.44748	1.05604	1.79183	1.05119	1.22391	3.03585
MYCTH_2057284	1147	1227	2334	1790	1461	1387	1292	1396		20.4846	21.346	41.1031	31.8438	26.0589	24.5611	23.0863	25.084
MYCTH_2057317	20	29	36	27	24	19	17	30		0.595308	0.840851	1.05663	0.800542	0.713455	0.560756	0.506278	0.898425
MYCTH_2057386	57	61	353	398	318	261	127	231		1.72555	1.79884	10.5375	12.0017	9.61441	7.83431	3.84666	7.03579
MYCTH_2057433	2109	2477	3464	3870	3008	3523	2733	1598		141.64	162.048	229.402	258.898	201.758	234.601	183.644	107.978
MYCTH_2057467	25	18	9	4	9	11	20	17		1.3827	0.969773	0.490842	0.220372	0.497135	0.603239	1.10674	0.945989
MYCTH_2057540	21	39	50	44	42	36	30	38		1.27146	2.30015	2.98513	2.65365	2.53966	2.16119	1.81732	2.31481
MYCTH_2057586	21	38	17	15	16	18	12	24		0.708153	1.24825	0.565285	0.503857	0.538854	0.60185	0.404871	0.814269
MYCTH_2057697	3	2	5	5	4	4	3	3		0.0805917	0.052337	0.132449	0.133797	0.107318	0.106546	0.080634	0.0810848
MYCTH_2057781	51	62	290	215	49	59	68	50		2.21518	2.62325	12.4207	9.30219	2.12558	2.54096	2.95512	2.18503
MYCTH_2057810	2	2	12	2	3	2	3	3		0.163939	0.159695	0.969937	0.163301	0.245593	0.162551	0.246037	0.247413
MYCTH_2057851	5	6	19	14	8	4	4	7		0.132318	0.154671	0.495808	0.36905	0.211438	0.104958	0.10591	0.186379
MYCTH_2057861	222	236	214	261	303	294	200	254		20.2769	20.9976	19.274	23.7464	27.6397	26.6259	18.2771	23.3416
MYCTH_2057906	123	156	270	197	192	159	131	178		5.29929	6.54706	11.4706	8.45448	8.26146	6.79231	5.64692	7.7158
MYCTH_2057956	825	942	988	1272	814	738	716	973		18.7313	20.8341	22.1198	28.768	18.4579	16.6141	16.265	22.2267
MYCTH_2057978	1021	1091	1991	1993	2057	2064	1371	1271		30.5041	31.7517	58.6562	59.3127	61.3776	61.1435	40.9824	38.2056
MYCTH_2058054	0	0	0	0	0	0	1	0		0	0	0	0	0	0	0.235183	0
MYCTH_2058064	59	42	97	100	125	96	120	108		1.60112	1.11027	2.59569	2.70321	3.38785	2.58315	3.25822	2.94879
MYCTH_2058169	10	5	15	13	14	10	11	15		0.598653	0.291578	0.885476	0.775223	0.83704	0.593585	0.658864	0.903473
MYCTH_2058204	746	894	866	1019	866	938	953	1011		101.052	117.964	115.673	137.495	117.156	125.984	129.159	137.786
MYCTH_2058263	731	846	813	836	819	813	701	806		19.0298	21.4535	20.8698	21.6787	21.2934	20.9854	18.2584	21.1107
MYCTH_2058328	792	865	1345	1168	925	947	1113	1282		20.2226	21.5148	33.8645	29.7073	23.5883	23.9756	28.4338	32.9343
MYCTH_2058345	565	451	579	435	490	461	494	553		26.9581	20.9617	27.2415	20.6747	23.3497	21.8097	23.5829	26.547
MYCTH_2058349	330	369	338	387	326	324	272	372		19.3924	21.1229	19.5859	22.6536	19.1328	18.8786	15.9924	21.9942
MYCTH_2058462	24	27	14	18	32	28	24	24		1.85322	2.0309	1.06599	1.38451	2.46779	2.14379	1.85419	1.86456
MYCTH_2058464	14	15	3	4	2	6	4	6		1.23633	1.29035	0.26124	0.351865	0.176393	0.525372	0.353424	0.533099
MYCTH_2058513	1833	2662	2081	2272	1250	1318	1261	1662		62.0735	87.8136	69.4907	76.6409	42.2763	44.2555	42.7255	56.6271
MYCTH_2058544	131	122	124	149	138	116	146	123		9.60508	8.71362	8.96524	10.8824	10.1054	8.43326	10.7105	9.07368
MYCTH_2058549	706	753	851	970	827	777	865	1017		86.8055	90.1877	103.177	118.802	101.553	94.7266	106.411	125.809
MYCTH_2058599	0	0	0	0	0	0	0	0		0	0	0	0	0	0	0	0
MYCTH_2058620	1602	1775	1268	1220	1441	1192	1221	1334		215.18	232.245	167.946	163.233	193.306	158.754	164.09	180.278
MYCTH_2058658	358	407	348	265	340	394	282	283		4.70582	5.21142	4.51068	3.46982	4.46349	5.13519	3.70877	3.74272
MYCTH_2058711	38	36	80	71	74	80	64	52		2.32718	2.14762	4.8311	4.33124	4.52606	4.85785	3.92151	3.20404
MYCTH_2058752	208	167	162	156	150	144	311	380		22.464	17.5691	17.2524	16.7825	16.1793	15.4204	33.6057	41.2911
MYCTH_2058793	45	74	37	18	67	73	68	63		9.59041	15.3626	7.77566	3.82125	14.2608	15.4261	14.4998	13.5087
MYCTH_2058820	105	147	115	113	120	132	130	154		3.16665	4.31854	3.41994	3.39467	3.61439	3.94723	3.92267	4.67283
MYCTH_2058974	799	1068	1039	1054	816	831	954	1054		28.4437	37.0357	36.4725	37.3757	29.0117	29.3325	33.9794	37.7511
MYCTH_2059010	623	715	402	320	430	415	441	504		29.637	33.1331	18.8575	15.1637	20.4295	19.5751	20.9901	24.1227
MYCTH_2059044	17	28	40	37	31	31	24	27		1.05731	1.69637	2.45315	2.29226	1.92556	1.91171	1.49346	1.68953
MYCTH_2059134	81	85	113	96	87	89	139	160		3.36287	3.43759	4.62609	3.97013	3.60735	3.66373	5.77389	6.68335
MYCTH_2059186	60	65	151	126	114	88	70	56		1.91425	2.02009	4.75046	4.00431	3.63242	2.78381	2.23447	1.79757
MYCTH_2059212	55	53	67	50	51	43	55	58		2.76453	2.59504	3.32081	2.50344	2.56019	2.14307	2.76598	2.93316
MYCTH_2059227	2072	2089	2249	2387	2134	2240	1819	1905		103.497	101.645	110.774	118.767	106.457	110.941	90.9069	95.7371
MYCTH_2059229	564	803	409	389	426	425	457	509		45.0749	62.5145	32.2322	30.9681	34.0024	33.6785	36.5427	40.9282
MYCTH_2059249	569	648	440	428	496	630	583	531		18.0813	20.0587	13.7874	13.5478	15.7414	19.8503	18.5359	16.977
MYCTH_2059277	2	0	0	2	9	7	6	4		0.100213	0	0	0.0998237	0.450382	0.347778	0.300798	0.201653
MYCTH_2059413	606	701	459	414	428	534	414	498		8.19485	9.23413	6.12057	5.5767	5.78037	7.16008	5.60141	6.77559
MYCTH_2059428	88	103	196	230	232	88	96	62		2.28714	2.6077	5.02317	5.95453	6.02202	2.26778	2.49638	1.62126
MYCTH_2059558	7	5	4	1	4	3	2	4		0.152229	0.10592	0.0857767	0.0216624	0.0868764	0.0646887	0.0435168	0.0875201
MYCTH_2059579	158	193	371	376	335	295	220	264		2.79367	3.32418	6.46848	6.62238	5.9157	5.17187	3.89196	4.69646
MYCTH_2059686	213	261	307	422	365	340	234	276		9.89708	11.8135	14.0662	19.5321	16.9381	15.6644	10.8786	12.9029
MYCTH_2059724	0	0	0	0	0	0	0	0		0	0	0	0	0	0	0	0
MYCTH_2059769	12	14	8	5	7	3	8	7		0.764176	0.86846	0.502358	0.317169	0.445199	0.189427	0.509719	0.448497
MYCTH_2059795	1170	1259	2067	1903	1359	1491	1337	1295		71.6525	75.1071	124.824	116.089	83.1205	90.5381	81.9229	79.7929
MYCTH_2059803	514	646	824	872	462	581	571	604		2.72497	3.33611	4.30761	4.60494	2.44616	3.0541	3.02875	3.2217
MYCTH_2059965	14	10	11	16	14	10	8	6		0.587339	0.408668	0.455056	0.668636	0.586587	0.415977	0.335799	0.253257
MYCTH_2060008	198	182	220	138	169	154	259	443		6.20556	5.55644	6.79907	4.30828	5.28988	4.78569	8.12164	13.9691
MYCTH_2060065	19	20	8	14	15	20	6	14		0.546217	0.560081	0.226784	0.400911	0.430671	0.570098	0.17258	0.404938
MYCTH_2060085	0	0	1	2	3	3	5	0		0	0	0.0829551	0.167599	0.252056	0.250243	0.420853	0
MYCTH_2060093	165	224	141	109	126	143	149	161		2.68571	3.55167	2.2631	1.7673	2.04828	2.30791	2.42655	2.63663
MYCTH_2060145	1228	1439	1463	1516	1595	1481	1538	1409		118.243	134.973	138.91	145.407	153.385	141.397	148.171	136.502
MYCTH_2060153	787	894	1137	922	888	931	945	875		11.0734	12.2533	15.7753	12.9225	12.4785	12.9887	13.3036	12.387
MYCTH_2060198	205	225	234	233	217	206	235	206		15.0308	16.0702	16.9183	17.0174	15.8903	14.9763	17.2395	15.1966
MYCTH_2060218	0	0	0	0	0	0	0	0		0	0	0	0	0	0	0	0
MYCTH_2060238	91	102	411	380	166	212	263	191		3.25402	3.55294	14.4921	13.5354	5.9283	7.51662	9.40941	6.87165
MYCTH_2060248	6	3	31	14	9	10	11	15		0.240361	0.11707	1.22458	0.558663	0.36008	0.397211	0.440894	0.604579
MYCTH_2060315	4	4	5	4	3	3	2	3		0.113362	0.110427	0.139729	0.112921	0.0849125	0.0843017	0.0567107	0.0855416
MYCTH_2060338	40	59	165	183	112	107	104	153		1.68253	2.41749	6.8438	7.66765	4.70505	4.46267	4.37687	6.47505
MYCTH_2060364	1797	2020	884	872	1244	1209	1408	1626		42.2401	46.2528	20.4899	20.4175	29.2039	28.1781	33.1137	38.4545
MYCTH_2060417	928	984	420	431	590	610	610	775		11.9046	12.2962	5.31285	5.50749	7.55898	7.75901	7.82935	10.0027
MYCTH_2060432	351	426	389	416	365	340	360	353		15.5844	18.4248	17.0311	18.3986	16.1853	14.9682	15.9924	15.7691
MYCTH_2060437	38	21	132	122	50	44	41	32		5.1474	2.77098	17.6315	16.4616	6.76422	5.90969	5.55669	4.36117
MYCTH_2060442	99	92	9000	9249	4402	5614	3389	736		4.57346	4.14007	409.98	425.611	203.097	257.152	156.643	34.2087
MYCTH_2060489	0	0	0	0	0	0	0	0		0	0	0	0	0	0	0	0
MYCTH_2060529	48	56	36	26	44	41	58	60		2.1312	2.42204	1.57615	1.14991	1.9511	1.80499	2.57656	2.6803
MYCTH_2060549	4	5	5	9	6	7	8	2		1.14172	1.3902	1.40727	2.55887	1.71038	1.98109	2.28463	0.574351
MYCTH_2060581	0	0	0	0	0	0	0	0		0	0	0	0	0	0	0	0
MYCTH_2060623	0	0	0	0	0	0	0	0		0	0	0	0	0	0	0	0
MYCTH_2060641	601	529	284	279	491	422	513	518		39.2098	33.619	18.2704	18.1315	31.9923	27.2986	33.4862	34.0016
MYCTH_2060682	204	179	274	221	170	176	216	253		4.80935	4.11073	6.36968	5.18988	4.00266	4.11412	5.09493	6.00103
MYCTH_2060683	4	5	10	20	41	48	13	9		0.426241	0.519008	1.05076	2.12292	4.36337	5.07159	1.38601	0.964909
MYCTH_2060709	146	146	292	262	163	127	178	151		4.45356	4.33827	8.78311	7.96094	4.96576	3.8412	5.43254	4.63426
MYCTH_2060712	0	0	0	1	1	2	0	1		0	0	0	0.17691	0.177373	0.352194	0	0.178687
MYCTH_2060757	3327	3578	5138	4164	3292	3549	3856	3674		66.5568	69.7251	101.355	82.9771	65.7722	70.3969	77.1799	73.9482
MYCTH_2060854	0	0	0	0	0	0	0	0		0	0	0	0	0	0	0	0
MYCTH_2060890	192	151	233	196	149	133	172	216		9.07968	6.95594	10.8652	9.23281	7.03719	6.23633	8.13815	10.2771
MYCTH_2060907	67	86	235	258	246	222	161	167		2.77443	3.46902	9.59571	10.6421	10.1737	9.11507	6.67041	6.95768
MYCTH_2060942	162	189	342	376	293	276	282	315		4.83099	5.49025	10.0568	11.1691	8.72634	8.16091	8.41392	9.45107
MYCTH_2060992	3	8	0	3	6	5	6	3		0.152229	0.395435	0	0.151637	0.304068	0.251567	0.304618	0.15316
MYCTH_2061162	157	166	379	443	236	308	256	276		11.5114	11.8562	27.4018	32.355	17.2816	22.3918	18.7801	20.3605
MYCTH_2061173	328	410	152	142	241	226	252	340		4.1152	5.01083	1.88049	1.77465	3.01979	2.81147	3.16334	4.29185
MYCTH_2061176	1035	1149	449	425	660	646	629	726		185.882	201.014	79.5157	76.0315	118.381	115.037	113.025	131.184
MYCTH_2061275	25	28	43	53	54	57	41	31		1.57323	1.71641	2.66828	3.32228	3.39383	3.5566	2.58145	1.96274
MYCTH_2061412	0	0	0	0	0	0	0	0		0	0	0	0	0	0	0	0
MYCTH_2061546	241	291	297	284	237	200	214	267		9.00035	10.5863	10.9373	10.565	8.83963	7.40594	7.99621	10.0323
MYCTH_2061596	495	492	446	496	522	481	545	528		18.8383	18.2394	16.7372	18.803	19.8404	18.1506	20.7521	20.2171
MYCTH_2061639	182	197	104	74	171	148	134	201		19.5241	20.5862	11.0013	7.90751	18.3206	15.7424	14.3824	21.6943
MYCTH_2061764	369	421	397	456	445	466	394	330		16.8517	18.7288	17.878	20.7439	20.2965	21.1014	18.0029	15.1629
MYCTH_2061788	0	0	0	0	0	0	0	0		0	0	0	0	0	0	0	0
MYCTH_2061829	399	515	103	91	222	245	229	307		4.29759	5.40342	1.09396	0.976342	2.38808	2.61653	2.46783	3.3269
MYCTH_2061852	106	128	73	72	75	62	68	91		2.91619	3.43028	1.98036	1.97311	2.0607	1.69126	1.87175	2.51884
MYCTH_2061855	2	4	18	9	10	8	3	4		0.0469428	0.0914552	0.416603	0.210421	0.234413	0.186182	0.0704512	0.09446
MYCTH_2061857	734	672	512	382	485	344	473	714		10.4752	9.34215	7.20524	5.4305	6.91279	4.86782	6.75394	10.2522
MYCTH_2061987	28	36	126	121	66	85	74	65		0.797777	0.99916	3.54001	3.43413	1.87806	2.40132	2.10952	1.86331
MYCTH_2062045	67	75	194	193	143	133	106	110		2.26412	2.46886	6.46454	6.49667	4.82619	4.45641	3.58392	3.73996
MYCTH_2062055	58	57	73	74	63	63	85	73		2.146	2.05441	2.6634	2.72736	2.32802	2.31127	3.14666	2.71753
MYCTH_2062106	0	0	0	0	0	0	0	0		0	0	0	0	0	0	0	0
MYCTH_2062163	113	120	138	136	138	115	114	121		8.2853	8.57078	9.97744	9.93292	10.1054	8.36056	8.36301	8.92614
MYCTH_2062179	791	803	1060	1122	809	934	824	964		6.56116	6.48828	8.67004	9.27055	6.70187	7.68174	6.83848	8.04508
MYCTH_2062193	1558	1804	1702	1578	1232	1288	1523	1771		22.8469	25.7695	24.611	23.0502	18.0432	18.7277	22.3454	26.1293
MYCTH_2062214	164	167	201	168	111	129	160	130		5.73606	5.68978	6.93229	5.85312	3.87736	4.47371	5.5991	4.5747
MYCTH_2062247	236	297	129	166	210	292	228	351		16.401	20.1059	8.84013	11.4914	14.5754	20.121	15.8534	24.5422
MYCTH_2062265	6036	3589	2903	1898	2915	4230	8679	6131		219.771	127.293	104.227	68.8377	105.999	152.711	316.169	224.596
MYCTH_2062291	175	249	499	623	288	401	255	225		2.92289	4.05119	8.21836	10.365	4.80408	6.6409	4.2613	3.78099
MYCTH_2062435	19	14	11	12	12	13	15	15		0.890605	0.639248	0.508435	0.560301	0.561767	0.604203	0.703479	0.707411
MYCTH_2062582	2508	2329	3124	2726	2903	3130	3238	2905		62.7354	56.7498	77.0561	67.9234	72.523	77.6315	81.0383	73.1106
MYCTH_2062613	376	478	427	379	256	285	254	335		19.3871	24.0083	21.7102	19.4658	13.1828	14.5706	13.1035	17.3787
MYCTH_2062645	18	30	19	8	25	18	15	13		5.13772	8.3412	5.34764	2.27456	7.12658	5.09423	4.28368	3.73328
MYCTH_2062716	0	0	0	0	0	0	0	0		0	0	0	0	0	0	0	0
MYCTH_2062719	128	119	77	84	94	94	116	126		8.56048	7.75255	5.07796	5.59598	6.27855	6.23339	7.76201	8.47828
MYCTH_2062826	947	1227	810	872	755	771	677	891		80.0893	101.083	67.5492	73.4597	63.7697	64.6527	57.285	75.8143
MYCTH_2062887	9888	12736	3895	4258	7003	5770	6017	9635		614.981	771.606	238.875	263.795	434.991	355.825	374.422	602.912
MYCTH_2062976	3	4	5	5	17	8	10	10		0.871856	1.13238	1.43286	1.44744	4.93419	2.30527	2.90771	2.92397
MYCTH_2063030	555	615	1009	887	868	878	802	714		11.8757	12.8189	21.2896	18.9059	18.5493	18.6281	17.1699	15.3714
MYCTH_2063083	103	119	144	111	140	124	151	112		7.55208	8.49935	10.4112	8.10702	10.2518	9.01487	11.0773	8.26222
MYCTH_2063115	0	0	0	0	0	0	0	0		0	0	0	0	0	0	0	0
MYCTH_2063133	180	121	106	60	112	106	205	277		4.41955	2.89401	2.56638	1.46746	2.74642	2.58059	5.03602	6.8428
MYCTH_2063165	49	48	23	18	35	38	28	40		6.11888	5.83884	2.83214	2.23902	4.36503	4.70509	3.49834	5.02557
MYCTH_2063204	4	9	13	7	8	8	3	6		0.114993	0.252036	0.368524	0.200455	0.229691	0.228039	0.08629	0.173545
MYCTH_2063233	2	0	2	2	0	0	0	0		0.129425	0	0.127623	0.128922	0	0	0	0
MYCTH_2063277	3655	3800	3476	3621	3678	3527	2999	3675		216.376	219.137	202.914	213.53	217.459	207.031	177.634	218.891
MYCTH_2063325	0	0	0	0	0	0	1	0		0	0	0	0	0	0	0.19503	0
MYCTH_2063330	75	129	66	96	71	78	65	76		8.50214	14.2451	7.37771	10.8404	8.03838	8.76738	7.37239	8.66821
MYCTH_2063376	0	0	0	0	0	0	0	0		0	0	0	0	0	0	0	0
MYCTH_2063420	1099	1340	1026	1031	1017	1025	1099	1145		53.72	63.8047	49.4534	50.2002	49.6481	49.6787	53.7482	56.3109
MYCTH_2063443	598	503	780	618	670	689	506	536		18.3816	15.0612	23.6422	18.9226	20.5684	20.9996	15.5619	16.5766
MYCTH_2063480	12	9	43	49	43	30	20	34		0.963861	0.704182	3.40574	3.92046	3.44941	2.38925	1.60728	2.74765
MYCTH_2063555	16	13	43	30	27	20	19	15		0.27738	0.219537	0.735079	0.518066	0.467479	0.34379	0.329562	0.261635
MYCTH_2063591	65	53	102	102	118	96	79	97		2.63028	2.08917	4.07005	4.11147	4.76886	3.85184	3.19848	3.94921
MYCTH_2063631	1	0	0	0	1	0	1	3		0.152229	0	0	0	0.152034	0	0.152309	0.45948
MYCTH_2063736	818	1324	1182	1550	1214	1217	1190	1156		23.601	37.2112	33.6283	44.5468	34.9815	34.8157	34.3519	33.557
MYCTH_2063758	236	325	291	248	277	203	308	281		16.2596	21.8118	19.7698	17.0199	19.0599	13.8676	21.2313	19.4784
MYCTH_2063854	10	13	14	9	9	14	11	24		0.353629	0.447817	0.488187	0.317029	0.317858	0.49089	0.389196	0.853902
MYCTH_2063953	0	0	0	0	0	0	0	0		0	0	0	0	0	0	0	0
MYCTH_2063966	247	272	139	142	80	91	181	173		58.0596	62.281	32.2183	33.2486	18.7806	21.2093	42.5681	40.914
MYCTH_2064081	205	229	227	252	220	192	242	204		15.0308	16.3559	16.4122	18.4051	16.11	13.9585	17.7531	15.049
MYCTH_2064169	213	175	1290	1171	1577	1441	1302	440		5.7705	4.61829	34.4615	31.6009	42.6687	38.7085	35.2917	11.9932
MYCTH_2064311	0	0	0	0	0	0	0	0		0	0	0	0	0	0	0	0
MYCTH_2064312	2	8	2	4	1	5	6	4		0.343742	1.33938	0.338956	0.684812	0.171651	0.852082	1.03177	0.691691
MYCTH_2064349	14526	13598	4992	6060	9537	8934	8724	13345		1138.16	1037.86	385.692	472.974	746.296	694.081	683.911	1052.02
MYCTH_2064467	920	1101	1089	1075	919	1002	989	1040		14.0452	16.3733	16.3937	16.3477	14.0119	15.1675	15.1065	15.9743
MYCTH_2064480	70	87	281	221	155	168	165	145		3.78001	4.57639	14.9627	11.8876	8.35929	8.99522	8.91469	7.87792
MYCTH_2064545	1055	1010	372	320	798	502	362	670		185.309	172.813	64.4315	55.9891	139.988	87.4292	63.6182	118.405
MYCTH_2064601	129	150	115	152	127	128	117	126		7.49796	8.49286	6.59116	8.80046	7.37226	7.37686	6.80405	7.3684
MYCTH_2064609	3586	2676	3389	2205	2845	3037	3349	3158		181.388	131.854	169.037	111.101	143.722	152.318	169.489	160.716
MYCTH_2064613	64	45	18	9	18	27	39	49		1.97486	1.35263	0.547696	0.276635	0.554718	0.826092	1.20406	1.52125
MYCTH_2064631	122	151	326	345	170	214	222	208		3.84625	4.63729	10.1346	10.8344	5.35267	6.6896	7.0026	6.59767
MYCTH_2064750	0	0	0	0	0	0	0	0		0	0	0	0	0	0	0	0
MYCTH_2064786	0	0	0	0	0	0	0	0		0	0	0	0	0	0	0	0
MYCTH_2064798	1	0	1	0	2	0	4	0		0.036245	0	0.0357403	0	0.072397	0	0.145056	0
MYCTH_2064803	20	20	5	3	1	4	3	5		1.12564	1.0965	0.277491	0.168189	0.0562097	0.223221	0.168934	0.283131
MYCTH_2064824	0	0	0	0	0	1	0	0		0	0	0	0	0	0.0325436	0	0
MYCTH_2064829	19	28	7	11	14	16	9	14		4.16023	5.97215	1.51137	2.39919	3.0615	3.47369	1.97167	3.08418
MYCTH_2064854	108	89	612	637	160	119	101	99		15.1428	12.1557	84.6142	88.967	22.405	16.5438	14.1687	13.9658
MYCTH_2064865	75	86	102	78	29	34	26	47		3.45476	3.85891	4.63305	3.57898	1.33413	1.5529	1.19828	2.17823
MYCTH_2064870	1452	1671	1331	1203	1210	1168	1265	1453		38.617	43.291	34.906	31.8703	32.1396	30.8008	33.6612	38.88
MYCTH_2064932	77	84	201	198	118	125	117	125		2.66978	2.83709	6.87214	6.83847	4.08611	4.29738	4.05881	4.36058
MYCTH_2064957	14	18	11	13	15	15	19	16		0.530276	0.664134	0.410844	0.490485	0.567425	0.563343	0.720038	0.609737
MYCTH_2064976	24	29	126	101	47	36	65	53		0.516308	0.607722	2.67287	2.16435	1.00981	0.767906	1.39907	1.14716
MYCTH_2064998	0	0	0	0	0	0	0	0		0	0	0	0	0	0	0	0
MYCTH_2065104	60	60	149	129	107	117	84	56		1.68845	1.64474	4.13461	3.61606	3.00722	3.26461	2.36508	1.58553
MYCTH_2065208	20	14	24	16	19	15	15	8		0.999001	0.681198	1.18211	0.796094	0.947836	0.742909	0.749645	0.402045
MYCTH_2065222	1	1	4	0	3	2	4	11		0.0934738	0.0910541	0.368689	0	0.280062	0.185365	0.374092	1.0345
MYCTH_2065241	626	695	767	1034	700	852	703	815		14.1929	15.3494	17.1476	23.3521	15.8503	19.1533	15.9471	18.591
MYCTH_2065250	0	0	0	0	0	0	0	0		0	0	0	0	0	0	0	0
MYCTH_2065257	0	2	0	1	5	2	2	4		0	0.353869	0	0.180931	0.90702	0.360198	0.363464	0.730992
MYCTH_2065342	0	0	0	0	0	0	0	0		0	0	0	0	0	0	0	0
MYCTH_2065457	5	4	2	7	2	4	0	1		0.694958	0.541574	0.274113	0.969158	0.277627	0.55126	0	0.139842
MYCTH_2065465	176	241	239	232	203	248	268	245		4.94409	6.59478	6.62037	6.49188	5.69526	6.9077	7.53246	6.92451
MYCTH_2065658	275	275	241	224	270	217	255	231		9.21511	8.97656	7.96334	7.47694	9.03597	7.21001	8.54941	7.78805
MYCTH_2065690	165	181	104	128	159	153	178	201		7.94387	8.4886	4.93733	6.13856	7.64519	7.30378	8.57425	9.73628
MYCTH_2065691	17	16	11	12	13	12	12	12		3.23486	2.96576	2.064	2.27456	2.47055	2.2641	2.28463	2.2974
MYCTH_2065718	1451	1652	1779	1771	1395	1445	1622	1373		40.9767	45.4453	49.54	49.8192	39.3448	40.4618	45.8299	39.0112
MYCTH_2065741	695	696	835	795	461	484	718	1022		78.7865	76.8574	93.3392	89.7723	52.1929	54.4027	81.4366	116.565
MYCTH_2065743	1	1	1	0	2	1	3	0		0.0422858	0.0411911	0.041697	0	0.0844632	0.0419278	0.126924	0
MYCTH_2065797	1	1	0	2	1	0	1	0		0.0382393	0.0372494	0	0.0761813	0.0381903	0	0.0382594	0
MYCTH_2065815	0	0	0	0	0	0	0	0		0	0	0	0	0	0	0	0
MYCTH_2065824	142	135	97	85	113	112	108	111		11.6396	10.7794	7.84032	6.94031	9.25067	9.10286	8.85734	9.15426
MYCTH_2065851	4	1	2	7	21	13	8	7		0.2368	0.0576676	0.116752	0.41279	1.24161	0.763087	0.473849	0.416936
MYCTH_2066181	404	509	616	618	548	483	518	553		8.3647	10.2659	12.5765	12.7458	11.3316	9.91572	10.7307	11.5197
MYCTH_2066192	0	0	0	0	0	0	0	0		0	0	0	0	0	0	0	0
MYCTH_2066229	0	0	0	0	0	0	0	0		0	0	0	0	0	0	0	0
MYCTH_2066239	1335	1397	948	1162	1320	1178	1019	1131		111.721	113.883	78.2297	96.8651	110.324	97.7476	85.3208	95.2279
MYCTH_2066269	13	14	9	5	9	8	13	10		1.2987	1.3624	0.886583	0.497559	0.89795	0.792436	1.29938	1.00511
MYCTH_2066278	0	0	1	0	0	3	0	1		0	0	0.23881	0	0	0.720396	0	0.243664
MYCTH_2066299	0	0	0	0	0	0	0	0		0	0	0	0	0	0	0	0
MYCTH_2066367	813	953	1221	902	901	721	768	926		10.4378	11.9184	15.4576	11.5354	11.5527	9.17826	9.8652	11.9613
MYCTH_2066447	1349	1344	954	852	947	1131	1858	1107		46.672	45.2953	32.5464	29.3624	32.7218	38.7985	64.3158	38.5337
MYCTH_2066457	604	459	47000	47357	41370	40180	59304	14311		30.6487	22.6881	2351.71	2393.69	2096.55	2021.59	3010.84	730.625
MYCTH_2066475	194	157	87	54	73	69	104	142		10.5115	8.28654	4.6483	2.91451	3.9503	3.70699	5.63801	7.74108
MYCTH_2066477	0	0	0	0	0	0	0	0		0	0	0	0	0	0	0	0
MYCTH_2066488	31	44	79	85	45	58	67	121		0.250129	0.345831	0.628549	0.68317	0.362625	0.464021	0.540884	0.982281
MYCTH_2066622	1616	2264	1225	1229	1204	1242	1211	1470		44.2298	60.3614	33.0613	33.5068	32.9111	33.7057	33.1624	40.4799
MYCTH_2066662	128	127	50	32	70	45	62	101		4.10834	3.97073	1.58248	1.02309	2.24387	1.43211	1.99102	3.26157
MYCTH_2066697	4579	5246	3035	2834	3464	3632	3583	4219		78.0286	87.0805	50.9979	48.1051	58.9528	61.3673	61.0883	72.3339
MYCTH_2066841	118	134	58	55	67	70	71	87		4.96346	5.49056	2.4057	2.30448	2.81463	2.9195	2.98806	3.68189
MYCTH_2066922	0	0	0	0	0	0	0	0		0	0	0	0	0	0	0	0
MYCTH_2066939	0	0	0	0	0	0	0	0		0	0	0	0	0	0	0	0
MYCTH_2067021	162	169	128	135	172	130	154	180		10.7444	10.9186	8.37124	8.9189	11.3931	8.5491	10.2192	12.0113
MYCTH_2067028	0	0	0	0	0	0	0	0		0	0	0	0	0	0	0	0
MYCTH_2067066	0	0	0	0	0	0	0	0		0	0	0	0	0	0	0	0
MYCTH_2067101	0	0	6	1	5	1	2	1		0	0	0.108202	0.0182173	0.0913246	0.0181335	0.0365959	0.0184002
MYCTH_2067166	20	16	13	21	30	10	18	7		1.76619	1.37638	1.13204	1.84729	2.64589	0.87562	1.59041	0.621949
MYCTH_2067168	179	187	240	216	235	216	242	212		13.1245	13.3561	17.3521	15.7758	17.2084	15.7033	17.7531	15.6392
MYCTH_2067210	1468	1166	1606	1338	1407	1280	1661	1449		67.8166	52.4708	73.1587	61.5708	64.9154	58.6311	76.7729	67.3484
MYCTH_2067244	401	565	444	469	422	374	430	587		8.05225	11.0517	8.79157	9.38111	8.46309	7.44651	8.63912	11.8593
MYCTH_2067245	40	35	30	27	42	28	24	37		0.783531	0.667841	0.579466	0.526827	0.821653	0.543829	0.470365	0.7292
MYCTH_2067358	24	29	48	55	73	45	53	46		0.915553	1.07765	1.80561	2.08999	2.78124	1.70213	2.02291	1.76555
MYCTH_2067387	2	0	0	0	0	1	0	0		0.639361	0	0	0	0	0.316974	0	0
MYCTH_2067418	39	55	49	60	49	57	38	46		1.86083	2.55631	2.30541	2.85168	2.33497	2.69665	1.81407	2.20825
MYCTH_2067426	42	31	46	37	26	17	31	46		0.664682	0.477899	0.717849	0.583277	0.410943	0.266761	0.490856	0.732439
MYCTH_2067458	3	3	7	5	0	3	8	3		0.131376	0.127975	0.302275	0.218108	0	0.130263	0.350519	0.132179
MYCTH_2067470	161	202	174	160	210	171	300	246		7.26957	8.88472	7.74716	7.19633	9.4699	7.65574	13.5529	11.1755
MYCTH_2067496	180	221	454	453	437	381	297	279		8.15049	9.74794	20.2711	20.4323	19.7622	17.1058	13.4554	12.7106
MYCTH_2067533	25	19	16	16	33	33	40	26		1.69322	1.25354	1.06857	1.07945	2.23219	2.21613	2.71058	1.77173
MYCTH_2067613	4248	5775	1593	1566	2644	3186	2714	3435		140.58	186.166	51.9835	51.6225	87.3864	104.543	89.8622	114.371
MYCTH_2067632	41	27	26	22	23	22	21	28		3.29319	2.11255	2.05929	1.76021	1.84503	1.75212	1.68764	2.26277
MYCTH_2067689	1732	1885	989	714	1166	1323	1310	1609		199.168	211.15	112.145	81.7858	133.91	150.848	150.72	186.156
MYCTH_2067725	522	565	129	142	256	225	304	469		28.4767	30.0245	6.93935	7.71641	13.9477	12.1705	16.5928	25.7419
MYCTH_2067839	21	9	3	2	4	6	4	12		1.22954	0.513305	0.173203	0.116644	0.233898	0.348324	0.234321	0.706893
MYCTH_2067869	630	693	1083	940	774	762	852	899		22.0349	23.6109	37.3516	32.7496	27.0367	26.4261	29.8152	31.6358
MYCTH_2067902	7	13	3	4	5	6	8	10		0.527774	0.954779	0.22304	0.300413	0.376499	0.448549	0.603488	0.758576
MYCTH_2067913	19	11	40	43	39	23	24	21		1.41254	0.796617	2.93237	3.18438	2.89571	1.69544	1.7852	1.57078
MYCTH_2067982	120	132	2783	3297	1020	695	416	139		7.32093	7.84455	167.42	200.361	62.1482	42.0415	25.3925	8.53196
MYCTH_2068129	5	5	9	2	9	4	3	7		0.116163	0.113156	0.206182	0.0462846	0.208825	0.0921437	0.0697344	0.163623
MYCTH_2068188	114	98	243	203	178	205	227	243		3.48409	2.91756	7.32321	6.18001	5.4331	6.21221	6.94126	7.47205
MYCTH_2068307	6	7	26	48	39	42	28	21		0.207585	0.235913	0.887009	1.65422	1.34757	1.44079	0.969238	0.730992
MYCTH_2068390	1	1	2	3	2	2	2	0		0.313412	0.305299	0.618097	0.936582	0.626021	0.621519	0.627154	0
MYCTH_2068429	0	0	0	1	0	0	0	0		0	0	0	0.261015	0	0	0	0
MYCTH_2068493	369	393	213	224	289	243	218	318		12.2114	12.669	6.95071	7.38406	9.55169	7.97358	7.21811	10.588
MYCTH_2068637	108	132	132	128	139	106	135	100		7.91869	9.42786	9.54364	9.34863	10.1786	7.70626	9.90356	7.37698
MYCTH_2068645	0	0	0	0	0	0	0	0		0	0	0	0	0	0	0	0
MYCTH_2068755	225	198	312	293	171	214	242	193		4.81446	4.12705	6.5831	6.24513	3.65431	4.54033	5.18094	4.15501
MYCTH_2068800	318	410	294	320	343	352	317	373		15.0828	18.943	13.7504	15.1187	16.2478	16.5542	15.0433	17.7998
MYCTH_2068812	1540	1644	2170	1941	1789	1750	1538	1512		133.779	139.117	185.883	167.959	155.211	150.735	133.676	132.151
MYCTH_2068912	3	1	1	1	0	0	1	0		0.142291	0.0462025	0.0467699	0.047246	0	0	0.0474553	0
MYCTH_2068961	4	5	7	4	6	4	1	5		0.10855	0.132175	0.187318	0.108128	0.162617	0.107631	0.0271518	0.136518
MYCTH_2068997	206	229	234	220	263	225	244	178		15.1042	16.3559	16.9183	16.068	19.2588	16.3576	17.8998	13.131
MYCTH_2069012	0	0	0	0	0	0	0	0		0	0	0	0	0	0	0	0
MYCTH_2069029	125	147	145	126	150	110	135	114		9.16515	10.4992	10.4835	9.20256	10.9841	7.99706	9.90356	8.40976
MYCTH_2069031	2	3	3	0	1	3	1	0		0.156706	0.228974	0.231786	0	0.0782527	0.233069	0.0783942	0
MYCTH_2069072	119	122	162	123	138	114	125	129		8.72522	8.71362	11.7127	8.98345	10.1054	8.28786	9.16997	9.5163
MYCTH_2069148	0	0	0	0	0	0	0	0		0	0	0	0	0	0	0	0
MYCTH_2069159	0	1	0	1	2	2	2	2		0	0.0251539	0	0.0257219	0.0515785	0.0512075	0.0516718	0.0519606
MYCTH_2069178	134	111	78	85	71	65	102	130		31.0414	25.0478	17.8173	19.6139	16.4263	14.93	23.641	30.2991
MYCTH_2069203	1098	1456	1533	1923	1330	1470	1341	1543		65.0017	83.964	89.4901	113.399	78.6353	86.2875	79.429	91.9046
MYCTH_2069205	1732	1726	3351	2985	2281	2343	2596	2463		24.829	24.1025	47.3692	42.625	32.6573	33.3036	37.2344	35.5242
MYCTH_2069219	0	0	0	0	0	0	0	0		0	0	0	0	0	0	0	0
MYCTH_2069347	149	173	207	205	243	213	250	251		4.31453	4.87981	5.91055	5.91302	7.02743	6.11554	7.24294	7.31256
MYCTH_2069363	0	0	0	0	0	0	0	0		0	0	0	0	0	0	0	0
MYCTH_2069453	0	0	0	0	0	0	0	0		0	0	0	0	0	0	0	0
MYCTH_2069574	470	519	887	890	747	860	685	552		23.4034	25.1743	43.5527	44.1448	37.1488	42.4608	34.1271	27.6547
MYCTH_2069662	10	10	37	49	19	22	14	20		1.68253	1.63897	6.13868	8.21234	3.19271	3.67023	2.35678	3.38565
MYCTH_2069697	2	0	5	1	5	2	1	1		0.560843	0	1.38259	0.279331	1.40031	0.556096	0.280569	0.282137
MYCTH_2069736	1	0	0	0	1	0	0	0		0.136616	0	0	0	0.136441	0	0	0
MYCTH_2069804	0	0	0	0	0	0	0	0		0	0	0	0	0	0	0	0
MYCTH_2069815	563	1442	1341	1040	913	1357	578	1144		66.1692	165.09	155.413	121.756	107.167	158.138	67.9678	135.276
MYCTH_2069839	86	103	82	50	109	102	92	117		5.36963	6.26459	5.0486	3.10974	6.79698	6.31473	5.74728	7.34989
MYCTH_2069908	26	29	71	89	42	39	28	23		2.886	3.13567	7.77128	9.84061	4.65603	4.29236	3.10964	2.56862
MYCTH_2069956	59	65	98	122	60	70	61	67		2.7256	2.92505	4.46423	5.61408	2.76825	3.20639	2.81947	3.11411
MYCTH_2070001	28	19	42	35	23	28	24	28		1.22617	0.810506	1.81365	1.52676	1.00592	1.21579	1.05156	1.23367
MYCTH_2070048	0	1	1	0	0	0	0	0		0	0.219299	0.221993	0	0	0	0	0
MYCTH_2070109	50	59	142	130	75	72	77	68		7.40001	8.50597	20.7234	19.1652	11.0858	10.5658	11.402	10.1256
MYCTH_2070186	0	0	0	0	0	0	0	0		0	0	0	0	0	0	0	0
MYCTH_2070221	16	11	5	2	6	12	3	4		0.406589	0.272294	0.12529	0.050626	0.152275	0.30236	0.0762755	0.102269
MYCTH_2070352	17	27	58	62	37	33	24	20		0.576918	0.892562	1.9409	2.09587	1.25404	1.11042	0.8149	0.68288
MYCTH_2070469	102	134	125	123	137	141	149	114		7.47876	9.5707	9.03754	8.98345	10.0321	10.2508	10.9306	8.40976
MYCTH_2070514	3	1	4	4	5	3	4	0		0.17826	0.057882	0.234371	0.236757	0.29672	0.176752	0.237805	0
MYCTH_2070572	34	35	23	23	34	27	29	30		1.24361	1.24704	0.829551	0.837994	1.24202	0.979212	1.06128	1.10401
MYCTH_2070581	19	24	61	42	35	47	44	53		0.488258	0.600781	1.54574	1.07511	0.89827	1.19757	1.1313	1.37032
MYCTH_2070655	224	207	314	274	198	170	208	212		21.4396	19.2996	29.6353	26.1233	18.9268	16.1334	19.9187	20.4152
MYCTH_2070700	17	27	65	34	46	31	46	28		0.63786	0.986847	2.40492	1.27076	1.72376	1.15331	1.72688	1.05702
MYCTH_2070790	62	68	142	98	69	63	71	76		2.0996	2.24317	4.7418	3.30582	2.33365	2.1154	2.40564	2.58944
MYCTH_2070850	42	46	20	19	32	19	23	26		7.37724	7.87067	3.46406	3.32435	5.61356	3.30907	4.04204	4.5948
MYCTH_2070868	424	491	637	628	531	516	468	478		13.0331	14.7019	19.3078	19.2287	16.3012	15.7268	14.3932	14.7829
MYCTH_2070870	13	22	23	36	22	23	14	23		0.361378	0.595731	0.630459	0.996849	0.610779	0.633949	0.389381	0.643273
MYCTH_2070906	52	52	38	30	32	36	66	68		3.05577	2.97666	2.20197	1.75609	1.87806	2.09762	3.88051	4.02045
MYCTH_2070971	540	543	648	597	594	568	515	483		47.166	46.2002	55.8111	51.9419	51.8161	49.1917	45.006	42.4454
MYCTH_2070984	1385	2162	1267	1492	1172	1084	1391	1676		76.8676	116.885	69.3395	82.4842	64.9628	59.6528	77.2412	93.5872
MYCTH_2071028	321	317	419	434	370	309	357	277		13.6823	13.162	17.6108	18.4269	15.7507	13.0593	15.2248	11.8791
MYCTH_2071057	201	218	111	72	93	86	78	100		2.81824	2.97747	1.53467	1.00559	1.30229	1.19561	1.09422	1.41069
MYCTH_2071098	240	293	270	273	235	216	272	304		6.96219	8.27964	7.72341	7.8887	6.80841	6.21293	7.89462	8.87273
MYCTH_2071169	17979	18885	7244	10451	11776	8792	11743	17570		3090.07	3161.76	1227.7	1789.24	2021.36	1498.3	2019.34	3038.25
MYCTH_2071198	132	164	220	162	132	116	150	138		5.65654	6.8459	9.29631	6.91514	5.6493	4.92883	6.43127	5.94984
MYCTH_2071219	16	25	15	23	26	18	21	20		1.40519	2.13877	1.29902	2.01211	2.28051	1.56746	1.84528	1.76723
MYCTH_2071270	101	139	63	62	108	102	84	90		4.81906	6.46049	2.9641	2.94674	5.14646	4.82558	4.01004	4.32049
MYCTH_2071285	3399	4985	5532	4945	3438	2995	3565	3436		953.153	1361.71	1529.69	1381.29	962.854	832.753	1000.23	969.423
MYCTH_2071301	1202	1446	718	689	917	1002	953	1106		24.2892	28.4634	14.3069	13.8687	18.5064	20.0764	19.2677	22.4861
MYCTH_2071385	680	693	674	672	667	642	742	628		30.2761	30.0562	29.5912	29.8036	29.6593	28.3423	33.054	28.132
MYCTH_2071402	121	121	130	145	147	106	133	101		8.87187	8.6422	9.39904	10.5902	10.7644	7.70626	9.75684	7.45075
MYCTH_2071423	3354	4507	6856	7079	5458	5476	4471	4985		61.6921	80.7539	124.351	129.702	100.264	99.8707	82.2809	92.253
MYCTH_2071504	2099	3265	2807	2066	2532	2109	1805	2285		459.595	696.395	606.061	450.611	553.695	457.876	395.429	503.383
MYCTH_2071510	926	1137	952	887	880	855	951	1060		65.7831	78.6816	66.6885	62.7676	62.4352	60.2251	67.5946	75.7632
MYCTH_2071514	4478	6740	6861	5490	5111	4408	3568	4506		550.588	807.257	831.842	672.394	627.613	537.394	438.93	557.42
MYCTH_2071531	53	58	38	42	87	58	44	50		4.25705	4.53806	3.00973	3.3604	6.97904	4.61923	3.53601	4.04066
MYCTH_2071561	2659	3945	3080	2813	3116	2706	2171	2935		297.213	429.543	339.478	313.205	347.849	299.907	242.794	330.071
MYCTH_2071579	653	679	369	298	446	385	556	562		24.5013	24.8174	13.6525	11.1378	16.713	14.3234	20.8727	21.2159
MYCTH_2071628	0	0	7	4	4	4	2	1		0	0	0.314331	0.181446	0.181921	0.180612	0.0911249	0.0458171
MYCTH_2071661	37	29	42	44	40	42	46	31		0.784362	0.598856	0.87796	0.929129	0.846873	0.88282	0.975665	0.661189
MYCTH_2071684	0	0	1	1	11	7	8	12		0	0	0.0133233	0.0134589	0.148435	0.0937794	0.108148	0.163129
MYCTH_2071736	1120	1250	2244	2035	1614	1566	1514	1535		29.5903	32.1699	58.4607	53.5554	42.5871	41.0233	40.0207	40.8026
MYCTH_2071899	89	111	55	51	66	68	59	63		2.8739	3.49151	1.75127	1.64044	2.12847	2.1772	1.90617	2.04678
MYCTH_2071905	1088	1042	1265	1168	1032	1131	995	915		30.3501	28.3145	34.7963	32.4551	28.7511	31.2826	27.7704	25.6804
MYCTH_2071908	135	162	270	253	123	150	152	132		2.91207	3.40402	5.74305	5.43622	2.64982	3.20824	3.2805	2.86478
MYCTH_2071953	3682	6105	6022	4951	4643	3507	3445	4037		470.825	760.451	759.325	630.634	592.95	444.652	440.751	519.378
MYCTH_2071955	5	6	5	4	2	11	3	6		0.163771	0.191437	0.16149	0.130507	0.0654244	0.357246	0.0983141	0.197727
MYCTH_2071996	32	16	66	43	40	31	33	36		2.51965	1.22721	5.12442	3.37262	3.14553	2.42025	2.59975	2.85195
MYCTH_2072063	126	129	158	162	150	144	141	141		4.43609	4.42414	5.48527	5.68138	5.2743	5.02691	4.96681	4.99457
MYCTH_2072093	14	8	8	9	6	5	12	12		0.492899	0.274366	0.277735	0.315632	0.210972	0.174545	0.422707	0.42507
MYCTH_2072228	0	0	0	0	0	0	0	0		0	0	0	0	0	0	0	0
MYCTH_2072383	34	36	47	54	40	45	30	43		1.05731	1.09052	1.44122	1.67273	1.2423	1.38753	0.93341	1.34537
MYCTH_2072388	693	682	1466	1379	1307	1358	1010	892		27.083	25.9631	56.4947	53.6828	51.0131	52.6224	39.4923	35.0733
MYCTH_2072459	0	0	0	0	0	0	0	0		0	0	0	0	0	0	0	0
MYCTH_2072527	0	0	0	0	0	0	0	0		0	0	0	0	0	0	0	0
MYCTH_2072543	670	763	868	789	637	607	765	758		11.8992	13.2001	15.2011	13.9582	11.2986	10.6891	13.5936	13.5445
MYCTH_2072733	420	554	362	349	375	347	317	362		13.8134	17.7488	11.74	11.4336	12.3176	11.3159	10.4313	11.9786
MYCTH_2072958	2466	3186	3247	2991	2667	2287	2307	2749		50.4049	63.4358	65.4444	60.8982	54.4435	46.3504	47.1797	56.5331
MYCTH_2073127	3227	3938	1728	1930	2269	2014	2138	2864		153.666	182.668	81.1395	91.5469	107.909	95.0923	101.862	137.214
MYCTH_2073132	2219	2773	3037	2906	2621	2696	2216	2152		62.9247	76.599	84.9218	82.0858	74.2291	75.8039	62.8726	61.3981
MYCTH_2073197	2932	3999	2866	2726	2704	2848	2696	3014		61.6106	81.8564	59.3852	57.0592	56.7468	59.3389	56.6813	63.7212
MYCTH_2073265	17499	14577	33957	31880	22831	23200	30526	27841		242.659	196.906	464.325	440.361	316.192	318.991	423.526	388.433
MYCTH_2073485	879	1146	853	780	824	735	766	889		18.9098	24.0155	18.0949	16.7148	17.7039	15.6781	16.4875	19.2419
MYCTH_2073591	2686	3489	3628	3254	3253	2848	2855	3192		72.0757	91.1996	95.9977	86.9779	87.1787	75.7759	76.6509	86.1776
MYCTH_2073656	6172	7597	8185	8786	6352	7504	8082	7059		292.74	351	382.812	415.103	300.892	352.904	383.533	336.859
MYCTH_2074077	429	464	398	351	366	387	383	375		11.2658	11.8695	10.3062	9.18168	9.59911	10.0769	10.0631	9.90802
MYCTH_2074154	2264	2800	3184	2633	2357	2255	2805	3512		25.9473	31.2596	35.9832	30.059	26.9785	25.6254	32.1645	40.4967
MYCTH_2074176	6828	7970	7192	7714	6786	6967	8037	7672		273.303	310.755	283.864	307.566	271.274	276.506	321.864	308.964
MYCTH_2074210	4659	3797	2377	1851	2894	2522	3893	5659		77.7615	61.7336	39.1211	30.7742	48.2407	41.7374	65.0106	95.0299
MYCTH_2074326	1462	1693	2016	1894	1703	1512	1494	1550		36.0257	40.6379	48.9853	46.4893	41.9105	36.9423	36.8335	38.4278
MYCTH_2074408	1869	2151	2495	2599	2436	2458	2516	2496		89.7121	100.575	118.093	124.267	116.778	116.985	120.832	120.541
MYCTH_2074571	1464	1652	1683	1591	1443	1487	1552	1660		34.6676	38.1067	39.2986	37.5285	34.1265	34.9141	36.7707	39.5494
MYCTH_2074663	3914	4564	4063	3736	4050	3858	4105	4418		93.3289	106.011	95.5328	88.7382	96.4481	91.2149	97.9347	105.991
MYCTH_2074790	7187	5092	4072	3137	4665	5870	6267	5172		425.471	293.643	237.706	184.989	275.815	344.563	371.202	308.056
MYCTH_2074876	999	1266	412	437	567	509	658	1077		51.9005	64.0691	21.1064	22.6149	29.4193	26.2199	34.2026	56.2951
MYCTH_2074905	6910	8250	10504	11000	12429	11978	9702	9575		139.222	161.917	208.687	220.766	250.098	239.289	195.578	194.097
MYCTH_2075102	4389	5881	4403	4461	4778	5109	4562	5260		104.551	136.466	103.424	105.853	113.672	120.672	108.729	126.066
MYCTH_2075489	12121	12682	7257	6939	10641	10224	9431	12147		558.872	569.602	329.945	318.698	490.004	467.415	435.071	563.498
MYCTH_2075498	4145	3591	2460	2318	2981	2897	3354	4327		159.776	134.838	93.5045	89.0039	114.76	110.724	129.353	167.812
MYCTH_2075565	1760	1971	946	918	1322	1321	1132	1303		67.3012	73.4186	35.6707	34.9672	50.4876	50.0865	43.3096	50.1306
MYCTH_2075738	93	106	152	128	97	120	108	95		2.27296	2.52362	3.66322	3.11621	2.36768	2.90802	2.64095	2.33604
MYCTH_2075799	2110	2052	848	808	1203	1341	1356	1544		40.1344	38.0208	15.9053	15.3093	22.853	25.2913	25.8061	29.5482
MYCTH_2075999	2470	3257	1152	1314	1958	1984	2280	3244		78.5943	100.953	36.1457	41.6484	62.2229	62.5956	72.5867	103.854
MYCTH_2076088	8990	8855	4968	5196	5202	5602	6295	7663		123.415	118.415	67.2513	71.0536	71.3218	76.2535	86.4635	105.842
MYCTH_2076157	830	1095	1310	1425	1072	974	1116	974		52.5069	67.4779	81.7184	89.7969	67.7292	61.0949	70.6367	61.9935
MYCTH_2076293	777	1234	780	789	843	768	728	838		13.7995	21.3485	13.6599	13.9582	14.9525	13.5242	12.9361	14.974
MYCTH_2076503	3690	4272	3977	3916	3867	3445	3322	3703		99.9679	112.739	106.243	105.678	104.629	92.5404	90.0455	100.934
MYCTH_2076551	188	233	122	98	102	108	89	90		7.33522	8.85566	4.69381	3.80882	3.97465	4.17818	3.47435	3.53303
MYCTH_2076744	1140	963	1317	1254	662	969	1605	1164		21.8312	17.9642	24.8696	23.921	12.6612	18.3995	30.7522	22.4272
MYCTH_2076770	2661	2486	2842	2710	2793	2525	1974	2253		138.696	126.221	146.068	140.701	145.39	130.494	102.943	118.149
MYCTH_2076935	2018	1815	2404	2168	1550	1495	2004	2015		18.0536	15.8172	21.2074	19.3201	13.849	13.2615	17.9378	18.137
MYCTH_2076976	3094	3340	8752	8368	6212	6521	7282	5497		82.8848	87.1586	231.192	223.298	166.199	173.211	195.179	148.159
MYCTH_2077028	1262	1392	1424	1279	1323	1194	1389	1597		28.4377	30.5551	31.6414	28.7088	29.7741	26.6777	31.316	36.2068
MYCTH_2077114	1137	1034	1473	1280	1416	1408	1325	1318		32.5113	28.8008	41.5325	36.458	40.4372	39.9195	37.9069	37.9174
MYCTH_2077534	1647	1949	1804	1754	1422	1236	1737	1826		46.5667	53.6788	50.2954	49.3992	40.1536	34.6504	49.1371	51.9435
MYCTH_2077546	433	417	309	368	272	284	371	401		11.4905	10.7794	8.08571	9.72759	7.20877	7.47267	9.85034	10.7064
MYCTH_2077636	131	139	163	180	128	96	107	134		7.63271	7.88918	9.36496	10.4469	7.44836	5.54609	6.23763	7.85527
MYCTH_2077803	1027	1239	1560	1575	1317	1335	1584	1503		47.9988	56.408	71.8944	73.3245	61.4737	61.8656	74.0702	70.6753
MYCTH_2077843	1315	1558	933	965	989	1017	1231	1265		50.2046	57.9421	35.1245	36.6989	37.7101	38.4988	47.0223	48.5912
MYCTH_2077959	1753	2292	2724	2454	2120	2226	2303	2143		49.2154	62.6821	75.4114	68.6282	59.4427	61.9659	64.6906	60.5328
MYCTH_2078031	2176	2547	1508	1563	1951	1732	1646	2013		44.6868	50.9517	30.5374	31.9733	40.0148	35.2676	33.8204	41.5923
MYCTH_2078041	367	360	634	453	356	438	350	317		15.1319	14.459	25.7767	18.6052	14.6596	17.9065	14.4386	13.1503
MYCTH_2078128	487	580	176	163	282	271	281	337		20.0797	23.2951	7.15568	6.69459	11.6123	11.0791	11.5921	13.98
MYCTH_2078150	8665	10585	4748	5355	2951	2852	2239	4792		379.456	451.537	205.029	233.594	129.064	123.837	98.1014	211.134
MYCTH_2078193	1715	1582	1632	1299	1357	1341	1600	1640		54.9718	49.396	51.583	41.4757	43.4409	42.6199	51.3126	52.8894
MYCTH_2078222	94	93	10	19	35	25	44	53		5.50366	5.30415	0.577343	1.10812	2.04661	1.45135	2.57753	3.12211
MYCTH_2078660	1847	2113	989	1071	1711	1587	1797	1629		111.126	123.839	58.6754	64.187	102.812	94.6747	108.175	98.6096
MYCTH_2078767	1046	1225	1410	1435	1048	1177	1204	1025		49.5142	56.4863	65.8154	67.6641	49.5453	55.2437	57.0233	48.817
MYCTH_2079066	3628	3312	2860	2595	2668	2568	3351	3448		87.2906	77.6247	67.8542	62.1936	64.1105	61.2637	80.6682	83.4673
MYCTH_2079097	17652	18361	14430	13731	11916	13008	12793	15352		392.238	397.431	316.179	303.925	264.442	286.599	284.418	343.218
MYCTH_2079474	4227	5650	1514	1698	2998	2717	3008	3370		92.8508	120.896	32.7937	37.1535	65.7701	59.1768	66.1088	74.4788
MYCTH_2079758	1642	2150	2734	2716	1880	1951	1782	2069		36.3851	46.4085	59.7392	59.9499	41.6055	42.8663	39.5081	46.1275
MYCTH_2079764	304	310	246	229	208	217	330	368		11.9389	11.8594	9.52659	8.95851	8.15827	8.45006	12.9668	14.5408
MYCTH_2079768	15667	17524	8561	9874	13077	12397	11914	14267		642.107	699.623	345.984	403.11	535.27	503.786	488.548	588.306
MYCTH_2079774	6668	7276	4043	4080	4756	4739	5062	5682		306.562	325.856	183.289	186.849	218.378	216.032	232.848	262.829
MYCTH_2079848	1246	1445	1220	1179	1130	1055	1079	1165		43.1396	48.7343	41.6512	40.6612	39.0732	36.2175	37.3772	40.5819
MYCTH_2079850	2885	2789	1705	1605	1937	2062	1960	2441		472.156	444.629	275.153	261.651	316.601	334.608	320.94	401.936
MYCTH_2079857	5149	3935	2163	1971	2346	2540	3527	3455		117.406	87.4022	48.6335	44.7675	53.4244	57.4262	80.464	79.262
MYCTH_2079864	2128	2688	1678	1709	1818	1854	1890	1794		91.4355	112.508	71.0961	73.1465	78.0154	78.988	81.2518	77.5558
MYCTH_2079868	634	865	1067	1121	1044	947	905	711		19.4384	25.8343	32.2586	34.2361	31.9679	28.7891	27.7618	21.9326
MYCTH_2079898	391	430	511	452	308	409	431	406		13.7964	14.7797	17.7795	15.8867	10.8538	14.3093	15.2157	14.4133
MYCTH_2080003	1821	2432	1715	1527	1639	1906	1684	1703		31.834	41.4147	29.5635	26.5907	28.6157	33.0379	29.4545	29.9533
MYCTH_2080045	3322	3704	3091	2892	3659	3307	3070	3179		102.31	111.122	93.8703	88.7208	112.545	100.986	94.5987	98.505
MYCTH_2080075	4302	5143	4097	3886	5039	4266	3930	4407		74.4191	86.6643	69.8861	66.9615	87.0566	73.1717	68.0197	76.7019
MYCTH_2080102	3760	4655	2816	2795	3176	2909	3260	4247		69.5601	83.8883	51.3707	51.5066	58.6808	53.361	60.3418	79.0503
MYCTH_2080506	28542	21230	27170	19537	21580	19418	17242	20322		404.925	293.393	380.094	276.094	305.763	273.151	244.741	290.072
MYCTH_2080603	7234	8968	2489	2835	4836	4656	3951	5394		166.692	201.298	56.555	65.0724	111.292	106.379	91.0899	125.053
MYCTH_2080800	1218	1279	833	692	859	862	1298	1461		9.99583	10.2247	6.74104	5.657	7.04057	7.01434	10.658	12.0634
MYCTH_2080826	1246	1351	1449	1350	1445	1516	1031	941		46.209	48.806	52.9893	49.8713	53.5205	55.7463	38.2556	35.1113
MYCTH_2080893	2551	2680	17309	16116	11978	10800	8169	7143		58.8954	60.2719	394.052	370.627	276.184	247.231	188.698	165.921
MYCTH_2081074	1817	2447	2437	2326	1840	1970	2142	2174		16.6086	21.7883	21.9657	21.1786	16.7973	17.8547	19.5896	19.9934
MYCTH_2081200	9339	10589	5886	7109	8058	8188	6793	9182		395.255	436.558	245.645	299.705	340.603	343.608	287.652	390.988
MYCTH_2081249	2580	2887	2093	2120	2289	2948	2475	2252		45.251	49.3248	36.1983	37.0385	40.0957	51.2678	43.4322	39.7398
MYCTH_2081294	840	946	893	845	774	614	723	947		21.211	23.2693	22.2354	21.2543	19.5194	15.373	18.2662	24.0592
MYCTH_2081549	525	616	421	366	485	397	368	446		17.0561	19.4945	13.4869	11.8443	15.7364	12.7885	11.9618	14.5782
MYCTH_2081554	2160	2373	1066	1116	1953	1976	1651	2258		86.966	93.0685	42.3217	44.7577	78.531	78.8843	66.5075	91.4679
MYCTH_2081599	1300	1620	1355	1452	1093	1026	1262	1156		42.6678	51.7942	43.8538	47.4714	35.8278	33.3897	41.4424	38.1737
MYCTH_2081821	1432	1758	1285	1302	1349	1197	1245	1500		53.899	64.4564	47.6927	48.8155	50.71	44.6725	46.8852	56.8039
MYCTH_2081891	3375	3810	3737	3557	3715	3504	3144	3745		216.072	237.607	235.917	226.839	237.535	222.432	201.389	241.227
MYCTH_2081895	85	59	37	57	90	72	55	65		5.10768	3.45355	2.19238	3.41183	5.4012	4.28988	3.3067	3.92977
MYCTH_2082040	485	664	237	278	272	304	407	439		27.3931	36.5323	13.1995	15.6406	15.3431	17.0248	22.9997	24.9467
MYCTH_2082154	4565	4692	3467	3683	4020	4164	3674	4120		323.34	323.732	242.149	259.854	284.373	292.441	260.367	293.606
MYCTH_2082262	3427	3980	2329	2542	2222	2660	3965	3482		67.4597	76.3172	45.2075	49.8441	43.6835	51.9182	78.0911	68.9617
MYCTH_2082283	2780	2613	9497	8852	9896	10869	10444	5845		109.089	99.8815	367.48	346.008	387.828	422.896	410.045	230.765
MYCTH_2082522	941	764	472	428	320	431	599	763		13.7068	10.8405	6.77954	6.21012	4.65523	6.22491	8.72976	11.182
MYCTH_2082794	3	1	0	0	0	2	2	3		0.229802	0.0746178	0	0	0	0.151905	0.153282	0.231208
MYCTH_2082917	7036	7846	5601	6380	6950	6742	7042	8022		195.476	212.336	153.441	176.561	192.839	185.722	195.745	224.232
MYCTH_2083273	2124	2431	1981	1865	1999	1787	1845	2090		101.952	113.667	93.7642	89.1721	95.8292	85.05	88.6067	100.934
MYCTH_2083946	1222	1100	2539	1999	1807	1711	1361	1345		13.4305	11.7767	27.5166	21.8848	19.8346	18.6458	14.9661	14.8728
MYCTH_2084007	10485	9342	9585	9125	6621	8882	11345	8966		372.704	323.478	335.968	323.1	235.051	313.05	403.486	320.659
MYCTH_2084107	220	321	147	160	149	155	182	228		13.5772	19.2975	8.9457	9.83591	9.18366	9.48476	11.2379	14.157
MYCTH_2084160	1123	1208	1059	1133	1086	991	1048	1251		64.2604	67.3348	59.7544	64.5805	62.0635	56.227	60.0002	72.0227
MYCTH_2084256	4882	5863	7133	7657	6011	5330	5862	6011		127.646	149.327	183.904	199.423	156.963	138.179	153.349	158.126
MYCTH_2084292	82	126	181	197	131	99	87	89		2.53355	3.79224	5.51448	6.06304	4.04232	3.03291	2.68945	2.76665
MYCTH_2084467	251	260	160	150	171	204	159	180		5.98804	6.04219	3.76393	3.5646	4.07428	4.82558	3.79522	4.32049
MYCTH_2084531	5729	5853	6329	6508	7035	7457	6779	7024		168.642	167.832	183.71	190.828	206.821	217.65	199.655	208.027
MYCTH_2084627	2612	3038	3089	3336	3031	2674	2698	3317		88.267	100.005	102.933	112.295	102.295	89.5972	91.221	112.777
MYCTH_2084695	24085	12632	7586	4651	14491	15469	27504	30373		872.3	445.657	270.921	167.793	524.157	555.507	996.651	1106.77
MYCTH_2084736	5981	8133	3000	3284	3870	3849	3481	4868		135.86	179.961	67.1972	74.3072	87.7957	86.6912	79.1136	111.255
MYCTH_2084777	22	22	12	10	21	16	18	18		1.03528	1.00848	0.556833	0.46875	0.986951	0.746554	0.847488	0.852226
MYCTH_2085008	15131	10056	2272	1716	5155	3141	5623	9108		594.724	385.019	88.0575	67.1851	202.358	122.412	221.128	360.18
MYCTH_2085059	8448	10831	2899	3370	5959	7577	5601	9062		326.43	407.674	110.457	129.71	229.96	290.296	216.536	352.297
MYCTH_2085328	546	836	315	326	351	370	427	405		23.5872	35.1803	13.4185	14.0285	15.1438	15.8487	18.4561	17.6031
MYCTH_2085453	282	307	714	773	561	559	596	393		9.48946	10.0633	23.692	25.9108	18.8538	18.6514	20.0663	13.3056
MYCTH_2085599	3071	4000	5267	5268	4304	4022	4199	4508		76.6185	97.2128	129.577	130.921	107.243	99.4957	104.816	113.158
MYCTH_2085772	1134	1054	987	869	1025	1085	1591	1097		34.3727	31.1208	29.5004	26.2379	31.029	32.6091	48.2502	33.4546
MYCTH_2085895	2585	2520	1036	1084	1929	1752	2364	2975		104.604	99.3342	41.3389	43.6945	77.9587	70.2961	95.7116	121.123
MYCTH_2085975	699	798	463	426	521	539	500	614		14.9303	16.6036	9.75175	9.06377	11.114	11.4153	10.6854	13.195
MYCTH_2086155	2021	1929	6350	5911	6887	7274	6035	4008		34.317	31.9069	106.323	99.9798	116.793	122.468	102.529	68.473
MYCTH_2086212	1466	1759	2446	2444	2107	1893	1651	1889		85.6245	100.078	140.874	142.192	122.906	109.628	96.4805	111.006
MYCTH_2086248	5730	6183	3092	2967	4272	3680	3816	5239		113.212	119	60.2404	58.3934	84.297	72.0931	75.4352	104.144
MYCTH_2086391	17459	20077	10863	11381	12679	15627	14138	13713		333.146	373.184	204.397	216.324	241.626	295.664	269.917	263.267
MYCTH_2086451	1243	1314	3529	3447	1869	1801	1733	1816		25.3636	26.1183	71.0071	70.0631	38.0883	36.4386	35.3807	37.2824
MYCTH_2086470	2642	2831	2023	2046	2349	2245	2061	2369		146.801	153.231	110.842	113.243	130.354	123.686	114.578	132.437
MYCTH_2086520	15508	16253	10313	9699	10213	11467	14396	12067		294.511	300.669	193.126	183.477	193.706	215.925	273.537	230.565
MYCTH_2086714	994	1326	1129	1223	1036	1079	949	1095		21.1936	27.5404	23.7368	25.9748	22.0608	22.8112	20.2447	23.4899
MYCTH_2086729	395	536	382	364	528	519	438	534		12.4449	16.45	11.8677	11.4236	16.6138	16.2132	13.8069	16.9271
MYCTH_2086739	2743	2268	2200	1979	2196	2204	3242	3234		93.0874	74.9752	73.6205	66.899	74.4288	74.1626	110.079	110.422
MYCTH_2086765	1963	2134	1632	1664	1553	1652	1697	1966		90.0765	95.3882	73.8451	76.0594	71.1715	75.1639	77.9114	90.7661
MYCTH_2086777	3856	4600	4164	4843	3767	3822	3901	4564		166.579	193.576	177.38	208.405	162.526	163.713	168.612	198.371
MYCTH_2086920	3011	3335	2206	2519	2380	2351	3091	2979		380.96	411.03	275.223	317.472	300.738	294.937	391.287	379.217
MYCTH_2086957	1604	2068	1528	1379	1575	1501	1618	1752		50.6354	63.593	47.5646	43.3633	49.6562	46.9827	51.1042	55.6458
MYCTH_2087011	716	758	1451	1390	1134	1005	928	1030		21.3651	22.0328	42.6943	41.3157	33.7946	29.7348	27.7056	30.9227
MYCTH_2087100	1646	1706	903	878	1192	1123	1480	1662		77.9932	78.7436	42.1915	41.441	56.4087	52.7612	70.1644	79.2331
MYCTH_2087157	882	1269	340	336	479	460	542	704		39.5268	55.3981	15.025	14.9993	21.4389	20.4404	24.3025	31.7428
MYCTH_2087238	1857	1943	4124	4932	3124	2958	2679	2276		114.751	116.957	251.29	303.583	192.797	181.239	165.633	141.503
MYCTH_2087375	447	598	584	593	516	467	457	515		8.46882	11.0364	10.9103	11.1912	9.76356	8.77284	8.66282	9.81683
MYCTH_2087474	2251	2844	2218	2343	2713	2520	2329	3202		61.8923	76.1728	60.1358	64.1714	74.4996	68.702	64.0705	88.5791
MYCTH_2087521	558	629	234	310	337	337	399	437		40.7264	44.72	16.841	22.5378	24.5649	24.3882	29.1369	32.0902
MYCTH_2087754	2781	3232	8979	9520	10243	8636	6469	7444		176.162	199.431	560.854	600.699	648.01	542.416	409.993	474.424
MYCTH_2087774	619	765	362	467	350	349	486	471		33.1276	39.8814	19.1037	24.8957	18.7073	18.5197	26.0234	25.3612
MYCTH_2087807	218	293	368	381	413	397	297	319		3.11488	4.07814	5.18494	5.42274	5.89357	5.6245	4.2459	4.5859
MYCTH_2087998	1833	2688	2173	2691	2136	2395	2317	2354		32.8338	46.9027	38.3822	48.0155	38.2123	42.5376	41.5253	42.4243
MYCTH_2088056	314	292	338	310	303	244	302	293		16.0865	14.5722	17.0749	15.8198	15.5031	12.3945	15.4798	15.1025
MYCTH_2088086	34984	40669	14892	18202	24192	26087	26132	30756		794.297	899.469	333.409	411.662	548.566	587.281	593.628	702.574
MYCTH_2088125	1267	1546	874	989	1099	1001	1015	1245		77.5929	92.2284	52.7798	60.3324	67.2182	60.7838	62.1927	76.7121
MYCTH_2088191	2508	2642	3911	3703	3054	3117	2470	2694		120.747	123.905	185.672	177.587	146.845	148.797	118.98	130.495
MYCTH_2088202	4005	3449	2023	2234	1970	2036	3058	2920		102.699	86.1526	51.1531	57.0634	50.4516	51.7668	78.4569	75.3351
MYCTH_2088290	6510	7595	11124	11285	8315	10074	9701	6564		145.33	165.162	244.875	250.948	185.387	222.989	216.679	147.432
MYCTH_2088454	3836	4507	1994	2587	3437	3627	3283	5244		131.577	150.59	67.4429	88.3904	117.74	123.355	112.668	180.972
MYCTH_2088473	18356	22042	9583	10372	15533	14250	13249	18579		1014.06	1186.17	522.035	570.767	857.011	780.568	732.316	1032.66
MYCTH_2088766	1529	1809	3694	4053	2614	2523	2722	2652		28.7412	33.1242	68.4706	75.8895	49.0734	47.0243	51.1933	50.1556
MYCTH_2088816	2704	3301	1862	1952	2265	1913	1964	2483		56.745	67.4802	38.5311	40.8046	47.4715	39.8056	41.2373	52.426
MYCTH_2088876	333	373	322	278	273	328	236	238		12.7847	13.9496	12.1902	10.6316	10.4677	12.4861	9.06536	9.19329
MYCTH_2088965	1041	1180	870	1009	1096	953	981	1237		30.162	33.3043	24.8565	29.1212	31.7149	27.3785	28.4385	36.0602
MYCTH_2089049	2583	2258	2359	2097	1959	2036	2343	2352		80.3244	68.4	72.3372	64.9576	60.8416	62.7782	72.8993	73.5884
MYCTH_2089137	89	113	73	79	100	95	82	78		4.27201	5.2836	3.45522	3.77726	4.79386	4.52141	3.93807	3.76691
MYCTH_2089163	773	1076	669	651	704	653	646	858		21.6893	29.4095	18.5098	18.1951	19.7279	18.1671	18.1353	24.2215
MYCTH_2089183	1099	1124	711	687	772	757	768	889		20.9207	20.8427	13.3463	13.027	14.6771	14.2884	14.6274	17.0267
MYCTH_2089196	1005	1391	1625	1323	1308	1167	1247	1361		20.3857	27.485	32.503	26.7318	26.4979	23.4714	25.3078	27.7758
MYCTH_2089248	1077	1294	1599	1948	1242	1304	1220	1095		66.9836	78.3965	98.0646	120.684	77.1468	80.4153	75.9173	68.5198
MYCTH_2089267	10778	12256	24465	20617	15462	16990	22837	17293		184.911	204.825	413.887	352.338	264.932	289.019	392.006	298.5
MYCTH_2089286	453	454	1282	1402	1325	1168	774	1071		15.2651	14.9028	42.5992	47.0608	44.5925	39.0259	26.0959	36.3112
MYCTH_2089545	1034	1104	5941	6441	4088	4425	2222	2217		40.5748	42.2002	229.883	251.766	160.21	172.17	87.2385	87.5288
MYCTH_2089588	2916	4055	1491	1450	1224	1168	1791	3171		67.5499	91.5034	34.0585	33.459	28.3179	26.828	41.5108	73.9064
MYCTH_2089610	1018	987	468	405	710	639	767	766		43.1611	40.7635	19.566	17.1044	30.064	26.863	32.5363	32.6755
MYCTH_2089701	94	131	116	95	101	84	70	115		2.29389	3.11405	2.79134	2.30928	2.46155	2.03251	1.70911	2.82352
MYCTH_2089733	2189	2922	4627	4826	6254	6542	4514	3282		48.1059	62.5521	100.268	105.645	137.263	142.551	99.2527	72.5672
MYCTH_2089819	608	1326	607	751	536	526	759	647		20.6919	43.9591	20.3702	25.4592	18.2182	17.7497	25.8444	22.1539
MYCTH_2089827	2134	2325	1706	1771	1877	1570	1296	1965		113.322	120.269	89.3324	93.6799	99.5468	82.6661	68.8577	104.986
MYCTH_2089843	1283	1110	3349	3240	2027	2201	1798	1901		46.5374	39.2201	119.785	117.066	73.4299	79.1597	65.252	69.3756
MYCTH_2089931	288	373	287	286	256	232	243	307		7.66382	9.66876	7.53087	7.58101	6.80355	6.12137	6.46974	8.2194
MYCTH_2089975	60	69	90	104	50	49	90	105		3.75114	4.20214	5.54837	6.4767	3.12195	3.0375	5.62967	6.60466
MYCTH_2090056	3766	4289	1588	1556	2271	2937	2077	2564		93.763	104.02	38.9863	38.5895	56.4692	72.5042	51.7387	64.2271
MYCTH_2090061	366	450	369	394	341	358	389	382		12.1289	14.5265	12.058	13.006	11.2859	11.7633	12.8978	12.7365
MYCTH_2090388	4989	5138	4083	4206	4445	4789	4153	4237		149.241	149.719	120.438	125.329	132.797	142.045	124.298	127.521
MYCTH_2090403	1429	2021	1597	1542	1489	1200	1140	1556		40.1192	55.2707	44.2115	43.1233	41.7501	33.4048	32.0223	43.9519
MYCTH_2090548	2132	2368	2816	2736	2269	2243	2731	2664		75.505	81.692	98.3404	96.5191	80.254	78.7637	96.7695	94.9231
MYCTH_2090554	5672	5420	919	739	801	1116	628	537		121.313	112.922	19.382	15.7443	17.1099	23.667	13.4388	11.5557
MYCTH_2090568	7065	7722	7312	7311	7691	7012	6984	8392		356.988	380.085	364.324	367.982	388.121	351.311	353.08	426.634
MYCTH_2090577	4404	5016	5286	5916	4846	4997	4483	4700		94.2351	104.552	111.533	126.096	103.56	106.019	95.9759	101.184
MYCTH_2090608	1889	1292	1140	1098	1489	1575	1495	1230		82.572	55.0139	49.1379	47.8092	65.0038	68.2636	65.3838	54.0947
MYCTH_2090611	332	283	274	288	336	350	339	343		7.60998	6.3189	6.19308	6.57577	7.6918	7.95466	7.77452	7.91022
MYCTH_2090680	1010	1221	735	715	685	681	637	852		16.3953	19.3073	11.7651	11.5614	11.1053	10.961	10.3458	13.9151
MYCTH_2090891	43300	42978	58264	66895	29494	28137	18387	33329		3239.2	3131.88	4297.94	4984.84	2203.57	2087.06	1376.22	2508.54
MYCTH_2090897	767	1013	963	892	629	601	917	792		29.3295	37.7336	36.3117	33.9768	24.0217	22.7873	35.0838	30.4708
MYCTH_2090929	1286	1599	607	580	990	937	913	971		57.471	69.609	26.749	25.8193	44.1861	41.5198	40.8231	43.6592
MYCTH_2090930	1256	1457	587	683	912	851	786	1094		71.8709	81.2143	33.1217	38.9307	52.1196	48.2838	45.0002	62.9839
MYCTH_2091001	4497	5222	2601	2464	3540	3213	3199	3415		178.806	202.258	101.979	97.5909	140.575	126.672	127.263	136.615
MYCTH_2091453	1870	2103	1011	945	1140	1504	1086	1254		60.2623	66.0166	32.1267	30.335	36.6904	48.0574	35.0157	40.6585
MYCTH_2091473	30234	29845	15318	14388	23144	23419	23167	24202		2154.21	2071.44	1076.23	1021.18	1646.93	1654.51	1651.54	1734.97
MYCTH_2091486	4119	4792	2842	3326	3512	3665	3802	3688		108.944	123.463	74.1215	87.6275	92.77	96.1151	100.612	98.1408
MYCTH_2091488	4815	5324	4555	4606	3870	4375	4639	4413		121.777	131.165	113.597	116.038	97.7515	109.712	117.387	112.293
MYCTH_2091570	219	198	269	216	161	168	211	195		6.36455	5.60529	7.70879	6.25296	4.67297	4.84106	6.13527	5.70173
MYCTH_2091689	1881	2077	994	1001	1345	1475	1345	1470		93.1796	100.225	48.5544	49.394	66.5423	72.449	66.6626	73.2653
MYCTH_2091974	623	753	619	649	614	599	720	689		26.3673	31.0443	25.8332	27.3609	25.9531	25.1369	30.4886	29.339
MYCTH_2091985	1392	1198	1680	1240	1365	1618	2942	2773		24.2021	20.2899	28.8027	21.4755	23.7022	27.8933	51.1781	48.5078
MYCTH_2092086	8245	5833	3514	2259	4090	3852	4560	6601		203.168	140.012	85.3841	55.4484	100.654	94.115	112.424	163.653
MYCTH_2092214	1127	1938	1173	1268	1103	1005	1106	1390		26.5042	44.397	27.2019	29.7042	25.9065	23.435	26.024	32.8892
MYCTH_2092294	549	624	967	809	617	673	569	608		18.2437	20.1992	31.6868	26.7792	20.4771	22.175	18.9183	20.3279
MYCTH_2092357	1572	1687	1870	1645	1359	1473	1630	1715		31.0208	32.4284	36.3876	32.3352	26.7833	28.8212	32.1823	34.0498
MYCTH_2092438	1181	1177	1357	1655	1208	1605	1549	1138		71.5043	69.4173	81.0163	99.8133	73.0453	96.353	93.8343	69.3224
MYCTH_2092577	1176	1582	1049	1126	904	891	972	1196		49.7281	65.1644	43.7402	47.4287	38.1774	37.3577	41.1234	50.8832
MYCTH_2092688	2268	2418	2415	2300	2168	2229	2583	1852		41.8129	43.4243	43.9031	42.238	39.9181	40.746	47.6452	34.3524
MYCTH_2092861	12083	13465	6242	7083	6402	5884	5451	8948		289.558	314.323	147.501	169.078	153.221	139.811	130.697	215.742
MYCTH_2093040	206	254	445	483	407	383	355	354		5.43351	6.52614	11.574	12.6902	10.7214	10.0166	9.3685	9.39433
MYCTH_2093073	354	434	239	253	275	296	223	268		22.1606	26.4654	14.7532	15.7764	17.1931	18.3729	13.9673	16.8796
MYCTH_2093133	77	95	60	47	48	66	43	54		2.10748	2.53283	1.61933	1.28138	1.31207	1.79112	1.17752	1.48702
MYCTH_2093327	212	276	188	190	169	188	185	202		5.0078	6.35082	4.37905	4.47068	3.98695	4.40329	4.37231	4.80078
MYCTH_2093591	967	1111	917	776	858	872	739	863		112.822	126.267	105.498	90.1853	99.9761	100.877	86.2657	101.304
MYCTH_2093728	1540	1548	2311	2368	1717	1726	1962	2011		28.2936	27.7043	41.8675	43.3368	31.5051	31.4424	36.0657	37.173
MYCTH_2093740	1902	2262	2217	2160	2253	2318	2496	2420		44.9285	52.0491	51.6402	50.8245	53.1515	54.2916	58.9908	57.5143
MYCTH_2093808	1369	1633	2339	2258	1848	1719	1610	1764		46.426	53.9453	78.2166	76.2764	62.5898	57.8019	54.6276	60.1874
MYCTH_2094032	1308	1613	1451	1541	1345	1352	1273	1391		58.0216	69.6988	63.4687	68.0915	59.5864	59.4657	56.4987	62.0809
MYCTH_2094250	797	489	10285	11307	10853	10657	6781	3721		30.404	18.1715	386.89	429.663	413.49	403.102	258.818	142.817
MYCTH_2094324	122	131	467	460	370	359	263	245		2.11197	2.20906	7.97178	7.9322	6.39694	6.16212	4.55524	4.2672
MYCTH_2094326	2394	2489	1957	1993	2294	2124	2050	2250		68.3724	69.2454	55.1135	56.6986	65.4325	60.1477	58.5785	64.6529
MYCTH_2094591	32	40	4917	4314	1764	2100	941	93		1.184	1.44169	179.396	158.998	65.1845	77.0424	34.8353	3.46206
MYCTH_2094697	4884	4663	4162	3685	3516	3609	3859	4259		133.37	124.039	112.072	100.237	95.8904	97.7187	105.435	117.014
MYCTH_2094824	55	71	67	84	53	81	71	75		0.787273	0.989989	0.945688	1.19771	0.757673	1.14962	1.01683	1.08012
MYCTH_2094933	2561	3244	3349	3196	3278	3125	2737	2747		57.9817	71.5437	74.7665	72.077	74.1197	70.1519	61.9989	62.5733
MYCTH_2095026	678	691	766	648	534	606	692	764		15.867	15.7526	17.6768	15.106	12.481	14.062	16.2032	17.989
MYCTH_2095112	12256	14663	12057	12874	14312	12913	13299	13025		893.162	1040.91	866.426	934.552	1041.66	933.075	969.68	955.01
MYCTH_2095122	1850	2451	2188	2413	2464	2153	1913	2504		43.7002	56.398	50.9647	56.7776	58.1293	50.427	45.2121	59.5106
MYCTH_2095162	314	387	211	193	227	267	236	219		10.7473	12.903	7.12135	6.58014	7.75958	9.06126	8.08182	7.54158
MYCTH_2095260	4174	4225	5361	5510	4195	4066	4452	4860		123.095	121.373	155.899	161.863	123.556	118.895	131.362	144.202
MYCTH_2095291	1521	1731	557	523	837	841	816	1112		11.3236	12.5534	4.08903	3.8785	6.22333	6.20809	6.07816	8.32929
MYCTH_2095369	104	124	229	239	239	176	148	241		2.78604	3.23583	6.04923	6.37765	6.39434	4.67493	3.96683	6.49562
MYCTH_2095444	5	4	12	6	9	6	6	5		0.11577	0.0902187	0.27398	0.138384	0.20812	0.137748	0.138997	0.116479
MYCTH_2095451	46271	51686	9217	10494	24475	26197	30926	36625		1644.77	1789.69	323.069	371.574	868.883	923.326	1099.88	1309.85
MYCTH_2095534	758	917	941	949	931	750	727	982		39.21	46.2068	47.9985	48.8993	48.0973	38.4678	37.6262	51.1079
MYCTH_2095610	3387	4473	2824	2855	3148	3003	3230	4067		76.864	98.8818	63.1951	64.539	71.3487	67.5727	73.3396	92.8605
MYCTH_2095639	3207	3170	2186	2591	1912	1572	1617	1931		167.155	160.949	112.352	134.523	99.5292	81.2419	84.3252	101.263
MYCTH_2095744	4047	3339	2109	2259	2852	2690	2211	3269		273.712	219.982	140.653	152.19	192.643	180.394	149.616	222.446
MYCTH_2095899	338	439	219	215	287	243	279	333		18.9565	23.9836	12.1114	12.0112	16.0756	13.5131	15.6557	18.7903
MYCTH_2095925	4369	4764	6545	6409	6881	6428	5806	5668		331.491	352.104	489.678	484.383	521.417	483.587	440.753	432.682
MYCTH_2096067	1239	1358	1752	1733	1291	1326	1335	1509		38.2567	40.8456	53.3434	53.3019	39.8112	40.5964	41.2425	46.8785
MYCTH_2096092	5327	5803	4763	4816	4252	4551	4804	5572		91.1637	96.7389	80.3767	82.0983	72.6735	77.2243	82.2565	95.9399
MYCTH_2096131	3676	2588	632	585	1414	1295	1663	2461		96.4288	66.131	16.3478	15.2861	37.0445	33.6829	43.6467	64.9519
MYCTH_2096246	1560	2149	1568	1689	1609	1353	1599	1713		35.1033	47.1053	34.7921	37.8584	36.1596	30.1877	35.9998	38.782
MYCTH_2096307	770	1106	452	391	566	540	560	731		16.4688	23.0429	9.53281	8.33023	12.0901	11.4518	11.9836	15.7303
MYCTH_2096317	337	375	444	369	485	324	351	473		8.87416	9.61918	11.529	9.67904	12.7551	8.45961	9.24768	12.5316
MYCTH_2096341	5396	5103	5223	5279	5363	5730	5413	4809		365.982	337.15	349.316	356.655	363.278	385.346	367.328	328.165
MYCTH_2096434	1930	2381	973	1150	1457	1453	1452	1754		47.7541	57.3882	23.7398	28.3439	36.0045	35.6474	35.9458	43.6649
MYCTH_2096529	1788	1991	1850	1840	1581	1751	1765	1609		27.4714	29.7985	28.0282	28.1605	24.2599	26.6752	27.1323	24.8725
MYCTH_2096678	1158	1184	1334	1165	1064	1079	1392	1354		44.8534	44.6733	50.9511	44.9491	41.1596	41.4397	53.9454	52.766
MYCTH_2096690	1343	1449	1447	1505	1278	1219	1284	1433		45.48	47.7993	48.3196	50.7679	43.2233	40.9313	43.5048	48.8247
MYCTH_2096708	3414	3734	1688	1874	2577	2453	2469	2834		199.644	212.705	97.3367	109.162	150.505	142.233	144.458	166.741
MYCTH_2097168	689	625	1573	1274	765	761	666	615		17.2437	15.2371	38.8196	31.7607	19.1213	18.8845	16.6769	15.4859
MYCTH_2097277	836	1082	1850	1549	1087	1142	1037	954		20.0239	25.2453	43.6944	36.9575	26.0026	27.1217	24.8514	22.9901
MYCTH_2097429	2379	2902	5380	5487	4025	3860	3738	3051		92.0726	109.406	205.319	211.534	155.577	148.126	144.745	118.803
MYCTH_2097501	7683	8344	18010	18250	20408	17575	31657	28402		121.911	128.972	281.798	288.459	323.412	276.514	502.586	453.431
MYCTH_2097570	16862	18214	13432	14256	12391	16114	15201	12724		445.247	468.496	349.738	374.971	326.769	421.894	401.598	338.037
MYCTH_2097686	2906	3168	3412	2889	2892	2816	2977	3237		21.5844	22.9213	24.9898	21.3747	21.4529	20.7388	22.1233	24.19
MYCTH_2097778	3650	4171	2140	2226	2692	2460	2592	3100		103.996	115.764	60.124	63.1767	76.6023	69.4971	73.8901	88.8656
MYCTH_2097810	1959	2246	1399	1283	1604	1616	1759	1940		65.0992	72.7043	45.8426	42.4694	53.234	53.2464	58.4837	64.8622
MYCTH_2105956	9	6	24	22	19	11	4	11		0.538787	0.349893	1.41676	1.31192	1.13598	0.652944	0.239587	0.662547
MYCTH_2106095	118	172	101	75	96	99	105	127		12.8307	18.2182	10.8293	8.12341	10.4252	10.6736	11.4232	13.8938
MYCTH_2106114	7	15	11	4	4	3	9	8		0.398179	0.831152	0.616997	0.226646	0.227239	0.169203	0.512213	0.457845
MYCTH_2106248	868	933	1038	850	666	593	757	759		37.0966	38.8424	43.7444	36.1861	28.4271	25.1291	32.3697	32.6366
MYCTH_2106260	12808	13950	31087	27376	21165	19683	15955	17306		153.007	162.336	366.201	325.768	252.518	233.147	190.702	208.006
MYCTH_2106347	44	64	39	61	49	54	50	52		1.26492	1.79226	1.10557	1.74683	1.40686	1.53926	1.43817	1.50405
MYCTH_2106437	1773	1574	1486	1441	1689	1814	1676	1640		45.783	39.5922	37.8377	37.0653	43.558	46.4452	43.301	42.6077
MYCTH_2106471	4	5	23	26	15	9	10	14		0.14208	0.173003	0.805586	0.919931	0.532118	0.316974	0.355387	0.500323
MYCTH_2106506	57	65	128	124	91	123	74	96		1.65954	1.84347	3.67481	3.5962	2.64605	3.55081	2.15563	2.81212
MYCTH_2106567	0	0	2	1	0	0	0	1		0	0	0.0814546	0.0411418	0	0	0	0.0415551
MYCTH_2106573	4	2	5	5	7	5	1	5		0.272068	0.132513	0.33535	0.338764	0.47551	0.337207	0.0680529	0.342166
MYCTH_2106582	2	3	1	3	1	0	1	2		0.15984	0.233554	0.0788073	0.238828	0.0798177	0	0.0799621	0.160818
MYCTH_2106616	215	253	497	529	363	339	269	298		7.88203	9.03503	17.9666	19.3181	13.2908	12.3227	9.86688	10.9917
MYCTH_2106642	78	96	92	93	59	119	79	89		1.51305	1.81401	1.75978	1.79701	1.14302	2.28883	1.53325	1.73699
MYCTH_2106715	34	40	57	47	48	54	46	49		1.1322	1.29752	1.87167	1.55902	1.59635	1.78298	1.53261	1.64169
MYCTH_2106723	2012	1154	736	682	909	1050	878	877		112.842	63.0458	40.7033	38.1008	50.9153	58.39	49.2679	49.4868
MYCTH_2106732	25	16	25	14	16	13	34	32		2.43659	1.51905	2.40266	1.35919	1.55742	1.2563	3.3155	3.13792
MYCTH_2106779	405	329	297	286	248	249	333	394		5.05744	4.00204	3.65715	3.55755	3.09294	3.08307	4.16053	4.95018
MYCTH_2106818	65	62	66	64	70	44	53	45		2.48555	2.30946	2.48865	2.4378	2.67332	1.66829	2.02775	1.7313
MYCTH_2106821	916	895	1226	1194	925	931	869	807		38.2281	36.3848	50.4532	49.6364	38.5543	38.5252	36.2857	33.8852
MYCTH_2106971	114	135	112	95	104	109	120	131		10.2948	11.8756	9.97336	8.54565	9.37971	9.75995	10.8423	11.9024
MYCTH_2107070	92	85	73	121	50	68	62	74		7.1385	6.42462	5.58538	9.35218	3.87465	5.23162	4.81325	5.77696
MYCTH_2107078	1	4	2	1	0	1	0	2		0.0940237	0.366359	0.185429	0.0936582	0	0.0932278	0	0.189198
MYCTH_2107102	14814	15101	7837	7887	12694	11679	10866	16154		1537.58	1526.79	802.095	815.428	1315.85	1201.93	1128.4	1686.92
MYCTH_2107104	254	182	285	251	246	314	295	199		10.2524	7.15602	11.3435	10.0919	9.91675	12.5669	11.9135	8.08152
MYCTH_2107129	6	6	4	2	6	5	6	7		0.190664	0.185729	0.12534	0.0633077	0.19042	0.157542	0.190764	0.223803
MYCTH_2107169	18	14	27	23	22	27	19	17		2.71427	2.05645	4.01471	3.45475	3.31319	4.03694	2.86657	2.57916
MYCTH_2107175	11	11	13	19	11	6	11	5		0.62349	0.60735	0.726593	1.07275	0.622692	0.337207	0.623818	0.285139
MYCTH_2107194	1	0	0	1	0	0	2	0		0.0908183	0	0	0.0904653	0	0	0.181732	0
MYCTH_2107239	0	2	2	0	0	1	0	0		0	0.193419	0.195795	0	0	0.0984393	0	0
MYCTH_2107271	54	44	52	47	50	51	73	60		3.34549	2.65539	3.17673	2.9005	3.09371	3.13289	4.52499	3.73996
MYCTH_2107294	8	2	6	6	2	6	6	4		0.583891	0.142194	0.431821	0.436216	0.145786	0.434212	0.438148	0.293732
MYCTH_2107298	157	120	33	36	64	45	82	91		15.0269	11.1882	3.11454	3.43226	6.11777	4.27061	7.85257	8.76314
MYCTH_2107377	32	25	43	27	36	31	44	51		0.957844	0.728944	1.26918	0.805039	1.07619	0.920057	1.31773	1.5359
MYCTH_2107379	16	13	29	27	20	19	10	18		0.419942	0.33237	0.750546	0.705896	0.524254	0.494459	0.262601	0.475325
MYCTH_2107416	54	52	134	98	77	65	76	77		7.37724	6.92011	18.0516	13.3363	10.5059	8.80485	10.3882	10.5838
MYCTH_2107516	302	361	454	384	325	310	336	388		4.026	4.68796	5.96806	5.09925	4.32707	4.09767	4.48161	5.20412
MYCTH_2107611	2	7	3	6	2	7	2	7		0.202329	0.689821	0.299268	0.604629	0.20207	0.702159	0.202436	0.712485
MYCTH_2107631	14	10	33	26	9	25	18	25		0.590439	0.410824	1.37237	1.09227	0.379082	1.04543	0.759534	1.06081
MYCTH_2107654	0	2	0	0	1	0	2	1		0	0.0826008	0	0	0.0423436	0	0.0848404	0.0426573
MYCTH_2107761	3	1	6	1	5	3	1	1		0.285429	0.09268	0.56291	0.0947731	0.475106	0.283013	0.095193	0.0957251
MYCTH_2107812	2	3	0	4	5	1	0	3		0.0442158	0.0646068	0	0.0880879	0.110398	0.0219208	0	0.0667295
MYCTH_2107828	2216	1910	3425	2893	2220	2170	2209	2413		43.8374	36.8059	66.8107	57.0074	43.8602	42.564	43.7219	48.0265
MYCTH_2107928	19	25	23	23	24	20	17	28		1.74538	2.2371	2.08341	2.10462	2.20187	1.82169	1.56248	2.58788
MYCTH_2107938	962	905	1351	1325	978	1093	1215	1025		42.1278	38.6057	58.339	57.7986	42.7736	47.4593	53.235	45.1613
MYCTH_2107968	287	271	91	101	181	151	249	243		29.7884	27.3996	9.3136	10.4423	18.7624	15.54	25.8579	25.3759
MYCTH_2107979	128	142	235	204	114	144	161	119		7.93006	8.56967	14.3564	12.5894	7.05366	8.8458	9.97977	7.41758
MYCTH_2108128	318	309	196	149	216	211	202	242		19.6252	18.5761	11.9276	9.1597	13.3132	12.9115	12.4729	15.0263
MYCTH_2108150	10	6	9	31	21	20	18	15		0.454092	0.265402	0.402992	1.40221	0.952371	0.900496	0.817794	0.685305
MYCTH_2108166	1	4	2	5	1	3	0	3		0.0294908	0.11491	0.0581604	0.146881	0.029453	0.0877236	0	0.0890137
MYCTH_2108176	13	6	28	26	13	18	23	28		0.443054	0.199193	0.940983	0.882663	0.442486	0.608267	0.784276	0.960108
MYCTH_2108207	26	23	43	17	44	29	30	34		2.47372	2.13164	4.03419	1.61114	4.18093	2.73579	2.85579	3.25465
MYCTH_2108297	12	8	1	6	5	5	2	12		1.08366	0.70374	0.0890479	0.539725	0.450948	0.447704	0.180705	1.09029
MYCTH_2108373	0	0	0	0	0	0	0	0		0	0	0	0	0	0	0	0
MYCTH_2108406	2	0	1	1	2	0	1	2		0.121091	0	0.0597025	0.0603102	0.120936	0	0.0605773	0.121832
MYCTH_2108417	54	65	128	121	87	77	69	74		3.43879	4.03214	8.03772	7.67549	5.53318	4.86196	4.39632	4.74125
MYCTH_2108494	29	32	61	37	64	48	38	42		3.17491	3.41266	6.58527	4.035	6.99772	5.21054	4.16241	4.62628
MYCTH_2108524	13	22	33	44	36	30	32	24		0.239117	0.394183	0.598537	0.806171	0.661321	0.547137	0.588904	0.444147
MYCTH_2108584	496	499	163	165	152	225	430	535		48.9387	47.9602	15.8588	16.2167	14.9781	22.0121	42.449	53.1097
MYCTH_2108644	18	25	8	4	11	9	7	6		1.93096	2.61246	0.846253	0.427433	1.17852	0.957305	0.751322	0.64759
MYCTH_2108695	5	7	7	5	4	0	3	1		0.27	0.368215	0.372737	0.268951	0.215724	0	0.162085	0.0543305
MYCTH_2108717	9	5	3	9	18	5	18	13		0.741527	0.401295	0.243734	0.738644	1.48115	0.408472	1.48383	1.07765
MYCTH_2108831	45	57	60	55	57	53	58	52		4.15769	5.13008	5.46641	5.06187	5.25967	4.85539	5.36162	4.83384
MYCTH_2108940	0	1	0	0	0	1	0	0		0	0.074857	0	0	0	0.0761958	0	0
MYCTH_2109000	109	72	168	119	167	129	136	118		4.12857	2.65653	6.27471	4.48982	6.31733	4.84475	5.15396	4.49681
MYCTH_2109027	19	25	27	25	16	19	10	13		0.464368	0.595193	0.650703	0.608635	0.390546	0.460437	0.244532	0.319669
MYCTH_2109081	0	0	0	1	0	0	0	2		0	0	0	0.0677527	0	0	0	0.136867
MYCTH_2109123	4	6	4	5	2	5	4	5		0.420632	0.614615	0.414776	0.523746	0.210047	0.52134	0.420853	0.529007
MYCTH_2109142	15	9	7	5	7	8	4	15		0.683078	0.399237	0.314331	0.226808	0.318361	0.361224	0.18225	0.687257
MYCTH_2109153	57	67	42	54	80	73	48	53		3.2194	3.68624	2.33916	3.0381	4.51266	4.08819	2.7125	3.01179
MYCTH_2109166	136	78	152	111	143	145	138	125		10.3025	5.75583	11.3542	8.37597	10.8189	10.8913	10.4595	9.52714
MYCTH_2109169	1	0	1	0	1	0	0	1		0.0524066	0	0.0516769	0	0.0523395	0	0	0.0527273
MYCTH_2109170	0	0	3	3	2	0	1	0		0	0	0.28314	0.286022	0.19118	0	0.095763	0
MYCTH_2109230	23	21	17	18	16	13	20	12		1.44737	1.2873	1.0549	1.12832	1.00558	0.811155	1.25925	0.759771
MYCTH_2109239	227	270	113	107	177	130	150	143		19.0967	22.1261	9.37393	8.96654	14.8713	10.8439	12.6256	12.1037
MYCTH_2109422	5	5	9	11	5	3	5	8		0.235059	0.228974	0.417215	0.51512	0.234758	0.139842	0.235183	0.378396
MYCTH_2109468	70	49	147	104	82	82	126	95		1.69015	1.15248	3.4999	2.50132	1.97736	1.96313	3.04387	2.30781
MYCTH_2109594	783	946	686	852	832	967	862	764		41.0344	48.2933	35.4504	44.4769	43.5465	50.2482	45.1982	40.2836
MYCTH_2109614	233	181	429	430	319	312	406	353		7.80771	5.90821	14.1754	14.3531	10.6758	10.3665	13.612	11.9012
MYCTH_2109689	8	7	5	6	5	5	3	6		0.448674	0.382427	0.276517	0.335198	0.280062	0.278048	0.168341	0.338565
MYCTH_2109705	29	24	16	11	24	26	27	20		1.31687	1.06161	0.71643	0.497559	1.08842	1.17064	1.22669	0.913739
MYCTH_2109793	462	436	806	840	578	550	524	581		27.972	25.7145	48.1202	50.6605	34.9505	33.0182	31.7425	35.3922
MYCTH_2109943	16	24	14	19	15	21	16	19		0.838506	1.2252	0.723477	0.991855	0.785092	1.09122	0.838947	1.00182
MYCTH_2109950	447	567	726	867	695	676	648	554		17.2165	21.2731	27.5731	33.2633	26.7341	25.8162	24.9713	21.4683
MYCTH_2109970	742	818	266	288	440	608	335	426		35.2981	37.9061	12.4778	13.6473	20.9046	28.6786	15.9448	20.3894
MYCTH_2110132	4	11	2	2	6	1	6	10		0.235059	0.629679	0.115893	0.117073	0.352137	0.0582674	0.352774	0.591243
MYCTH_2110233	138	122	164	168	124	93	153	131		4.15404	3.57734	4.86795	5.03743	3.72783	2.77576	4.60799	3.96745
MYCTH_2110320	5	4	6	2	2	3	5	7		0.432001	0.336654	0.511183	0.172129	0.172579	0.257006	0.432228	0.608501
MYCTH_2110369	0	2	3	3	1	0	1	2		0	0.159695	0.242484	0.244952	0.0818643	0	0.0820124	0.164942
MYCTH_2110542	2	1	0	1	4	0	1	1		0.112961	0.0550185	0	0.0562611	0.225633	0	0.0565103	0.0568262
MYCTH_2110543	1	3	0	0	1	1	1	1		0.11753	0.343461	0	0	0.117379	0.116535	0.117591	0.118249
MYCTH_2110559	64	66	128	112	87	78	91	50		1.55468	1.56176	3.06606	2.71011	2.11068	1.87872	2.21172	1.22202
MYCTH_2110569	0	0	0	0	0	0	0	0		0	0	0	0	0	0	0	0
MYCTH_2110630	1	0	4	5	1	1	3	2		0.0903052	0	0.356191	0.449771	0.0901895	0.0895408	0.271058	0.181715
MYCTH_2110635	4	14	12	3	10	7	9	5		0.269773	0.919761	0.798049	0.201543	0.673567	0.468106	0.607307	0.339279
MYCTH_2110651	9	6	7	8	9	13	2	5		0.394127	0.255949	0.302275	0.348973	0.393622	0.564475	0.0876297	0.220299
MYCTH_2110653	1	4	37	37	16	15	13	5		0.027464	0.107012	1.00202	1.01222	0.43886	0.408472	0.357219	0.13816
MYCTH_2110669	3	0	2	1	3	3	3	2		0.260609	0	0.17132	0.086532	0.260275	0.258403	0.260746	0.174802
MYCTH_2110682	4	2	10	14	7	12	7	3		0.199178	0.0970109	0.491012	0.694413	0.348115	0.592476	0.348744	0.150297
MYCTH_2110715	80	42	16	10	10	6	24	58		6.03171	3.08467	1.18954	0.751032	0.752998	0.448549	1.81046	4.39974
MYCTH_2110729	26	15	26	10	27	13	29	75		1.11716	0.627833	1.10161	0.428008	1.15864	0.553853	1.24672	3.2423
MYCTH_2110731	0	0	0	0	0	0	0	0		0	0	0	0	0	0	0	0
MYCTH_2110752	1	0	0	4	3	1	0	2		0.105158	0	0	0.418997	0.31507	0.104268	0	0.211603
MYCTH_2110837	637	790	545	569	538	546	706	672		68.3344	82.5537	57.651	60.8024	57.6402	58.0765	75.7762	72.5301
MYCTH_2110839	10	8	20	6	14	12	15	16		0.743443	0.579358	1.46618	0.444332	1.03949	0.88458	1.11575	1.19679
MYCTH_2110896	0	0	2	1	0	1	0	0		0	0	0.119405	0.0603102	0	0.060033	0	0
MYCTH_2110911	0	3	2	4	4	7	4	7		0	0.053506	0.0361088	0.0729525	0.0731434	0.12708	0.0732757	0.128949
MYCTH_2110936	11	5	2	6	8	2	4	9		1.05918	0.468983	0.189897	0.57549	0.769328	0.190948	0.38536	0.871906
MYCTH_2110987	31	30	28	44	32	22	36	24		2.1358	2.01339	1.90225	3.01967	2.20187	1.5029	2.48158	1.66364
MYCTH_2111026	6	11	24	11	26	12	15	8		0.274012	0.489351	1.08079	0.500402	1.18586	0.543385	0.685389	0.367584
MYCTH_2111053	20	12	5	2	7	11	29	7		1.776	1.03802	0.437819	0.17691	0.620805	0.968533	2.57656	0.625404
MYCTH_2111103	2	5	0	0	2	1	0	3		0.201057	0.48963	0	0	0.200799	0.0996775	0	0.30343
MYCTH_2111125	430	641	377	362	336	343	370	459		8.35131	12.127	7.22002	7.00331	6.51732	6.60524	7.18979	8.96908
MYCTH_2111167	5244	4780	6898	7006	5897	6200	7465	6493		445.852	395.882	578.312	593.344	500.729	522.671	635.018	555.421
MYCTH_2111197	2	6	0	2	2	1	1	1		0.1665	0.48657	0	0.165853	0.166287	0.0825454	0.0832939	0.0837595
MYCTH_2111202	151	162	132	122	126	130	132	137		6.79884	7.1053	5.8606	5.47175	5.66594	5.80376	5.94648	6.20622
MYCTH_2111272	9	12	9	15	18	15	11	15		0.396298	0.514719	0.39078	0.657929	0.791581	0.654906	0.484619	0.664538
MYCTH_2111282	418	491	1473	1359	775	889	682	629		13.2829	15.1988	46.1564	43.0176	24.5959	28.011	21.6836	20.1103
MYCTH_2111310	1	1	7	11	8	5	6	12		0.0934738	0.0910541	0.645206	1.02421	0.746833	0.463413	0.561138	1.12855
MYCTH_2111332	4	0	3	1	1	1	4	3		0.343742	0	0.254217	0.0856015	0.0858255	0.0852082	0.343923	0.259384
MYCTH_2111340	14	9	24	35	20	18	21	23		0.994561	0.62281	1.68122	2.47674	1.41898	1.2679	1.49263	1.64392
MYCTH_2111341	2	1	0	0	0	1	1	1		0.150085	0.0730997	0	0	0	0.0744071	0.0750818	0.0755015
MYCTH_2111394	7	12	3	4	7	0	4	4		1.0265	1.71416	0.433802	0.584289	1.02518	0	0.586878	0.590158
MYCTH_2111445	29	35	41	58	30	39	28	24		1.6496	1.93935	2.29972	3.28637	1.70429	2.19964	1.59355	1.37354
MYCTH_2111512	10	9	13	8	7	6	7	10		0.688967	0.604018	0.883186	0.549031	0.481659	0.409881	0.48253	0.693182
MYCTH_2111519	53	56	33	30	37	42	76	89		3.11453	3.20564	1.91224	1.75609	2.17151	2.44723	4.46847	5.26206
MYCTH_2111528	793	983	696	572	688	745	630	611		18.8341	22.7423	16.3001	13.5324	16.3193	17.5443	14.9706	14.6003
MYCTH_2111533	2	8	2	3	4	4	2	1		0.244031	0.950855	0.240633	0.364623	0.487437	0.48393	0.244159	0.122762
MYCTH_2111553	0	0	0	1	1	0	0	1		0	0	0	0.116218	0.116522	0	0	0.117386
MYCTH_2111556	1	2	0	2	0	0	3	0		0.0324879	0.0632937	0	0.0647231	0	0	0.0975148	0
MYCTH_2111617	827	897	1143	1166	885	798	880	972		53.7349	56.7744	73.2332	75.4672	57.4298	51.4117	57.2087	63.5428
MYCTH_2111641	0	0	0	0	0	0	0	0		0	0	0	0	0	0	0	0
MYCTH_2111646	23	25	15	20	25	20	33	22		2.37182	2.51133	1.5253	2.05444	2.57477	2.045	3.40484	2.28258
MYCTH_2111679	11	6	7	1	4	3	3	11		1.17216	0.62281	0.735535	0.106146	0.425695	0.316974	0.319848	1.17933
MYCTH_2111801	82	79	37	33	45	36	30	62		8.09068	7.5929	3.59984	3.24335	4.43432	3.52194	2.96156	6.15477
MYCTH_2111803	8	9	2	0	4	7	6	4		0.345601	0.378736	0.0851971	0	0.172579	0.299841	0.259337	0.173857
MYCTH_2111820	1	1	1	1	1	1	2	0		0.148	0.144169	0.14594	0.147425	0.147811	0.146747	0.296156	0
MYCTH_2111826	1	2	0	0	0	2	0	1		0.152229	0.296576	0	0	0	0.30188	0	0.15316
MYCTH_2111918	6800	4996	1810	1469	1991	2155	2847	3068		480.935	344.199	126.231	103.492	140.635	151.124	201.462	218.314
MYCTH_2112012	5	6	0	4	8	6	10	11		0.281409	0.328949	0	0.224252	0.449677	0.334832	0.563113	0.622887
MYCTH_2112063	12	6	5	8	8	4	4	3		1.05389	0.513305	0.433007	0.699863	0.701694	0.348324	0.351482	0.265085
MYCTH_2112071	313	430	542	674	370	394	464	438		14.5014	19.4064	24.7615	31.1054	17.1203	18.0997	21.5086	20.4169
MYCTH_2112081	8	8	14	13	5	9	5	12		0.519806	0.506349	0.896994	0.841401	0.324462	0.579831	0.325049	0.784479
MYCTH_2112126	27	29	18	32	34	16	18	20		3.68862	3.85929	2.42484	4.3547	4.63898	2.16735	2.46037	2.74903
MYCTH_2112160	26	28	33	33	36	35	25	18		1.61706	1.69637	2.02385	2.04444	2.23614	2.15839	1.55568	1.12635
MYCTH_2112164	0	0	0	0	1	1	0	0		0	0	0	0	0.0618742	0.0614292	0	0
MYCTH_2112181	1484	1890	871	742	1123	1316	1140	1258		23.3467	28.9643	13.512	11.628	17.6447	20.5285	17.9443	19.9123
MYCTH_2112226	17	10	34	27	19	21	61	23		0.593293	0.339962	1.17007	0.938627	0.662243	0.726688	2.12999	0.807602
MYCTH_2112358	4	5	3	5	9	3	3	3		0.123429	0.150292	0.0912826	0.153686	0.277359	0.091788	0.0926202	0.0931379
MYCTH_2112409	2	3	1	1	2	0	6	1		0.0492574	0.0719734	0.0242858	0.024533	0.0491943	0	0.14785	0.0247794
MYCTH_2112425	7	3	206	198	88	72	62	33		0.553902	0.231241	16.0736	15.6066	6.95442	5.64905	4.90856	2.62723
MYCTH_2112431	18	18	13	13	14	20	16	15		1.78703	1.74077	1.27267	1.28562	1.38813	1.96879	1.58931	1.49831
MYCTH_2112434	0	0	1	0	0	0	0	0		0	0	0.0585928	0	0	0	0	0
MYCTH_2112463	752	884	695	614	702	667	636	757		21.1619	24.2326	19.2856	17.2113	19.7296	18.6111	17.907	21.433
MYCTH_2112475	4	1	1	0	0	0	0	0		0.198559	0.0483548	0.0489487	0	0	0	0	0
MYCTH_2112484	249	251	60	49	102	87	120	239		6.90976	6.78495	1.64182	1.35447	2.82688	2.39382	3.33175	6.67284
MYCTH_2112496	44	44	17	14	31	27	32	28		2.89423	2.8193	1.10265	0.91731	2.0365	1.76097	2.106	1.85305
MYCTH_2112504	0	1	0	0	0	1	0	0		0	0.0352268	0	0	0	0.0358568	0	0
MYCTH_2112541	11	8	8	12	4	12	19	10		0.364781	0.258427	0.261601	0.396396	0.132478	0.394574	0.630407	0.333648
MYCTH_2112630	19	21	11	20	9	15	19	26		1.85181	1.99375	1.05717	1.94169	0.876048	1.44958	1.85278	2.54956
MYCTH_2112674	911	835	332	306	369	394	395	520		76.6392	68.4271	27.5411	25.6426	31.0029	32.8652	33.2474	44.0134
MYCTH_2112679	174	167	270	189	183	168	217	168		2.43326	2.27492	3.72318	2.63275	2.55584	2.32947	3.03618	2.36373
MYCTH_2112701	15	10	18	19	36	24	11	18		0.70935	0.460658	0.839368	0.895017	1.70026	1.12535	0.520463	0.856428
MYCTH_2112712	19	26	44	44	40	29	21	30		0.375397	0.500403	0.857237	0.865962	0.789298	0.568125	0.415131	0.596359
MYCTH_2112717	7	3	7	11	6	11	15	14		0.573785	0.239542	0.565796	0.898158	0.491186	0.89403	1.23019	1.15459
MYCTH_2112769	0	0	0	0	0	0	0	0		0	0	0	0	0	0	0	0
MYCTH_2112775	201	214	109	115	92	89	122	122		8.89969	9.23001	4.759	5.07207	4.06827	3.9073	5.40464	5.43485
MYCTH_2112795	8	2	4	4	6	6	6	8		0.373895	0.0910541	0.184345	0.186221	0.280062	0.278048	0.280569	0.376183
MYCTH_2112801	0	0	0	0	0	0	1	1		0	0	0	0	0	0	0.0605773	0.060916
MYCTH_2112885	11	7	7	13	14	7	16	25		1.22954	0.76218	0.77154	1.44744	1.56286	0.775812	1.78936	2.81151
MYCTH_2112920	22	19	39	40	42	45	32	16		0.756233	0.636204	1.32193	1.36962	1.44187	1.53375	1.10055	0.553353
MYCTH_2112936	3	3	5	5	3	4	7	5		0.264929	0.25807	0.4354	0.439831	0.264589	0.350248	0.618491	0.444249
MYCTH_2112941	14	12	9	9	12	23	27	22		1.25015	1.04382	0.792476	0.800542	1.07018	2.03643	2.41226	1.97654
MYCTH_2112958	2680	2894	12056	13973	11152	10286	10048	7009		178.488	187.751	791.751	926.986	741.773	679.25	669.549	469.656
MYCTH_2112984	0	3	1	2	1	1	2	2		0	0.219299	0.0739975	0.149501	0.0749462	0.0744071	0.150164	0.151003
MYCTH_2112989	0	0	0	0	0	0	0	0		0	0	0	0	0	0	0	0
MYCTH_2112991	4	1	0	1	2	0	4	3		0.126606	0.0308322	0	0.0315285	0.063222	0	0.126673	0.0955355
MYCTH_2113028	28	32	15	20	28	13	25	36		1.53798	1.71219	0.812447	1.09429	1.53601	0.708019	1.37392	1.9895
MYCTH_2113078	73	95	19	23	35	40	35	76		3.17074	4.01949	0.813772	0.995118	1.51827	1.72269	1.52102	3.32124
MYCTH_2113081	3	3	6	4	4	3	7	6		0.173112	0.168631	0.341404	0.229919	0.230521	0.171647	0.404141	0.348343
MYCTH_2113082	17	36	11	12	19	16	22	21		0.868142	1.79083	0.553917	0.610424	0.969033	0.810158	1.12407	1.07897
MYCTH_2113155	408	404	139	135	247	239	267	303		12.5413	12.0969	4.21316	4.13357	7.58269	7.28432	8.21149	9.37075
MYCTH_2113181	12368	11357	117341	119955	101508	92013	63673	47225		125.279	112.06	1172.03	1210.34	1026.89	924.137	645.301	481.282
MYCTH_2113191	0	1	1	0	0	0	0	0		0	0.0576676	0.0583758	0	0	0	0	0
MYCTH_2113210	22	17	23	34	23	28	21	16		2.62424	1.97533	2.70533	4.03988	2.74001	3.31167	2.50627	1.92022
MYCTH_2113259	17	19	28	22	15	15	21	25		0.730453	0.795255	1.18635	0.941617	0.643691	0.639061	0.902798	1.08077
MYCTH_2113329	2	6	3	7	1	2	1	1		0.202329	0.591275	0.299268	0.7054	0.101035	0.200617	0.101218	0.101784
MYCTH_2113341	26	30	46	54	33	44	44	41		2.15329	2.42025	3.75662	4.45483	2.72952	3.61318	3.64594	3.41634
MYCTH_2113353	1	1	1	2	0	0	0	0		0.0713572	0.06951	0.0703637	0.14216	0	0	0	0
MYCTH_2113362	90	155	221	255	172	133	147	160		5.40813	9.07289	13.0951	15.2635	10.3223	7.92436	8.83792	9.67327
MYCTH_2113368	7	6	17	19	12	16	14	6		0.499501	0.41706	1.19618	1.35052	0.85519	1.13205	0.999526	0.430763
MYCTH_2113390	1622	1849	1410	1346	1707	1576	1590	1568		83.6325	92.869	71.6893	69.1318	87.9025	80.5729	82.0256	81.3429
MYCTH_2113417	24	24	44	54	40	42	33	36		0.504095	0.491046	0.911307	1.12981	0.839083	0.8747	0.693495	0.760769
MYCTH_2113426	17	10	5	17	12	12	14	20		1.92715	1.10427	0.558917	1.91966	1.3586	1.34883	1.5879	2.28111
MYCTH_2113446	553	631	268	284	382	401	354	436		28.4218	31.5911	13.5822	14.5396	19.608	20.4352	18.2036	22.5456
MYCTH_2113448	7	7	33	27	20	14	18	23		0.24062	0.234391	1.11856	0.924497	0.686604	0.477166	0.619061	0.795445
MYCTH_2113540	2024	1966	1971	1818	1758	1683	1711	2017		39.1667	37.0594	37.61	35.0436	33.9757	32.2923	33.1272	39.27
MYCTH_2113541	1194	1218	1650	1852	1219	1305	1165	1039		53.7603	53.4213	73.2575	83.0629	54.8157	58.2608	52.4822	47.0676
MYCTH_2113569	184	221	232	204	189	171	216	190		9.80353	11.4701	12.1889	10.8269	10.057	9.03377	11.5145	10.1851
MYCTH_2113722	59	62	70	73	59	42	68	65		4.24801	4.34845	4.96983	5.23558	4.24256	2.99841	4.89858	4.70864
MYCTH_2113755	27	30	44	58	73	56	38	33		2.68055	2.90129	4.30748	5.73584	7.23813	5.5126	3.77461	3.29627
MYCTH_2113862	9	16	9	18	8	8	8	8		0.594447	1.02944	0.58617	1.18427	0.527721	0.523925	0.528675	0.53163
MYCTH_2113877	173	238	306	297	300	276	1138	1146		3.43081	4.59767	5.98388	5.867	5.94177	5.42711	22.5799	22.8657
MYCTH_2113928	27	24	84	65	25	44	34	50		0.833144	0.721401	2.55591	1.99792	0.770441	1.34622	1.0497	1.5523
MYCTH_2113962	432	308	81	58	149	145	250	360		38.3617	26.6424	7.09266	5.13039	13.2143	12.767	22.2117	32.1636
MYCTH_2113974	0	0	0	0	0	1	0	1		0	0	0	0	0	0.0800441	0	0.0812213
MYCTH_2113977	112	123	96	106	94	93	116	123		15.3009	16.3687	12.9325	14.425	12.8254	12.5977	15.8557	16.9065
MYCTH_2113983	0	0	0	0	0	0	0	0		0	0	0	0	0	0	0	0
MYCTH_2113991	31	40	70	54	74	70	61	53		1.20561	1.51535	2.68444	2.09193	2.87422	2.6993	2.37357	2.07381
MYCTH_2114022	1	1	0	1	0	0	0	1		0.0929304	0.0905247	0	0.0925691	0	0	0	0.0934989
MYCTH_2114023	8	6	6	4	6	8	4	7		0.875837	0.639873	0.647732	0.436216	0.656036	0.868423	0.438148	0.771046
MYCTH_2114025	112	109	170	129	134	126	211	196		7.04807	6.68172	10.549	8.08631	8.42171	7.86196	13.285	12.4096
MYCTH_2114100	189	165	375	372	154	161	214	268		10.2406	8.70878	20.0358	20.0778	8.33351	8.64964	11.6013	14.6099
MYCTH_2114188	34	39	27	23	24	25	16	21		0.556251	0.621535	0.435578	0.374824	0.392144	0.405546	0.261902	0.345668
MYCTH_2114377	5050	5775	1155	1157	1987	1421	2045	4015		328.127	365.521	74.002	74.8846	128.941	91.5489	132.945	262.474
MYCTH_2114395	7031	7528	7208	6453	6339	6324	7797	7565		420.913	438.999	425.501	384.809	379	375.383	467.015	455.651
MYCTH_2114422	2528	2601	3380	4169	3870	3703	2754	2630		364.033	364.849	479.944	598.003	556.567	528.719	396.785	381.038
MYCTH_2114467	12	9	4	6	8	8	8	5		1.75971	1.28562	0.578403	0.876434	1.17164	1.16321	1.17376	0.737698
MYCTH_2114542	1539	1716	672	450	525	1036	1363	559		117.701	127.84	50.678	34.2816	40.0998	78.5611	104.295	43.0131
MYCTH_2114599	277	380	570	581	500	457	419	443		9.97201	13.3259	20.2343	20.8347	17.977	16.3128	15.0919	16.0456
MYCTH_2114610	4033	4179	11967	12898	14066	12055	9911	10140		51.778	52.2635	151.5	164.948	180.356	153.459	127.31	130.98
MYCTH_2114617	1	2	6	10	1	2	8	3		0.0313412	0.0610598	0.185429	0.312194	0.0313011	0.0621519	0.250861	0.0945989
MYCTH_2114650	5	4	2	3	2	2	6	1		0.0577875	0.0450333	0.0227932	0.0345377	0.0230854	0.0229193	0.0693814	0.0116282
MYCTH_2114682	170	335	135	143	130	132	156	234		9.02752	17.329	7.0691	7.56422	6.89456	6.95027	8.28843	12.5021
MYCTH_2114693	3128	2790	2503	2462	2281	2614	2563	2557		184.495	160.299	145.575	144.648	134.365	152.873	151.249	151.739
MYCTH_2114710	1950	1716	2703	2372	2136	2356	2502	2034		108.982	93.4215	148.962	132.051	119.224	130.558	139.906	114.372
MYCTH_2114843	73	102	46	57	68	54	66	87		1.23999	1.68774	0.770486	0.96445	1.15358	0.909491	1.12168	1.48684
MYCTH_2114926	2659	2968	4114	4263	3634	3580	3357	3613		56.2189	61.1276	85.7707	89.7818	76.7348	75.0508	71.014	76.8566
MYCTH_2114944	411	271	207	187	164	153	173	265		8.52067	5.47281	4.23168	3.86173	3.39562	3.14508	3.58844	5.52747
MYCTH_2115071	6008	6229	2628	3218	3004	2715	3202	5694		142.481	143.898	61.4557	76.0187	71.1491	63.8417	75.9759	135.86
MYCTH_2115074	1165	1338	903	961	1133	987	1207	1226		221.683	248.012	169.436	182.154	215.318	186.222	229.796	234.718
MYCTH_2115094	135	145	209	192	152	159	150	184		4.0791	4.26784	6.22712	5.77883	4.58688	4.7636	4.53471	5.59367
MYCTH_2115123	1682	1643	1115	1147	1225	1326	1352	1269		107.972	102.739	70.5785	73.343	78.5355	84.3992	86.8343	81.9591
MYCTH_2115286	986	1193	1043	1081	956	1105	960	970		96.6886	113.959	100.854	105.592	93.6267	107.441	94.1885	95.7016
MYCTH_2115324	12	24	10	8	17	13	6	10		0.548024	1.06767	0.450328	0.363929	0.775372	0.588667	0.274156	0.45948
MYCTH_2115336	268	315	2386	2552	1612	1621	1225	877		5.1861	5.93781	45.5289	49.1921	31.154	31.1026	23.7176	17.0748
MYCTH_2115339	4	2	2	1	2	6	8	5		0.0559861	0.0272684	0.0276033	0.0139421	0.0279572	0.0832682	0.112031	0.0704107
MYCTH_2115340	1282	1684	1971	2061	1456	1508	1602	1529		30.8607	39.4884	46.7859	49.4202	35.0044	35.9938	38.5841	37.0318
MYCTH_2115401	143	188	157	138	149	201	135	122		6.70298	8.58418	7.25675	6.44346	6.97527	9.34192	6.33131	5.75361
MYCTH_2115405	692	769	479	463	494	543	731	637		18.6211	20.1574	12.71	12.4105	13.2761	14.488	19.6809	17.246
MYCTH_2115420	0	0	0	0	2	1	1	1		0	0	0	0	0.298384	0.148119	0.149462	0.150297
MYCTH_2115472	34	55	39	33	35	31	32	21		4.72571	7.44664	5.34519	4.56889	4.85847	4.27226	4.45006	2.93668
MYCTH_2115531	384	490	489	444	372	314	331	325		24.4536	30.3961	30.7066	28.1646	23.6591	19.8267	21.0896	20.8231
MYCTH_2115670	158	189	184	173	135	153	126	158		4.69419	5.46984	5.39054	5.11986	4.00572	4.50716	3.74544	4.72291
MYCTH_2115734	592	658	593	526	497	540	494	606		27.831	30.133	27.4899	24.6321	23.335	25.1715	23.236	28.6635
MYCTH_2115740	4	15	7	6	4	9	9	8		0.28416	1.03802	0.490357	0.424584	0.283796	0.633949	0.639697	0.571798
MYCTH_2115815	419	565	816	663	554	536	487	532		4.88498	6.41662	9.38101	7.69964	6.45062	6.19615	5.68075	6.24035
MYCTH_2115818	0	0	1	0	0	0	0	1		0	0	0.0357403	0	0	0	0	0.0364667
MYCTH_2115844	36	43	39	64	53	47	33	32		0.794786	0.924752	0.849029	1.40746	1.1686	1.02885	0.728936	0.710798
MYCTH_2115868	307	298	262	259	269	223	269	263		25.2943	23.9172	21.2861	21.2565	22.135	18.2179	22.1751	21.8016
MYCTH_2115983	82	64	145	112	81	74	82	84		3.65095	2.77575	6.36605	4.96727	3.6018	3.26687	3.65286	3.76288
MYCTH_2116000	205	313	182	239	137	162	197	219		6.55345	9.74697	5.73717	7.61066	4.37401	5.13499	6.30101	7.04383
MYCTH_2116084	427	577	704	641	543	468	595	522		14.3688	18.9138	23.3602	21.4862	18.2489	15.6152	20.0326	17.6731
MYCTH_2116126	55	76	65	59	46	45	65	63		2.57807	3.4702	3.00439	2.75481	2.15344	2.09147	3.04841	2.97113
MYCTH_2116212	49	62	120	104	76	61	79	81		1.21054	1.49205	2.9233	2.55931	1.87516	1.49424	1.95271	2.01333
MYCTH_2116256	573	726	714	676	544	592	568	495		28.0946	34.6748	34.5205	33.0159	26.6386	28.7805	27.8641	24.4187
MYCTH_2116312	813	1002	845	910	751	773	784	832		64.9751	78.0069	66.5922	72.4446	59.9431	61.2553	62.6903	66.9003
MYCTH_2116318	256	280	468	302	292	326	326	338		9.15416	9.75317	16.5019	10.7571	10.4281	11.5586	11.6634	12.1603
MYCTH_2116377	2	1	1	5	6	2	5	4		0.113362	0.0552136	0.0558917	0.282303	0.33965	0.112402	0.283554	0.228111
MYCTH_2116379	349	378	629	595	420	483	503	434		10.79	11.384	19.1759	18.324	12.9685	14.8064	15.5594	13.5
MYCTH_2116402	36	40	103	111	64	66	56	67		0.42561	0.460658	1.20076	1.3072	0.755671	0.77368	0.662408	0.796954
MYCTH_2116408	0	1	1	0	0	0	2	1		0	0.048963	0.0495644	0	0	0	0.100581	0.0505717
MYCTH_2116433	0	1	0	1	0	0	1	2		0	0.0865014	0	0.0884549	0	0	0.0888468	0.178687
MYCTH_2116436	14	22	32	29	21	35	18	23		0.458558	0.701937	1.03354	0.946178	0.686956	1.13669	0.589884	0.757954
MYCTH_2116457	91	123	111	117	113	119	124	113		2.44462	3.21872	2.94038	3.13086	3.03173	3.16974	3.33287	3.05419
MYCTH_2116458	1	1	4	2	0	2	0	0		0.0296	0.0288338	0.116752	0.05897	0	0.058699	0	0
MYCTH_2116523	977	966	813	881	977	1074	1014	1044		55.1816	53.1479	45.2794	49.566	55.1109	60.1467	57.3015	59.3266
MYCTH_2116566	337	339	404	345	353	354	323	296		9.77607	9.57952	11.5565	9.96924	10.2271	10.1823	9.37487	8.63923
MYCTH_2116588	350	486	76	105	190	144	184	257		11.3247	15.3181	2.42484	3.38421	6.13983	4.61987	5.95669	8.36645
MYCTH_2116644	626	714	1400	1493	1099	1246	945	745		33.1324	36.8118	73.0664	78.7132	58.0925	65.3891	50.0425	39.672
MYCTH_2116681	538	785	395	385	392	501	488	510		11.9436	16.9759	8.64692	8.51379	8.69126	11.0281	10.8393	11.3913
MYCTH_2116689	242	258	158	182	185	204	149	198		52.2721	54.2855	33.6529	39.1592	39.9089	43.6911	32.201	43.0297
MYCTH_2116710	3701	3595	1932	1653	2833	2670	3415	4801		19.6274	18.5717	10.1032	8.73221	15.0049	14.0398	18.1201	25.6167
MYCTH_2116734	136	142	251	237	129	132	172	217		5.47564	5.56921	9.96506	9.50501	5.18715	5.2696	6.92871	8.79031
MYCTH_2116851	266	306	405	374	290	343	307	403		13.9402	15.6213	20.9292	19.5239	15.1785	17.8233	16.0973	21.2491
MYCTH_2116909	125	136	130	130	79	75	75	111		16.65	17.6463	17.0749	17.2487	10.5093	9.90545	9.99526	14.8757
MYCTH_2116929	136	169	114	96	146	125	137	132		10.064	12.1823	8.31855	7.07639	10.7902	9.17171	10.1433	9.82778
MYCTH_2116960	692	827	1092	929	939	868	940	799		25.7231	29.9456	40.0268	34.3987	34.8599	31.9923	34.9602	29.8823
MYCTH_2116990	14	25	23	25	24	7	19	20		1.76202	3.06501	2.85444	3.13423	3.01673	0.873552	2.39257	2.53257
MYCTH_2117048	2	7	1	3	4	2	1	4		0.0463977	0.158188	0.0228759	0.0693261	0.0926766	0.046005	0.0232111	0.0933632
MYCTH_2117072	33	47	24	21	19	14	27	25		3.33844	4.63166	2.39415	2.1162	1.91967	1.40432	2.73288	2.54459
MYCTH_2117078	1424	1601	2338	1910	1800	1863	1761	1794		26.5902	29.1215	43.0494	35.5266	33.5682	34.4932	32.9003	33.7042
MYCTH_2117187	238	274	215	242	394	459	313	294		7.16421	8.03436	6.38176	7.2563	11.8449	13.6997	9.42679	8.90406
MYCTH_2117190	1072	1402	1656	2055	1688	1585	1577	1433		40.8947	52.099	62.2935	78.0894	64.3114	59.9528	60.191	55.0006
MYCTH_2117192	3283	3709	2819	2886	3069	3195	2859	3262		94.8925	104.43	80.3464	83.0932	88.5934	91.5672	82.6805	94.8623
MYCTH_2117239	43	53	34	15	52	43	28	37		2.77142	3.32751	2.16085	0.963017	3.3472	2.74796	1.8056	2.3993
MYCTH_2117287	68	63	55	84	90	109	50	44		14.4922	13.079	11.5584	17.8325	19.1563	23.0335	10.6616	9.43466
MYCTH_2117465	3658	3453	3397	3604	3647	3631	3415	2977		352.226	323.88	322.54	345.678	350.717	346.667	329.001	288.407
MYCTH_2117572	1405	1575	2933	3196	1746	2176	1928	1585		52.2269	57.0306	107.508	118.34	64.8194	80.2019	71.7055	59.2783
MYCTH_2117668	511	625	110	98	179	229	215	161		44.633	53.1771	9.47411	8.52647	15.6146	19.8326	18.7889	14.1485
MYCTH_2117720	252	319	239	253	221	221	271	255		14.8087	18.2607	13.8492	14.8097	12.9704	12.8771	15.9336	15.0767
MYCTH_2117721	0	3	5	4	1	0	0	3		0	0.158341	0.267144	0.21589	0.0541137	0	0	0.163544
MYCTH_2117728	205	223	168	154	186	172	166	218		12.5066	13.2525	10.1066	9.35867	11.3329	10.4045	10.1326	13.3811
MYCTH_2117751	4	4	0	1	0	0	0	2		0.17141	0.166973	0	0.042686	0	0	0	0.0862296
MYCTH_2117759	425	387	114	130	128	100	153	250		6.20952	5.50794	1.64242	1.892	1.86776	1.44869	2.2366	3.675
MYCTH_2117807	7	7	9	12	16	4	11	5		0.265768	0.258888	0.336944	0.453831	0.606691	0.150582	0.417854	0.190995
MYCTH_2117839	415	573	483	523	522	426	423	540		16.46	22.1383	18.8903	20.6629	20.6773	16.7532	16.7861	21.5488
MYCTH_2117854	0	2	2	3	3	4	2	1		0	0.0331282	0.033535	0.0508145	0.0509475	0.0674414	0.0340264	0.0171083
MYCTH_2117863	515	708	544	639	464	403	427	593		18.4984	24.7724	19.268	22.8631	16.6451	14.3529	15.3455	21.4304
MYCTH_2117900	3169	2678	2031	1942	2627	2810	2784	3194		204.247	168.134	129.079	124.679	169.098	179.576	179.528	207.118
MYCTH_2117942	2	2	10	6	7	8	5	7		0.125858	0.1226	0.62053	0.376108	0.43994	0.499172	0.314811	0.4432
MYCTH_2117988	433	513	340	405	297	197	320	447		3.33065	3.84386	2.57887	3.10316	2.2816	1.5025	2.46274	3.45937
MYCTH_2118002	2	4	2	1	1	0	2	0		0.0564806	0.110037	0.0556942	0.0281305	0.0282041	0	0.0565103	0
MYCTH_2118030	1090	928	890	741	749	850	1331	1214		25.8495	21.438	20.8126	17.5046	17.7399	19.9873	31.5815	28.9664
MYCTH_2118116	628	815	263	293	483	359	346	565		13.903	17.5758	5.74137	6.46138	10.6792	7.88046	7.66396	12.5848
MYCTH_2118124	213	175	194	152	137	153	321	202		8.51149	6.81198	7.64431	6.05032	5.46751	6.06214	12.8339	8.12132
MYCTH_2118236	604	649	1072	937	906	846	749	683		18.6377	19.5079	32.6183	28.8008	27.9208	25.8842	23.1242	21.2044
MYCTH_2118258	3	4	2	1	1	1	1	4		0.1665	0.216253	0.109455	0.0552843	0.055429	0.0550303	0.0555292	0.223359
MYCTH_2118259	49	82	52	54	49	40	48	46		2.06654	3.36876	2.16252	2.26855	2.06389	1.67269	2.02543	1.95188
MYCTH_2118264	295	264	349	342	390	351	325	273		87.3201	76.1212	101.866	100.839	115.292	103.017	96.2507	81.3025
MYCTH_2118274	26	26	23	15	15	10	21	22		0.751509	0.732055	0.65554	0.431878	0.433008	0.286595	0.607307	0.639783
MYCTH_2118284	155	242	166	199	190	200	134	179		10.1956	15.5062	10.7671	13.0389	12.4818	13.0442	8.81887	11.8463
MYCTH_2118373	296	334	369	373	282	299	351	330		18.6271	20.4743	22.8976	23.3814	17.7233	18.6566	22.0998	20.8937
MYCTH_2118447	11	26	32	22	31	20	42	21		0.173568	0.399631	0.497894	0.345786	0.488519	0.312907	0.663062	0.333384
MYCTH_2118512	513	582	1202	1232	787	924	832	655		23.1633	25.5985	53.5178	55.4118	35.4896	41.3679	37.5867	29.7559
MYCTH_2118584	10	15	8	6	7	6	6	6		0.251717	0.367801	0.19857	0.150443	0.175976	0.149752	0.151109	0.151954
MYCTH_2118610	2332	2731	2414	2234	1914	2357	2243	2235		26.6058	30.3514	27.1579	25.3886	21.8089	26.6634	25.6039	25.6551
MYCTH_2118654	2	2	1	2	1	1	3	1		0.0664616	0.0647411	0.0327681	0.0662033	0.0331882	0.0329495	0.0997448	0.0334341
MYCTH_2118655	4	3	3	3	5	2	5	1		0.115826	0.0846209	0.0856602	0.086532	0.144597	0.0574229	0.144859	0.0291337
MYCTH_2118656	2	1	4	7	2	6	1	5		0.0888001	0.0432507	0.175127	0.309592	0.0886864	0.264145	0.0444234	0.223359
MYCTH_2118664	0	0	0	1	1	0	1	0		0	0	0	0.0370276	0.0371245	0	0.0371917	0
MYCTH_2118668	47	28	18	8	23	17	23	41		4.24435	2.46309	1.60286	0.719633	2.07436	1.52219	2.07811	3.72517
MYCTH_2118714	488	525	443	380	497	434	493	549		22.2228	23.2888	19.8927	17.2374	22.6037	19.5964	22.4623	25.1536
MYCTH_2118744	3	2	4	2	4	3	1	3		0.122327	0.07944	0.160831	0.0812341	0.162893	0.121291	0.040797	0.123075
MYCTH_2118751	899	735	341	264	382	372	605	748		40.7072	32.4196	15.2257	11.9076	17.275	16.7018	27.4091	34.077
MYCTH_2118764	12	10	141	140	85	66	52	37		0.442975	0.35959	5.13249	5.14795	3.13372	2.41574	1.92057	1.3742
MYCTH_2118765	13	4	461	427	256	277	192	156		0.672467	0.201557	23.5147	22.0021	13.2255	14.2074	9.93704	8.11897
MYCTH_2118778	0	1	0	1	0	2	1	0		0	0.0755837	0	0.0772907	0	0.153871	0.0776331	0
MYCTH_2118780	1213	1277	527	550	880	809	819	785		104.803	107.477	44.8989	47.3353	75.9347	69.306	70.7989	68.2391
MYCTH_2118798	3	2	1	3	2	1	6	4		0.204923	0.133079	0.0673567	0.204127	0.136441	0.0677296	0.410062	0.274903
MYCTH_2118800	0	0	1	0	0	0	0	0		0	0	0.0573144	0	0	0	0	0
MYCTH_2118844	2	0	34	45	36	43	20	12		0.0590907	0	0.990554	1.32437	1.06227	1.2597	0.591217	0.356713
MYCTH_2118845	41	45	1229	1123	821	837	472	136		1.517	1.6219	44.8399	41.3895	30.3381	30.7069	17.4732	5.06279
MYCTH_2118950	3	7	6	3	5	5	4	6		0.109982	0.249981	0.216901	0.109554	0.183068	0.181751	0.146719	0.221309
MYCTH_2119011	148	211	170	138	195	205	126	151		3.71371	5.15749	4.20636	3.44933	4.8868	5.10045	3.16334	3.81217
MYCTH_2119021	81	71	71	75	60	68	66	82		6.1071	5.21456	5.27861	5.63274	4.51799	5.08355	4.97877	6.22032
MYCTH_2119125	1746	1623	1298	1250	1424	1697	1307	1462		473.019	428.314	346.752	337.328	385.29	455.852	354.273	398.502
MYCTH_2119140	611	713	887	895	555	577	578	750		15.0019	17.0531	21.4753	21.8895	13.6095	14.0472	14.1991	18.5274
MYCTH_2119212	50	54	81	56	59	58	53	52		2.23241	2.34858	3.56614	2.49057	2.63086	2.56767	2.36759	2.33591
MYCTH_2119272	1448	1285	2568	2175	1828	1959	2681	2740		31.1087	26.8922	54.4025	46.5458	39.2223	41.7307	57.6286	59.226
MYCTH_2119294	383	482	222	213	258	248	287	411		4.28703	5.2555	2.45031	2.3749	2.88417	2.75244	3.21416	4.62859
MYCTH_2119394	24	28	65	61	45	42	34	51		0.919944	1.04548	2.45682	2.3291	1.72268	1.59627	1.30394	1.96684
MYCTH_2119403	429	387	800	668	659	550	635	617		10.1287	8.90057	18.6251	15.7102	15.5391	12.8756	15.0003	14.6565
MYCTH_2119434	3701	3914	4051	4234	3979	4302	3551	3558		54.0739	55.7056	58.3635	61.6209	58.0612	62.3229	51.9096	52.3026
MYCTH_2119441	63	72	132	158	183	148	112	107		4.1784	4.65169	8.63284	10.4384	12.1217	9.73283	7.43216	7.14006
MYCTH_2119446	4	2	3	6	0	1	5	3		0.149035	0.0725886	0.11022	0.222684	0	0.0369434	0.186392	0.11246
MYCTH_2119478	32	57	50	45	36	42	30	47		0.753297	1.30708	1.16064	1.05521	0.846374	0.980333	0.706587	1.11317
MYCTH_2119528	347	448	380	289	285	321	334	350		28.8878	36.3306	31.1946	23.9658	23.6959	26.4971	27.8201	29.3158
MYCTH_2119589	108	56	53	24	42	49	72	175		2.6889	1.35815	1.30118	0.595211	1.04434	1.20964	1.79354	4.38367
MYCTH_2119593	71	67	61	87	124	83	69	55		1.84231	1.69352	1.56079	2.24871	3.21344	2.13546	1.79136	1.43588
MYCTH_2119594	93	123	163	186	272	287	265	153		2.06747	2.66362	3.57318	4.11887	6.03906	6.32626	5.89429	3.42214
MYCTH_2119667	1058	790	166	140	499	419	966	982		105.038	76.4006	16.251	13.8451	49.4771	41.2461	95.9545	98.0891
MYCTH_2119688	5435	5952	3525	3301	4519	4636	4148	5440		85.5051	91.2147	54.6842	51.7305	71.0032	72.3176	65.2919	86.1074
MYCTH_2119714	379	230	304	214	302	279	254	377		72.1184	42.6328	57.0415	40.5629	57.3928	52.6404	48.358	72.1767
MYCTH_2119719	52	79	125	152	149	147	104	85		1.98844	2.9427	4.71336	5.78978	5.69036	5.57359	3.97898	3.27023
MYCTH_2119721	3	3	8	6	3	7	4	4		0.212177	0.206685	0.557928	0.422705	0.211905	0.49089	0.283052	0.284634
MYCTH_2119730	92	100	91	94	142	117	107	85		2.95287	3.12656	2.88011	3.00534	4.55185	3.72349	3.43612	2.74489
MYCTH_2119779	2296	2337	1618	1376	2015	2073	2029	2124		97.8648	97.0338	68.0055	58.4227	85.7775	87.6117	86.5297	91.0874
MYCTH_2119794	51	90	134	142	174	165	136	120		1.18486	2.03681	3.06982	3.2862	4.03729	3.80093	3.16129	2.80497
MYCTH_2119798	1	0	0	0	1	0	0	0		0.0791288	0	0	0	0.0790275	0	0	0
MYCTH_2119814	0	0	2	4	0	2	1	1		0	0	0.127623	0.257844	0	0.12833	0.0647466	0.0651086
MYCTH_2119829	0	0	0	1	1	0	0	0		0	0	0	0.109806	0.110093	0	0	0
MYCTH_2119852	0	1	9	7	2	1	3	5		0	0.210409	1.91694	1.50612	0.431447	0.214172	0.648341	1.08661
MYCTH_2119855	219	262	334	328	173	218	292	323		4.59383	5.35355	6.90857	6.85352	3.62427	4.53415	6.12833	6.81683
MYCTH_2119902	2	5	7	1	6	1	2	4		0.0447106	0.108883	0.154308	0.0222684	0.13396	0.022166	0.044734	0.0899682
MYCTH_2119925	361	291	301	330	267	290	339	406		15.0659	11.8301	12.387	13.7186	11.1286	12.0003	14.1552	17.0476
MYCTH_2119965	1341	1376	1380	1378	1420	1714	1899	1736		71.6875	71.6544	72.7452	73.3791	75.8135	90.8519	101.571	93.3713
MYCTH_2120042	377	525	501	546	423	490	479	431		9.03445	12.2554	11.8388	13.0335	10.1238	11.643	11.4848	10.3917
MYCTH_2120116	2	4	2	5	3	2	1	0		0.0660497	0.12868	0.06513	0.164482	0.0989476	0.0654906	0.0330422	0
MYCTH_2120123	130	130	136	123	149	153	174	171		7.19005	7.00392	7.41716	6.77644	8.23034	8.3905	9.62865	9.51554
MYCTH_2120158	1	0	0	0	0	1	3	2		0.105158	0	0	0	0	0.104268	0.31564	0.211603
MYCTH_2120170	1255	1480	1571	1448	1308	1246	1397	1425		21.2499	24.411	26.2302	24.4226	22.119	20.919	23.6667	24.276
MYCTH_2120237	346	461	154	142	240	227	252	273		23.8382	30.9392	10.4624	9.74529	16.514	15.5072	17.3711	18.9239
MYCTH_2120346	0	0	0	0	0	0	0	0		0	0	0	0	0	0	0	0
MYCTH_2120425	2	0	3	0	0	0	0	0		0.162274	0	0.240022	0	0	0	0	0
MYCTH_2120439	331	218	126	129	274	219	232	269		16.7428	10.7415	6.28464	6.49976	13.8418	10.9838	11.7413	13.6899
MYCTH_2120441	474	585	735	750	615	688	695	640		25.3392	30.4635	38.7447	39.9378	32.8347	36.468	37.173	34.4226
MYCTH_2120482	3	4	2	1	2	1	4	7		0.13819	0.179484	0.0908442	0.0458844	0.0920089	0.0456736	0.184351	0.324417
MYCTH_2120489	0	0	1	0	0	0	1	0		0	0	0.0856602	0	0	0	0.0869153	0
MYCTH_2120491	2	2	9	15	16	18	7	7		0.0681621	0.0663976	0.302459	0.509229	0.544599	0.608267	0.238693	0.240027
MYCTH_2120498	0	0	0	1	0	0	0	0		0	0	0	0.0649873	0	0	0	0
MYCTH_2120499	3	2	4	2	2	1	1	3		0.0235637	0.0153025	0.0309808	0.015648	0.015689	0.00778807	0.00785868	0.0237078
MYCTH_2120504	0	0	4	1	0	0	1	0		0	0	0.120778	0.0305017	0	0	0.0306368	0
MYCTH_2120525	26	18	38	32	26	45	33	24		0.989487	0.667296	1.42604	1.2131	0.98822	1.69808	1.25655	0.918961
MYCTH_2120747	118	195	171	149	171	161	203	188		3.55871	5.72868	5.0853	4.47615	5.1505	4.81442	6.1254	5.70449
MYCTH_2120748	40	45	19	18	16	27	21	41		1.34038	1.46889	0.627815	0.600826	0.535465	0.897097	0.704069	1.38229
MYCTH_2120753	84	104	220	179	219	240	135	142		2.55744	3.08439	6.60481	5.42861	6.65908	7.24513	4.11234	4.34975
MYCTH_2120773	178	214	687	482	303	257	246	263		5.44007	6.371	20.7039	14.6737	9.24848	7.788	7.52225	8.08703
MYCTH_2120781	574	593	1033	807	630	871	559	570		22.002	22.1419	39.0446	30.8129	24.1176	33.1037	21.4383	21.9823
MYCTH_2120853	702	823	565	553	653	575	627	745		64.4873	73.6455	51.1795	50.6023	59.9092	52.3737	57.6279	68.856
MYCTH_2120854	1576	1693	1307	1000	1604	1242	1441	1614		65.2612	68.2913	53.3685	41.2484	66.3356	50.9951	59.7023	67.2436
MYCTH_2120908	0	0	0	0	0	0	0	0		0	0	0	0	0	0	0	0
MYCTH_2120909	3	8	7	12	5	11	6	1		0.285429	0.74144	0.656728	1.13728	0.475106	1.03771	0.571158	0.0957251
MYCTH_2120910	11	16	6	7	12	5	7	6		0.521734	0.73924	0.28062	0.330722	0.568435	0.235144	0.332187	0.286323
MYCTH_2120970	382	365	576	550	476	492	474	426		20.9106	19.4628	31.0911	29.9899	26.0228	26.704	25.9603	23.4618
MYCTH_2120988	50	54	29	30	37	30	37	45		1.61455	1.69857	0.923399	0.964963	1.19323	0.960529	1.19539	1.46198
MYCTH_2121009	5	12	9	17	19	31	6	10		0.208125	0.48657	0.369409	0.704875	0.789863	1.27945	0.249882	0.418797
MYCTH_2121074	205	182	154	152	143	150	209	153		48.9063	42.2953	36.2279	36.1213	34.0715	35.4822	49.8868	36.7241
MYCTH_2121095	9	6	6	10	3	1	4	3		0.846213	0.549538	0.556287	0.936582	0.28171	0.0932278	0.376292	0.283797
MYCTH_2121130	163	107	378	242	158	144	188	182		6.89258	4.40745	15.7615	10.1934	6.67259	6.03761	7.9539	7.7431
MYCTH_2121166	5	11	2	3	10	6	3	7		0.0864001	0.18516	0.0340789	0.0516386	0.172579	0.102803	0.0518673	0.1217
MYCTH_2121175	11171	15684	16364	15332	11461	10077	10881	10491		1239.98	1695.86	1791.12	1695.24	1270.54	1109.08	1208.43	1171.63
MYCTH_2121249	2596	2657	1966	1773	1909	2223	1671	1946		130.486	130.095	97.4436	88.772	95.8315	110.792	84.0356	98.4126
MYCTH_2121306	1340	1480	1907	1754	1296	1364	1280	1481		102.481	110.258	143.814	133.622	98.9893	103.434	97.944	113.958
MYCTH_2121324	30	37	13	13	16	13	27	28		1.04699	1.25786	0.447378	0.451931	0.557679	0.449855	0.942785	0.983168
MYCTH_2121336	34	21	25	20	30	35	33	27		2.05855	1.23854	1.49256	1.2062	1.81404	2.10116	1.99905	1.64473
MYCTH_2121350	352	404	291	253	197	275	284	335		55.7067	62.281	45.4118	39.8835	31.1368	43.1525	44.9688	53.3407
MYCTH_2121442	361	379	291	273	345	301	290	372		13.144	13.4422	10.4478	9.90131	12.5454	10.8667	10.5645	13.6274
MYCTH_2121454	12	12	34	33	23	9	9	6		1.15547	1.12556	3.22825	3.16519	2.21182	0.859268	0.867059	0.58127
MYCTH_2121463	55	40	30	37	38	28	42	50		3.74094	2.65025	2.0121	2.50685	2.58134	1.88836	2.85822	3.42166
MYCTH_2121561	974	1089	1189	1312	1118	1047	1175	1197		46.8929	51.0723	56.447	62.9202	53.7568	49.9808	56.5997	57.9817
MYCTH_2121672	104	138	136	129	99	80	88	149		2.14772	2.77609	2.76946	2.65365	2.04185	1.63811	1.81826	3.09585
MYCTH_2121685	89	107	81	97	80	62	81	80		4.2213	4.94367	3.78837	4.58286	3.78957	2.91579	3.84388	3.81764
MYCTH_2121696	6	6	11	15	10	5	6	9		0.318618	0.31037	0.576001	0.79345	0.53035	0.263268	0.318786	0.480852
MYCTH_2121737	190	289	1206	1362	947	742	708	804		4.57374	6.77681	28.627	32.6591	22.7673	17.7105	17.0522	19.4726
MYCTH_2121768	71	66	57	43	74	70	73	98		2.1453	1.9426	1.69831	1.29422	2.23309	2.09718	2.20689	2.97924
MYCTH_2121801	3	2	2	2	0	1	0	2		0.218959	0.142194	0.14394	0.145405	0	0.0723686	0	0.146866
MYCTH_2121898	0	0	0	0	0	0	0	0		0	0	0	0	0	0	0	0
MYCTH_2121938	5960	6065	2041	1980	2823	2134	2549	3781		416.003	412.374	140.477	137.665	196.791	147.691	178.012	265.526
MYCTH_2121946	0	1	2	1	0	0	1	2		0	0.110427	0.223567	0.112921	0	0	0.113421	0.228111
MYCTH_2121955	2393	2217	1918	1739	1576	1384	1781	1798		415.758	375.209	328.592	300.958	273.463	238.42	309.592	314.295
MYCTH_2122013	9	9	9	5	3	6	13	12		1.20888	1.17758	1.19204	0.668987	0.402442	0.799095	1.74707	1.6217
MYCTH_2122038	175	190	785	778	754	781	596	645		12.95	13.6961	57.2813	57.3483	55.7246	57.3049	44.1272	48.0221
MYCTH_2122065	71	92	102	66	91	76	74	83		6.34003	8.00258	8.9814	5.87064	8.11555	6.72907	6.61139	7.45693
MYCTH_2122073	7965	10266	3004	3595	5104	5342	4873	7684		703.385	883.117	261.588	316.239	450.154	467.756	430.558	682.722
MYCTH_2122076	11	13	16	17	12	11	10	4		0.861884	0.992222	1.23619	1.32682	0.939032	0.854588	0.783942	0.31533
MYCTH_2122102	1570	1651	1143	1246	1089	1098	1012	1340		122.414	125.397	87.8798	96.774	84.8015	84.8873	78.9479	105.12
MYCTH_2122104	76	42	34	32	47	43	46	58		13.8044	7.43125	6.08966	5.78978	8.52599	7.74426	8.35967	10.5994
MYCTH_2122106	28	30	30	42	29	43	40	24		1.31633	1.37385	1.39072	1.96682	1.3616	2.0044	1.88146	1.13519
MYCTH_2122159	3082	3479	4340	4388	4323	4702	3823	3646		70.3754	77.3841	97.7211	99.8075	98.5863	106.458	87.3415	83.7633
MYCTH_2122175	39	40	50	48	30	26	27	32		3.92061	3.91704	4.95644	4.80661	3.01199	2.59161	2.71569	3.23659
MYCTH_2122196	5	20	34	19	13	12	26	20		0.529272	2.06228	3.54894	2.00342	1.37435	1.2595	2.75366	2.13004
MYCTH_2122199	46	85	95	93	70	58	80	95		1.91975	3.45554	3.9095	3.86615	2.91762	2.40007	3.34045	3.98896
MYCTH_2122204	178	252	264	198	179	150	205	247		4.43171	6.11169	6.48135	4.91049	4.4509	3.70297	5.10661	6.18724
MYCTH_2122256	2309	2543	3274	3147	2816	2516	2039	2252		180.035	193.147	251.722	244.42	219.285	194.514	159.066	176.665
MYCTH_2122366	3	3	11	7	2	6	6	5		0.251058	0.244559	0.907729	0.583525	0.167158	0.497866	0.50238	0.42099
MYCTH_2122496	537	660	624	546	494	472	556	650		23.1359	27.6991	26.5099	23.4322	21.256	20.1633	23.9671	28.1757
MYCTH_2122524	0	0	0	0	0	0	0	0		0	0	0	0	0	0	0	0
MYCTH_2122535	0	3	1	0	3	0	3	2		0	0.297521	0.100392	0	0.305036	0	0.305588	0.204864
MYCTH_2122542	17	8	16	18	28	30	25	17		0.540216	0.247638	0.501359	0.569769	0.888627	0.945252	0.794852	0.543521
MYCTH_2122561	98	75	131	134	165	52	58	27		8.84991	6.59756	11.6653	12.0539	14.8813	4.65612	5.24045	2.45316
MYCTH_2122575	5	7	9	18	6	2	7	6		0.14855	0.202587	0.263668	0.532703	0.178032	0.0589172	0.20808	0.179351
MYCTH_2122605	2792	3433	1043	1174	1618	2581	1536	2188		115.615	138.478	42.5886	48.4256	66.9146	105.973	63.6382	91.1581
MYCTH_2122609	4	10	3	1	1	0	13	19		0.799201	1.94628	0.591055	0.199024	0.199544	0	2.59877	3.81943
MYCTH_2122612	4	4	9	15	11	7	11	6		0.355201	0.346005	0.788073	1.32682	0.97555	0.616339	0.977315	0.53606
MYCTH_2122615	377	414	290	239	290	237	237	394		13.4508	14.3886	10.2027	8.49404	10.3335	8.38426	8.46028	14.1434
MYCTH_2122625	71	87	191	154	114	128	131	112		3.36755	4.01962	8.93306	7.27588	5.40013	6.01969	6.21664	5.3447
MYCTH_2122631	2	1	0	0	1	1	0	0		0.126356	0.0615425	0	0	0.063097	0.0626432	0	0
MYCTH_2122637	21051	14105	5367	4731	5877	8642	11497	10694		1025.85	669.568	257.902	229.654	286.03	417.575	560.564	524.326
MYCTH_2122648	0	0	1	0	0	0	0	0		0	0	0.137056	0	0	0	0	0
MYCTH_2122680	134	188	66	63	93	65	79	104		19.832	27.1038	9.63201	9.28777	13.7464	9.53858	11.6982	15.4862
MYCTH_2122687	4	10	3	4	3	5	5	7		0.169143	0.411911	0.125091	0.168486	0.126695	0.209639	0.21154	0.297811
MYCTH_2122693	21	38	19	26	22	27	25	19		2.3976	4.22621	2.13906	2.95692	2.50856	3.05654	2.85579	2.18253
MYCTH_2122709	24	22	39	33	34	21	27	16		2.21744	1.98003	3.55316	3.03712	3.13734	1.92383	2.49593	1.48734
MYCTH_2122713	20	15	10	8	5	5	6	8		1.05158	0.768269	0.518469	0.418997	0.262558	0.26067	0.31564	0.423206
MYCTH_2122766	1383	1542	2240	2042	1876	1903	2031	1716		16.3264	17.7321	26.0751	24.0122	22.1179	22.2748	23.9886	20.3814
MYCTH_2122809	39	23	25	19	19	33	33	30		1.01362	0.582302	0.64071	0.491896	0.493183	0.850419	0.85813	0.784479
MYCTH_2122835	422	423	307	272	293	224	288	281		19.6655	19.2018	14.1072	12.6261	13.6365	10.3502	13.428	13.1749
MYCTH_2122870	16	11	15	21	14	13	15	13		0.552364	0.369919	0.510631	0.722159	0.482699	0.444997	0.518113	0.451541
MYCTH_2122970	1	1	7	1	5	4	1	4		0.0117963	0.011491	0.0814246	0.0117505	0.0589061	0.0467859	0.0118025	0.047474
MYCTH_2123045	1	5	1	9	2	1	2	5		0.0655083	0.319062	0.0645962	0.587283	0.130849	0.0649538	0.131085	0.329545
MYCTH_2123079	3861	4386	2718	2489	3169	3213	2950	3429		110.204	121.948	76.4994	70.7671	90.3366	90.932	84.2458	98.4724
MYCTH_2123119	31	35	19	21	25	27	22	17		2.16378	2.37973	1.30772	1.46009	1.74275	1.86863	1.53639	1.19385
MYCTH_2123181	30	31	27	38	24	34	33	30		0.710401	0.715078	0.630459	0.896343	0.567593	0.798306	0.781852	0.714747
MYCTH_2123212	1	0	0	1	0	0	1	0		0.127872	0	0	0.127375	0	0	0.127939	0
MYCTH_2123216	0	0	1	0	0	0	0	0		0	0	0.138259	0	0	0	0	0
MYCTH_2123217	0	1	0	3	0	1	3	1		0	0.0937967	0	0.287745	0	0.0954742	0.28902	0.0968784
MYCTH_2123230	952	1115	1248	1241	1070	1093	937	1028		88.4697	100.935	114.362	114.878	99.3081	100.713	87.1215	96.1169
MYCTH_2123265	47	32	26	15	27	33	39	9		1.86414	1.23635	1.01687	0.592626	1.06952	1.29779	1.54765	0.359147
MYCTH_2123273	193	195	268	307	181	235	234	217		7.34504	7.22904	10.0573	11.6381	6.87953	8.86774	8.91006	8.30894
MYCTH_2123297	27	32	36	36	28	36	24	41		1.58665	1.83179	2.08608	2.10731	1.64331	2.09762	1.4111	2.4241
MYCTH_2123303	160	196	274	258	250	240	183	193		7.26547	8.6698	12.2689	11.67	11.3377	10.8059	8.31424	8.81759
MYCTH_2123311	4	7	5	6	7	3	3	4		0.680171	1.15949	0.838376	1.01629	1.18877	0.50581	0.510396	0.684333
MYCTH_2123347	48	28	43	35	35	43	35	40		4.10285	2.33137	3.6243	2.98003	2.98783	3.64436	2.99323	3.43996
MYCTH_2123382	17	24	14	7	15	14	16	7		0.62323	0.857078	0.506102	0.255627	0.549205	0.508904	0.586878	0.258194
MYCTH_2123392	2	2	1	1	1	2	4	1		0.207585	0.202211	0.102347	0.103389	0.103659	0.205828	0.415388	0.104427
MYCTH_2123395	2	6	8	5	2	7	9	3		0.524066	1.5315	2.06708	1.30507	0.523395	1.81871	2.35954	0.790909
MYCTH_2123398	191	232	109	118	142	116	138	212		3.69159	4.36795	2.07739	2.2718	2.74102	2.22304	2.66863	4.12254
MYCTH_2123414	0	0	2	1	0	0	1	0		0	0	0.117186	0.0591892	0	0	0.0594514	0
MYCTH_2123451	97	89	74	80	82	73	62	75		8.07526	7.21746	6.07473	6.63412	6.81777	6.02582	5.16422	6.28196
MYCTH_2123458	6	6	4	6	7	4	2	4		0.848709	0.826739	0.557928	0.84541	0.988892	0.561017	0.283052	0.569268
MYCTH_2123495	6	9	1	6	7	4	8	6		0.231653	0.338484	0.0380712	0.230752	0.269915	0.153128	0.309032	0.23307
MYCTH_2123512	2353	2380	2136	2465	2636	2354	3531	2967		140.863	138.791	126.092	146.994	157.603	139.73	211.495	178.707
MYCTH_2123530	1	1	0	0	0	1	4	1		0.0807274	0.0786376	0	0	0	0.0800441	0.323079	0.0812213
MYCTH_2123570	3	1	13	18	12	14	4	6		0.147545	0.0479085	0.630459	0.881828	0.589423	0.682714	0.19683	0.296895
MYCTH_2123653	3	2	1	6	6	5	6	3		0.705178	0.457948	0.231786	1.40487	1.40855	1.16535	1.4111	0.709492
MYCTH_2123684	1624	1771	2059	2016	1859	1818	1700	1927		9.90765	10.5248	12.3866	12.2513	11.3268	10.9973	10.3768	11.8281
MYCTH_2123711	10	9	2	1	8	6	5	6		0.888001	0.778512	0.175127	0.0884549	0.709491	0.528291	0.444234	0.53606
MYCTH_2123876	128	131	271	276	448	439	304	206		2.20232	2.19559	4.5978	4.73029	7.69824	7.48933	5.23326	3.56604
MYCTH_2123911	1407	1472	2520	2487	1861	2036	1917	1811		29.2072	29.7655	51.583	51.4256	38.582	41.9065	39.8149	37.8236
MYCTH_2123928	4	2	4	2	3	3	4	4		0.252712	0.123085	0.249193	0.125865	0.189291	0.18793	0.252845	0.254258
MYCTH_2123955	57	37	104	108	90	61	79	57		5.84032	3.69294	10.5076	11.0228	9.20974	6.19726	8.09873	5.87605
MYCTH_2123970	1	7	2	3	3	3	4	5		0.141452	0.964529	0.278964	0.422705	0.423811	0.420763	0.566103	0.711585
MYCTH_2124049	1224	1549	1041	1164	1176	961	1025	1237		149.347	184.109	125.25	141.474	143.306	116.264	125.132	151.857
MYCTH_2124085	1209	1313	963	1314	1000	715	963	1079		30.577	32.3477	24.0163	33.1034	25.2588	17.9301	24.3682	27.4561
MYCTH_2124094	542	288	1024	716	803	550	1149	1445		169.869	87.9261	316.466	223.531	251.348	170.918	360.3	455.651
MYCTH_2124155	268	232	239	194	155	215	212	150		14.7207	12.4134	12.945	10.6146	8.50292	11.7095	11.6508	8.2896
MYCTH_2124177	635	747	251	270	366	334	375	497		27.3581	31.3503	10.6634	11.5874	15.7484	14.2681	16.1648	21.5436
MYCTH_2124179	8	12	22	20	11	5	8	9		1.26606	1.84993	3.43319	3.15285	1.7386	0.78459	1.26673	1.43303
MYCTH_2124216	9	12	14	9	10	7	9	13		0.934131	1.21327	1.43286	0.9305	1.03659	0.720396	0.934622	1.35756
MYCTH_2124220	44	63	78	108	64	71	73	66		3.44753	4.80846	6.02644	8.42923	5.00817	5.51598	5.72278	5.20294
MYCTH_2124224	98	114	133	77	71	73	91	86		4.1222	4.67107	5.51651	3.22628	2.98266	3.04462	3.82976	3.63957
MYCTH_2124283	4	1	10	4	7	8	6	3		0.37832	0.0921316	0.932631	0.376849	0.661212	0.750235	0.567778	0.285476
MYCTH_2124399	4	12	33	21	9	15	8	12		0.222774	0.651021	1.81229	1.16502	0.500599	0.82833	0.445782	0.67241
MYCTH_2124418	1	1	2	4	1	1	1	1		0.141452	0.13779	0.278964	0.563607	0.14127	0.140254	0.141526	0.142317
MYCTH_2124443	118	132	322	185	194	175	143	147		4.96346	5.40861	13.3558	7.75144	8.14981	7.29875	6.0182	6.22112
MYCTH_2124479	333	458	405	423	348	285	342	423		7.51791	10.0723	9.01609	9.51265	7.84649	6.37978	7.72515	9.6082
MYCTH_2124482	0	0	0	0	0	0	0	0		0	0	0	0	0	0	0	0
MYCTH_2124493	6	4	12	11	6	5	7	6		0.864001	0.56109	1.70394	1.57784	0.862894	0.713906	1.00853	0.869287
MYCTH_2124505	0	0	0	0	0	0	0	0		0	0	0	0	0	0	0	0
MYCTH_2124533	53	34	50	45	53	52	62	49		5.36173	3.35056	4.98781	4.53471	5.35486	5.21604	6.27551	4.9874
MYCTH_2124537	17	12	4	10	18	6	18	18		1.33856	0.920409	0.310571	0.784329	1.41549	0.468435	1.41805	1.42597
MYCTH_2124607	0	0	0	0	0	0	0	0		0	0	0	0	0	0	0	0
MYCTH_2124653	8	5	6	2	5	7	8	2		0.405943	0.247147	0.300218	0.101091	0.25339	0.352194	0.406157	0.102107
MYCTH_2124673	0	0	0	0	0	0	0	0		0	0	0	0	0	0	0	0
MYCTH_2124691	0	8	15	17	44	25	16	14		0	0.519008	0.985092	1.1278	2.92665	1.65091	1.06616	0.938106
MYCTH_2124694	44	48	64	68	65	50	76	81		3.55201	3.77461	5.09462	5.46812	5.24056	4.0022	6.1385	6.57892
MYCTH_2124700	0	0	0	0	0	0	0	0		0	0	0	0	0	0	0	0
MYCTH_2124711	0	2	2	0	1	1	6	0		0	0.291033	0.294607	0	0.149192	0.148119	0.896771	0
MYCTH_2124737	5	4	4	4	3	3	6	3		0.655083	0.5105	0.516769	0.522029	0.392546	0.389723	0.786512	0.395454
MYCTH_2124742	0	2	0	0	1	1	1	1		0	0.12212	0	0	0.0626021	0.0621519	0.0627154	0.0630659
MYCTH_2124743	0	0	0	0	0	0	0	0		0	0	0	0	0	0	0	0
MYCTH_2124750	1	0	0	0	1	1	1	0		0.0363273	0	0	0	0.0362808	0.0360198	0.0363464	0
MYCTH_2124828	286	356	232	209	262	253	203	225		19.3705	23.4873	15.4943	14.1003	17.7222	16.9904	13.7562	15.3322
MYCTH_2124857	1	1	0	1	1	0	2	1		0.270916	0.263902	0	0.269862	0.270569	0	0.542116	0.272573
MYCTH_2124880	4	5	11	7	6	1	5	12		0.503434	0.613002	1.36517	0.877584	0.754183	0.124793	0.629623	1.51954
MYCTH_2124896	24	22	27	24	29	26	23	25		1.998	1.78409	2.21646	1.99024	2.41116	2.14618	1.91576	2.09399
MYCTH_2124903	25	46	17	16	13	9	15	9		1.79193	3.2118	1.20155	1.14238	0.93061	0.639635	1.07572	0.649042
MYCTH_2124936	4	1	1	0	2	1	1	0		0.463305	0.112828	0.114214	0	0.231356	0.114846	0.115887	0
MYCTH_2124937	1	0	1	2	0	1	0	3		0.113362	0	0.111783	0.225842	0	0.112402	0	0.342166
MYCTH_2124971	138	144	127	116	92	112	124	151		8.54959	8.69037	7.75855	7.15868	5.69243	6.88007	7.68628	9.41222
MYCTH_2124981	0	0	0	0	0	0	0	0		0	0	0	0	0	0	0	0
MYCTH_2124996	1547	1756	5126	5487	4462	4555	3484	3383		34.0596	37.6603	111.286	120.335	98.1121	99.4365	76.746	74.9377
MYCTH_2125016	18	26	50	41	32	47	56	39		0.765193	1.07667	2.09594	1.73616	1.3586	1.98109	2.38185	1.66806
MYCTH_2125036	15	36	39	37	25	20	24	18		1.21091	2.83095	3.10453	2.9753	2.0156	1.60088	1.93848	1.46198
MYCTH_2125110	5	20	11	6	5	5	11	5		0.518962	2.02211	1.12582	0.620333	0.518297	0.514569	1.14232	0.522137
MYCTH_2125134	23	13	28	12	26	28	38	28		2.46733	1.35848	2.96189	1.2823	2.78559	2.97828	4.0786	3.02209
MYCTH_2125144	1	0	4	13	4	6	11	8		0.161455	0	0.636827	2.09075	0.644992	0.960529	1.77694	1.29954
MYCTH_2125169	0	2	1	2	0	1	1	4		0	0.291033	0.147303	0.297605	0	0.148119	0.149462	0.601189
MYCTH_2125192	17	18	14	12	14	11	18	5		1.52656	1.57452	1.23967	1.07339	1.25556	0.979415	1.61721	0.451736
MYCTH_2125197	35	25	28	32	33	33	38	32		5.59441	3.89256	4.41321	5.095	5.26797	5.23008	6.07712	5.14618
MYCTH_2125234	22	24	34	28	21	23	21	24		2.18415	2.32103	3.32851	2.76902	2.0822	2.2641	2.08597	2.39729
MYCTH_2125251	3	9	12	14	6	6	13	5		0.242182	0.707738	0.955241	1.12579	0.483744	0.480264	1.05001	0.406106
MYCTH_2125279	931	1038	1735	2098	1784	2047	1773	1551		81.7644	88.8017	150.254	183.539	156.478	178.255	155.794	137.049
MYCTH_2125321	4	9	11	6	2	2	4	7		0.329567	0.722331	0.893692	0.492429	0.164573	0.163389	0.329741	0.580272
MYCTH_2125404	854	727	116	82	293	216	485	655		146.778	121.716	19.6595	14.0387	50.2938	36.8099	83.4013	113.264
MYCTH_2125469	1768	1604	4918	4031	4977	4440	3912	3241		25.0086	22.1015	68.5973	56.7975	70.3102	62.2729	55.3649	46.1249
MYCTH_2125509	10	11	10	17	20	7	9	9		0.460635	0.493581	0.454221	0.780035	0.920089	0.319715	0.414789	0.417108
MYCTH_2125560	2	3	3	4	6	3	3	3		0.156706	0.228974	0.231786	0.312194	0.469516	0.233069	0.235183	0.236497
MYCTH_2125565	3	6	2	4	3	3	5	4		0.208487	0.40618	0.137056	0.276902	0.20822	0.206722	0.347661	0.279684
MYCTH_2125573	0	0	0	0	0	0	0	0		0	0	0	0	0	0	0	0
MYCTH_2125577	0	0	0	0	0	0	0	1		0	0	0	0	0	0	0	0.208855
MYCTH_2125585	1	0	0	0	0	1	1	3		0.0501067	0	0	0	0	0.0496825	0.050133	0.15124
MYCTH_2125592	4	6	4	2	6	7	4	16		0.565806	0.826739	0.557928	0.281803	0.847622	0.981779	0.566103	2.27707
MYCTH_2125728	76	62	100	97	73	85	88	94		4.44976	3.5361	5.77343	5.65723	4.26864	4.93458	5.15507	5.53733
MYCTH_2125822	97	92	54	78	74	52	55	98		14.095	13.0224	7.73745	11.2901	10.7391	7.49212	7.99621	14.3274
MYCTH_2125843	269	309	329	314	361	297	287	286		16.8616	18.8675	20.3354	19.6058	22.5994	18.4591	17.9993	18.0369
MYCTH_2125853	137	184	232	252	184	225	179	193		2.39324	3.13107	3.99635	4.38504	3.21016	3.89723	3.12857	3.39212
MYCTH_2125854	35	76	43	47	44	54	57	44		1.13247	2.39542	1.37195	1.51484	1.42185	1.73245	1.84528	1.43239
MYCTH_2125911	224	303	297	293	359	275	303	450		7.65047	10.0807	10.0025	9.96819	12.2455	9.31282	10.3541	15.4633
MYCTH_2125938	0	0	0	1	1	0	0	0		0	0	0	0.137258	0.137617	0	0	0
MYCTH_2125944	11	20	8	14	12	8	18	24		1.49004	2.63902	1.06857	1.88904	1.62341	1.07449	2.43952	3.27088
MYCTH_2125965	191	196	163	155	189	159	144	168		8.5757	8.57238	7.21663	6.93228	8.47503	7.0785	6.46884	7.58917
MYCTH_2125988	32	59	40	32	35	49	41	41		0.846836	1.52093	1.04381	0.843544	0.92504	1.28574	1.08558	1.09165
MYCTH_2126094	6	12	9	13	8	5	1	9		0.661408	1.28857	0.978298	1.42748	0.880747	0.546508	0.110293	0.998182
MYCTH_2126111	0	0	0	0	1	3	0	0		0	0	0	0	0.142532	0.424519	0	0
MYCTH_2126152	2624	2979	2502	2440	2458	2332	2460	2831		88.1136	97.4449	82.8471	81.6164	82.4336	77.6454	82.6499	95.6463
MYCTH_2126239	4	4	7	2	3	2	0	1		0.272068	0.265025	0.469491	0.135505	0.20379	0.134883	0	0.0684333
MYCTH_2126246	11	11	5	10	9	5	5	4		1.56986	1.52922	0.703637	1.4216	1.28279	0.707532	0.713947	0.574351
MYCTH_2126285	2	5	6	0	3	7	2	5		0.1998	0.48657	0.591055	0	0.299317	0.693382	0.199905	0.502557
MYCTH_2126287	14	13	2	5	17	9	19	30		2.76267	2.49893	0.389172	0.982833	3.35037	1.76097	3.75131	5.95623
MYCTH_2126295	9	9	7	21	5	9	16	11		0.299077	0.291335	0.229377	0.695134	0.165941	0.296546	0.531972	0.367775
MYCTH_2126322	1	1	0	0	0	1	0	0		0.0968729	0.0943651	0	0	0	0.0960529	0	0
MYCTH_2126499	0	0	0	0	0	1	0	0		0	0	0	0	0	0.10225	0	0
MYCTH_2126511	376	448	1101	1056	580	662	529	417		17.1225	19.8731	49.4398	47.9017	26.3785	29.8913	24.1025	19.1057
MYCTH_2126533	7102	6165	3232	3160	4050	3894	5711	6470		289.588	244.874	129.952	128.35	164.93	157.436	232.992	265.432
MYCTH_2126562	6969	7110	3199	3301	4274	4534	4139	4817		586.277	582.655	265.373	276.622	359.096	378.201	348.382	407.716
MYCTH_2126564	1945	2161	2847	2725	2020	2154	2319	2582		17.3391	18.7659	25.0267	24.1981	17.9846	19.0397	20.684	23.1585
MYCTH_2126592	65	85	50	52	53	53	62	80		3.62007	4.6114	2.7459	2.8848	2.94797	2.92677	3.45481	4.48274
MYCTH_2126595	289	315	274	326	231	299	303	396		25.5215	27.0974	23.8599	28.677	20.3734	26.181	26.7718	35.1845
MYCTH_2126672	21	12	34	21	21	30	16	27		1.14172	0.63552	1.82275	1.13728	1.14025	1.61722	0.870336	1.4769
MYCTH_2126704	138	236	152	105	187	88	142	132		11.5487	19.2386	12.5432	8.75287	15.6292	7.30203	11.8897	11.1141
MYCTH_2126733	0	0	0	0	0	0	0	0		0	0	0	0	0	0	0	0
MYCTH_2126754	549	545	740	660	572	556	536	560		22.8522	22.0984	30.3737	27.3657	23.779	22.9476	22.3228	23.4526
MYCTH_2126809	33	33	55	50	43	48	38	45		2.997	2.91942	4.92546	4.52326	3.90018	4.32238	3.45291	4.11183
MYCTH_2126860	398	445	335	376	374	355	397	438		13.7698	14.9973	11.4288	12.9581	12.9229	12.1781	13.7424	15.2464
MYCTH_2126876	886	888	916	741	851	759	1162	1180		61.3067	59.8545	62.5	51.0741	58.8094	52.0744	80.4467	82.1495
MYCTH_2126894	4	6	3	5	6	1	1	5		0.202972	0.296576	0.150109	0.252728	0.304068	0.0503134	0.0507696	0.255267
MYCTH_2126919	0	0	0	0	0	0	0	0		0	0	0	0	0	0	0	0
MYCTH_2126943	0	0	1	1	0	0	3	1		0	0	0.215911	0.218108	0	0	0.657223	0.220299
MYCTH_2126948	0	0	0	0	1	0	0	0		0	0	0	0	0.0715854	0	0	0
MYCTH_2126987	462	641	338	408	434	467	428	486		20.1216	27.1949	14.516	17.7006	18.8779	20.1672	18.6506	21.2964
MYCTH_2126992	1011	1217	1724	1513	1047	1100	1098	1074		33.3193	39.0701	56.0263	49.6697	34.4615	35.9456	36.2055	35.6121
MYCTH_2127031	36	53	52	76	59	65	58	60		1.01845	1.46057	1.45061	2.14171	1.66699	1.8233	1.6417	1.7078
MYCTH_2127034	509	625	1341	1327	1314	1255	978	826		17.5721	21.0182	45.6504	45.6336	45.3048	42.9593	33.781	28.6902
MYCTH_2127135	549	531	404	312	489	385	475	460		54.8452	51.6738	39.7977	31.0477	48.7886	38.136	47.4775	46.2352
MYCTH_2127139	1239	1352	948	951	1130	1123	880	1128		178.416	189.648	134.611	136.412	162.512	160.343	126.787	163.426
MYCTH_2127147	39	53	39	34	53	55	42	41		5.61601	7.43444	5.53781	4.87697	7.62223	7.85297	6.05119	5.94013
MYCTH_2127191	3	7	2	3	9	3	4	3		0.145309	0.330278	0.0955241	0.144744	0.435369	0.144079	0.193848	0.146198
MYCTH_2127197	1	2	5	2	2	6	2	2		0.270916	0.527805	1.33572	0.539725	0.541137	1.61173	0.542116	0.545146
MYCTH_2127263	3	4	7	4	6	4	7	3		0.296	0.384451	0.681051	0.393133	0.591242	0.391326	0.69103	0.297811
MYCTH_2127280	0	0	0	1	0	0	0	1		0	0	0	0.150206	0	0	0	0.151715
MYCTH_2127287	351	430	536	466	523	343	365	517		7.33385	8.7519	11.0433	9.69882	10.9136	7.10603	7.63037	10.8684
MYCTH_2127338	25	38	12	10	18	17	36	25		5.96419	8.83089	2.82295	2.3764	4.28871	4.02132	8.59294	6.00068
MYCTH_2127358	83	97	173	150	142	115	110	94		4.23857	4.82528	8.71161	7.6303	7.24225	5.82301	5.62034	4.82968
MYCTH_2127362	1	3	6	5	1	1	4	0		0.0247431	0.0723076	0.146391	0.123234	0.0247114	0.0245336	0.0990243	0
MYCTH_2127404	3	1	14	13	17	20	10	10		0.374626	0.121643	1.72391	1.61707	2.12016	2.47636	1.24941	1.25639
MYCTH_2127410	1	1	148	105	72	57	43	40		0.0603171	0.0587556	8.80263	6.30867	4.33727	3.40897	2.595	2.42744
MYCTH_2127454	327	365	336	304	277	320	291	334		8.06601	8.77028	8.17261	7.46953	6.82392	7.82653	7.18178	8.28908
MYCTH_2127456	3	10	10	12	16	13	5	6		0.0860899	0.279538	0.282971	0.343021	0.458558	0.369898	0.143559	0.173233
MYCTH_2127482	3940	4202	3616	4084	3828	3746	3713	4470		326.306	338.996	295.303	336.917	316.624	307.613	307.668	372.465
MYCTH_2127519	1	1	6	0	0	2	3	1		0.0299326	0.0291578	0.177095	0	0	0.0593585	0.0898451	0.0301158
MYCTH_2127524	0	0	0	0	0	0	0	0		0	0	0	0	0	0	0	0
MYCTH_2127554	126	122	65	56	82	70	140	114		35.9641	33.9209	18.2946	15.9219	23.3752	19.8109	39.981	32.738
MYCTH_2127585	0	0	0	0	0	0	0	0		0	0	0	0	0	0	0	0
MYCTH_2127657	0	0	0	0	0	1	0	0		0	0	0	0	0	0.0972314	0	0
MYCTH_2127665	1	0	2	3	1	3	1	0		0.155185	0	0.306048	0.463744	0.154986	0.461613	0.155266	0
MYCTH_2127673	16	4	4	4	8	4	3	4		3.76095	0.915897	0.927145	0.936582	1.87806	0.932278	0.705548	0.945989
MYCTH_2127683	69	100	221	177	111	71	164	124		3.24382	4.57948	10.245	8.28875	5.21163	3.30959	7.71399	5.86513
MYCTH_2127689	11	11	17	12	13	9	12	8		0.418629	0.407792	0.637964	0.454911	0.49411	0.339615	0.456926	0.30632
MYCTH_2127750	197	222	111	108	191	165	155	176		12.3971	13.6086	6.88789	6.76994	12.0041	10.2954	9.75915	11.1433
MYCTH_2127753	16	16	24	12	17	14	21	15		0.724488	0.705734	1.0716	0.541254	0.768783	0.628561	0.95139	0.683363
MYCTH_2127797	122	115	176	86	140	89	161	194		12.1121	11.1216	17.2299	8.50486	13.8813	8.76109	15.9924	19.3781
MYCTH_2127818	10	12	9	6	10	6	8	6		1.28903	1.5068	1.14398	0.770414	1.28738	0.766874	1.03177	0.778152
MYCTH_2127855	492	537	490	513	550	516	456	509		52.0804	55.3723	51.1465	54.0922	58.1454	54.1585	48.295	54.2096
MYCTH_2127928	9	9	8	12	12	10	7	9		0.511944	0.498691	0.448725	0.679938	0.681717	0.564011	0.398388	0.515076
MYCTH_2127963	998	1188	1057	1166	1034	956	966	1036		31.777	36.8475	33.187	36.9819	32.8811	30.182	30.7743	33.1888
MYCTH_2127975	1	2	7	6	3	3	7	4		0.218959	0.426582	1.51137	1.30865	0.656036	0.651317	1.53352	0.881195
MYCTH_2128009	451	564	564	527	456	456	458	554		10.5392	12.8386	12.9963	12.2673	10.6424	10.5658	10.7084	13.0253
MYCTH_2128027	88	107	45	60	97	104	84	77		17.1536	20.3173	8.64959	11.6502	18.8837	20.1008	16.3825	15.1012
MYCTH_2128242	2	0	19	29	9	9	14	7		0.313412	0	2.93596	4.52681	1.40855	1.39842	2.19504	1.10365
MYCTH_2128270	18	9	18	23	20	10	15	12		1.44579	0.704182	1.42566	1.84022	1.60438	0.796418	1.20546	0.969758
MYCTH_2128358	0	0	0	1	0	0	0	0		0	0	0	0.102722	0	0	0	0
MYCTH_2128361	0	0	1	0	0	0	1	2		0	0	0.271749	0	0	0	0.275731	0.554545
MYCTH_2128368	0	0	1	1	0	0	0	0		0	0	0.0324979	0.0328286	0	0	0	0
MYCTH_2128378	557	589	912	798	638	667	834	795		11.6228	11.9724	18.7656	16.587	13.296	13.8004	17.4121	16.6907
MYCTH_2128383	11	7	31	34	19	29	32	12		0.201865	0.125134	0.560971	0.62152	0.348229	0.527684	0.587552	0.221563
MYCTH_2128390	28	20	48	90	108	82	90	48		2.23776	1.55702	3.78275	7.16485	8.62032	6.49798	7.19659	3.85964
MYCTH_2128401	5	6	6	4	12	6	10	4		0.422858	0.494294	0.500364	0.336971	1.01356	0.503134	0.84616	0.340356
MYCTH_2128417	2	1	4	1	2	4	9	6		0.159045	0.0774639	0.313661	0.0792134	0.158841	0.315397	0.716079	0.480054
MYCTH_2128477	4	13	4	13	5	8	4	5		0.608915	1.92774	0.600437	1.97128	0.760169	1.20752	0.609235	0.765801
MYCTH_2128478	3	4	4	6	4	5	1	2		0.0536377	0.0696655	0.0705211	0.106858	0.0714253	0.0886394	0.0178886	0.0359772
MYCTH_2128489	0	1	1	0	0	0	0	0		0	0.0485054	0.0491012	0	0	0	0	0
MYCTH_2128494	0	0	0	0	0	0	0	0		0	0	0	0	0	0	0	0
MYCTH_2128527	32	41	41	49	44	41	43	41		0.84824	1.05867	1.07168	1.29382	1.16484	1.07761	1.14042	1.09346
MYCTH_2128529	0	0	0	0	0	0	0	0		0	0	0	0	0	0	0	0
MYCTH_2128538	1	2	2	4	1	2	1	5		0.054553	0.106282	0.107587	0.217364	0.0544831	0.108182	0.0545816	0.274434
MYCTH_2128552	7	5	11	13	7	4	9	11		0.42869	0.298281	0.664277	0.793044	0.428141	0.242892	0.551463	0.677778
MYCTH_2128565	20	17	12	9	15	10	15	12		1.82675	1.51254	1.08079	0.81884	1.3683	0.905641	1.37078	1.10275
MYCTH_2128593	18	9	9	8	6	10	7	10		1.16956	0.569643	0.576639	0.517785	0.389355	0.644257	0.455069	0.653732
MYCTH_2128594	4	1	1	1	3	0	3	5		0.470118	0.114487	0.115893	0.117073	0.352137	0	0.352774	0.591243
MYCTH_2128605	2	1	0	1	2	0	1	0		0.173739	0.0846209	0	0.086532	0.173517	0	0.0869153	0
MYCTH_2128625	0	0	0	0	0	0	0	0		0	0	0	0	0	0	0	0
MYCTH_2128634	67	72	39	48	79	145	106	79		2.2311	2.33554	1.28062	1.59219	2.62733	4.78763	3.53166	2.6468
MYCTH_2128639	5	10	6	4	8	3	6	4		0.832501	1.6219	0.985092	0.663412	1.3303	0.495273	0.999526	0.670076
MYCTH_2128640	0	0	0	0	0	0	0	0		0	0	0	0	0	0	0	0
MYCTH_2128653	3	4	5	2	2	9	4	1		0.479521	0.62281	0.788073	0.318438	0.319271	1.42638	0.639697	0.160818
MYCTH_2128656	2	1	3	5	9	1	1	4		0.094301	0.0459299	0.139482	0.234836	0.423811	0.0467514	0.0471753	0.189756
MYCTH_2128658	138	192	378	306	349	279	357	331		5.10601	6.92011	13.7913	11.278	12.8965	10.2356	13.216	12.3219
MYCTH_2128682	5	5	11	17	10	3	5	4		0.347479	0.338484	0.753809	1.17684	0.694067	0.206722	0.347661	0.279684
MYCTH_2128713	0	0	0	0	0	0	0	0		0	0	0	0	0	0	0	0
MYCTH_2128726	1	0	0	0	0	0	0	1		0.0444001	0	0	0	0	0	0	0.0446717
MYCTH_2128762	0	1	0	0	0	0	0	0		0	0.0654212	0	0	0	0	0	0
MYCTH_2128775	2	1	2	0	2	2	3	1		0.146642	0.0714231	0.144601	0	0.146455	0.145401	0.220079	0.0737698
MYCTH_2128790	54	53	51	50	32	40	74	58		5.01824	4.79781	4.67346	4.62846	2.96996	3.68575	6.88046	5.42294
MYCTH_2128843	25	50	47	43	29	33	40	53		0.884072	1.72237	1.63891	1.51469	1.02421	1.1571	1.41526	1.8857
MYCTH_2128856	207	132	70	56	49	66	109	145		26.4695	16.4422	8.82642	7.13301	6.25771	8.36813	13.9454	18.6549
MYCTH_2128866	0	1	0	2	2	4	0	2		0	0.0961126	0	0.196567	0.197081	0.391326	0	0.198541
MYCTH_2128874	0	1	0	0	0	1	1	0		0	0.112828	0	0	0	0.114846	0.115887	0
MYCTH_2128884	12	34	10	14	12	17	4	21		0.635127	1.75294	0.521903	0.738101	0.634313	0.892147	0.21182	1.11827
MYCTH_2128965	104	167	205	255	201	191	176	177		6.24939	9.77531	12.147	15.2635	12.0627	11.3801	10.5815	10.7011
MYCTH_2128968	14	19	51	37	28	20	20	48		0.447553	0.591669	1.60767	1.17822	0.893959	0.633949	0.639697	1.54385
MYCTH_2128969	8	7	5	13	5	7	7	6		0.819694	0.698665	0.505175	1.32682	0.511652	0.711161	0.717609	0.618531
MYCTH_2128976	9	11	15	18	7	2	10	8		0.946422	1.12679	1.55541	1.88549	0.735163	0.208536	1.05213	0.846411
MYCTH_2129017	3	10	13	15	9	7	9	13		0.296	0.961126	1.26481	1.47425	0.886864	0.684821	0.888468	1.29052
MYCTH_2129052	13	7	11	18	5	6	8	10		2.47372	1.29752	2.064	3.41183	0.950211	1.13205	1.52309	1.9145
MYCTH_2129148	73	83	384	265	327	314	167	100		3.06256	3.39194	15.8856	11.0743	13.701	13.0617	7.0098	4.22095
MYCTH_2129150	10	9	22	30	24	23	22	23		1.29951	1.13929	2.81912	3.88339	3.11484	2.96358	2.86043	3.00717
MYCTH_2129154	2	3	2	1	2	0	0	6		0.296	0.432507	0.291879	0.147425	0.295621	0	0	0.893434
MYCTH_2129155	25	23	31	16	27	22	25	26		0.850214	0.761948	1.03959	0.542022	0.917055	0.741855	0.850661	0.889632
MYCTH_2129170	255	292	156	156	214	197	205	267		29.3232	32.7087	17.6891	17.8692	24.577	22.4619	23.5859	30.891
MYCTH_2129201	1	3	5	4	5	2	1	2		0.204923	0.598856	1.01035	0.816507	1.0233	0.406377	0.205031	0.412354
MYCTH_2129202	7	9	5	7	4	3	5	2		1.512	1.89368	1.06496	1.50612	0.862894	0.642516	1.08057	0.434644
MYCTH_2129215	52	55	25	36	53	56	49	54		1.404	1.44656	0.665603	0.968223	1.42917	1.4992	1.3237	1.46692
MYCTH_2129342	0	2	0	1	2	1	0	0		0	0.249124	0	0.127375	0.255417	0.12679	0	0
MYCTH_2129362	0	0	1	0	0	0	0	0		0	0	0.0320355	0	0	0	0	0
MYCTH_2129368	54	58	72	82	86	59	54	46		4.822	5.04511	6.33981	7.29383	7.66964	5.22388	4.82453	4.13276
MYCTH_2129372	4	1	3	5	5	6	10	9		0.181637	0.0442337	0.134331	0.226163	0.226755	0.270149	0.45433	0.411183
MYCTH_2129393	0	0	0	0	0	0	0	0		0	0	0	0	0	0	0	0
MYCTH_2129400	18	19	16	19	18	26	17	17		4.35928	4.48234	3.82096	4.58357	4.35369	6.24344	4.11926	4.14229
MYCTH_2129404	5	4	1	4	3	1	1	6		0.257807	0.200906	0.0508435	0.205444	0.154486	0.0511249	0.0515885	0.311261
MYCTH_2129407	8	11	10	7	10	9	6	5		0.968729	1.29752	1.19405	0.844342	1.20936	1.08059	0.726928	0.60916
MYCTH_2129411	7	2	0	4	7	7	1	3		0.717232	0.199619	0	0.408254	0.716313	0.711161	0.102516	0.309266
MYCTH_2129417	339	177	85	48	155	159	369	254		14.8049	7.52987	3.66045	2.08812	6.76052	6.8851	16.1235	11.1606
MYCTH_2129459	0	0	0	0	1	0	0	1		0	0	0	0	0.169825	0	0	0.171083
MYCTH_2129465	1	1	3	10	2	6	6	1		0.110235	0.107381	0.326099	1.09806	0.220187	0.655809	0.661755	0.110909
MYCTH_2129497	8	4	4	5	7	2	0	2		0.655755	0.31939	0.323312	0.408254	0.57305	0.162551	0	0.164942
MYCTH_2129511	0	0	1	0	1	0	0	1		0	0	0.221993	0	0.224839	0	0	0.226504
MYCTH_2129515	395	316	719	678	509	667	779	460		101.834	79.358	182.782	174.114	131.056	170.502	200.937	119.317
MYCTH_2129532	0	0	0	0	0	0	0	0		0	0	0	0	0	0	0	0
MYCTH_2129548	2	0	13	19	5	3	1	2		0.0634287	0	0.406546	0.60023	0.158369	0.0943376	0.031731	0.0638167
MYCTH_2129554	53	56	78	88	54	37	52	69		2.58278	2.65833	3.74815	4.27173	2.62815	1.78781	2.53538	3.38306
MYCTH_2129566	78	86	136	131	132	124	105	104		2.36128	2.53606	4.05977	3.95032	3.99089	3.72205	3.18031	3.16763
MYCTH_2129567	6	4	6	6	3	3	7	6		0.833949	0.541574	0.822338	0.830707	0.41644	0.413445	0.973452	0.839051
MYCTH_2129615	1	2	2	0	1	0	3	1		0.0892962	0.173969	0.176106	0	0.0891818	0	0.268029	0.0898425
MYCTH_2129660	24	26	36	24	26	44	41	23		2.42795	2.56219	3.59122	2.41851	2.62691	4.41357	4.14993	2.34102
MYCTH_2129702	3	13	12	4	2	3	6	9		0.337691	1.42545	1.33196	0.448504	0.224839	0.334832	0.675736	1.01927
MYCTH_2129707	34	19	118	134	72	71	44	47		1.77022	0.963631	6.05815	6.94962	3.74389	3.66534	2.29207	2.46204
MYCTH_2129714	0	0	3	0	0	0	0	1		0	0	0.0997561	0	0	0	0	0.0339279
MYCTH_2129720	25	13	16	23	30	16	17	11		2.40723	1.21936	1.51918	2.20604	2.88498	1.52759	1.63778	1.06566
MYCTH_2129775	145	103	50	28	74	95	125	140		11.0366	7.63684	3.75273	2.12292	5.62525	7.16966	9.5193	10.7212
MYCTH_2129781	22	26	43	32	18	21	28	28		1.16056	1.33606	2.23678	1.68152	0.94833	1.09843	1.47785	1.48611
MYCTH_2129788	1503	1594	1198	1064	1613	1438	1530	1542		122.571	126.627	96.338	86.4331	131.373	116.278	124.839	126.521
MYCTH_2129802	2	3	3	3	2	4	1	0		0.298767	0.436549	0.44191	0.446408	0.298384	0.592476	0.149462	0
MYCTH_2129842	0	0	10	16	13	7	7	1		0	0	1.39482	2.25443	1.83651	0.981779	0.990681	0.142317
MYCTH_2129843	30	11	2083	2136	1802	1649	1252	422		4.79521	1.71273	328.311	340.092	287.663	261.345	200.225	67.8653
MYCTH_2129884	0	0	5	5	4	4	0	0		0	0	0.571068	0.57688	0.462712	0.459383	0	0
MYCTH_2129891	0	0	2	0	2	1	0	0		0	0	0.155285	0	0.157276	0.0780725	0	0
MYCTH_2129970	0	0	0	0	0	0	0	0		0	0	0	0	0	0	0	0
MYCTH_2129999	2	0	1	0	1	0	0	0		0.0861672	0	0.0424837	0	0.0430284	0	0	0
MYCTH_2130022	128	230	146	145	143	112	115	125		2.87757	5.03679	3.23653	3.24708	3.21067	2.49656	2.58668	2.82732
MYCTH_2130079	15	39	64	59	37	21	29	46		0.637661	1.615	2.6828	2.49838	1.57088	0.885168	1.23346	1.96746
MYCTH_2130105	6	7	1	2	1	2	3	2		0.82676	0.939584	0.135875	0.274515	0.137617	0.273254	0.413597	0.277273
MYCTH_2130123	8	23	29	15	12	15	12	10		0.451845	1.26543	1.61513	0.843916	0.6769	0.840038	0.678124	0.568262
MYCTH_2130127	11	8	6	9	17	14	15	6		0.906311	0.642072	0.487468	0.738644	1.39887	1.14372	1.23653	0.497376
MYCTH_2130131	0	0	0	0	0	0	0	0		0	0	0	0	0	0	0	0
MYCTH_2130132	0	0	0	0	0	0	0	0		0	0	0	0	0	0	0	0
MYCTH_2130133	32	40	43	41	47	35	51	51		0.900508	1.0965	1.19321	1.14929	1.32093	0.976594	1.43594	1.44397
MYCTH_2130134	1	5	0	1	1	3	2	2		0.019074	0.0929012	0	0.0189999	0.0190496	0.0567377	0.0381681	0.0383814
MYCTH_2130137	0	0	0	0	0	0	0	0		0	0	0	0	0	0	0	0
MYCTH_2130140	0	0	0	1	0	0	0	2		0	0	0	0.0909822	0	0	0	0.183792
MYCTH_2130157	5	2	13	19	13	11	35	25		0.378768	0.147585	0.971086	1.43372	0.983536	0.826237	2.65277	1.90543
MYCTH_2130158	5	4	17	12	14	16	44	25		0.570858	0.444864	1.91389	1.36473	1.59635	1.81128	5.02619	2.87175
MYCTH_2130162	1	0	3	0	0	0	1	0		0.0639361	0	0.189138	0	0	0	0.0639697	0
MYCTH_2130164	10	12	22	22	18	29	15	13		0.750424	0.877197	1.62795	1.64451	1.34903	2.15781	1.12623	0.981519
MYCTH_2130172	1	0	1	0	1	0	1	0		0.0850214	0	0.0838376	0	0.0849125	0	0.0850661	0
MYCTH_2130178	23	23	18	13	19	16	16	24		2.89474	2.81981	2.23391	1.6298	2.38825	1.99669	2.01479	3.03908
MYCTH_2130243	1	3	2	6	6	5	2	8		0.0543674	0.15888	0.107221	0.324936	0.325787	0.269536	0.108792	0.4376
MYCTH_2130249	0	0	0	0	0	0	0	0		0	0	0	0	0	0	0	0
MYCTH_2130287	61	88	69	71	51	72	53	70		3.17598	4.46313	3.54248	3.68226	2.65192	3.71696	2.76091	3.66686
MYCTH_2130288	2	1	0	3	2	1	1	0		0.404659	0.197092	0	0.604629	0.40414	0.200617	0.202436	0
MYCTH_2130296	0	1	0	0	0	0	0	0		0	0.259504	0	0	0	0	0	0
MYCTH_2130327	719	853	592	596	639	693	573	576		225.343	260.42	182.957	186.068	200.014	215.356	179.68	181.63
MYCTH_2130345	4	2	33	24	27	22	14	12		0.402114	0.195852	3.27125	2.4033	2.71079	2.1929	1.40814	1.21372
MYCTH_2130352	1	0	5	13	2	6	3	11		0.102462	0	0.505175	1.32682	0.204661	0.609566	0.307547	1.13397
MYCTH_2130377	0	0	0	0	0	0	0	0		0	0	0	0	0	0	0	0
MYCTH_2130409	0	0	1	3	2	1	2	1		0	0	0.0905832	0.274515	0.183489	0.0910846	0.183821	0.0924242
MYCTH_2130416	4	1	10	13	6	4	8	5		0.281657	0.0685914	0.694338	0.911826	0.421944	0.279273	0.56361	0.354225
MYCTH_2130467	1	0	0	1	0	1	1	0		0.120181	0	0	0.119713	0	0.119163	0.120244	0
MYCTH_2130496	247	355	186	156	149	132	168	266		3.90896	5.47271	2.90261	2.45922	2.35502	2.07132	2.66013	4.23541
MYCTH_2130506	18	19	29	36	10	28	23	12		1.20382	1.2378	1.91248	2.39828	0.667931	1.85675	1.53902	0.807455
MYCTH_2130517	13660	13990	13990	12526	14563	11944	11320	12275		755.508	753.729	762.986	690.095	804.419	655.007	626.416	683.06
MYCTH_2130550	4	11	9	13	5	4	11	4		0.25073	0.671658	0.556287	0.811704	0.313011	0.248607	0.689869	0.252264
MYCTH_2130591	1	3	5	9	6	1	1	2		0.124875	0.364928	0.615682	1.11951	0.748291	0.123818	0.124941	0.251278
MYCTH_2130620	2	4	2	2	0	0	5	0		0.184786	0.360006	0.182214	0.184068	0	0	0.462209	0
MYCTH_2130669	0	3	5	6	4	4	6	6		0	0.279705	0.4719	0.572044	0.38236	0.37961	0.574578	0.57779
MYCTH_2130688	0	0	1	0	0	2	2	2		0	0	0.0997561	0	0	0.200617	0.202436	0.203567
MYCTH_2130701	29	29	39	24	25	37	16	26		6.62195	6.45053	8.78139	5.45893	5.70127	8.37718	3.65541	5.97325
MYCTH_2130717	15	17	20	17	22	20	29	19		0.510128	0.563179	0.670701	0.575898	0.74723	0.674414	0.986766	0.650116
MYCTH_2130730	171	143	128	123	167	132	197	180		7.3673	6.00147	5.43792	5.27868	7.18575	5.6389	8.49193	7.8025
[truncated: 7,116 more rows]

## Sheet: Table S2
Table S2 Functional enrichment analysis of upregulated genes in DF1102, DF1406 and DF1501 (Fold change ≥ 2, adjusted p value ≤ 0.05) compared with JG207
Description	p.adjust	Count	Group	Cat
carbohydrate metabolic process	2.51016e-18	59	DF1102_vs_JG207_up	BP
proteolysis	0.0344696	16	DF1102_vs_JG207_up	BP
regulation of transcription, DNA-templated	0.00354851	31	DF1102_vs_JG207_up	BP
transcription, DNA-templated	0.0052468	19	DF1102_vs_JG207_up	BP
transmembrane transport	1.42769e-10	64	DF1102_vs_JG207_up	BP
extracellular region	7.97432e-11	14	DF1102_vs_JG207_up	CC
integral component of membrane	2.41083e-08	39	DF1102_vs_JG207_up	CC
membrane	8.63078e-05	27	DF1102_vs_JG207_up	CC
carbohydrate binding	0.0060871	8	DF1102_vs_JG207_up	MF
cellulose binding	2.367e-07	12	DF1102_vs_JG207_up	MF
FAD binding	0.0306475	12	DF1102_vs_JG207_up	MF
flavin adenine dinucleotide binding	0.000139222	21	DF1102_vs_JG207_up	MF
hydrolase activity, hydrolyzing O-glycosyl compounds	1.3165e-09	36	DF1102_vs_JG207_up	MF
iron ion binding	0.00995318	18	DF1102_vs_JG207_up	MF
oxidoreductase activity	0.00348689	52	DF1102_vs_JG207_up	MF
transmembrane transporter activity	6.26516e-09	52	DF1102_vs_JG207_up	MF
zinc ion binding	0.00692276	46	DF1102_vs_JG207_up	MF
carbohydrate metabolic process	2.77038e-17	41	DF1501_vs_JG207_up	BP
proteolysis	0	0	DF1501_vs_JG207_up	BP
regulation of transcription, DNA-templated	0	0	DF1501_vs_JG207_up	BP
transcription, DNA-templated	0	0	DF1501_vs_JG207_up	BP
transmembrane transport	2.24193e-12	45	DF1501_vs_JG207_up	BP
carbohydrate metabolic process	4.91324e-26	57	DF1406_vs_JG207_up	BP
proteolysis	0	0	DF1406_vs_JG207_up	BP
regulation of transcription, DNA-templated	0	0	DF1406_vs_JG207_up	BP
transcription, DNA-templated	0	0	DF1406_vs_JG207_up	BP
transmembrane transport	4.23172e-11	51	DF1406_vs_JG207_up	BP
extracellular region	1.33448e-14	15	DF1406_vs_JG207_up	CC
integral component of membrane	3.39761e-08	31	DF1406_vs_JG207_up	CC
membrane	1.13091e-05	23	DF1406_vs_JG207_up	CC
extracellular region	1.60828e-12	13	DF1501_vs_JG207_up	CC
integral component of membrane	4.29264e-08	28	DF1501_vs_JG207_up	CC
membrane	1.99374e-06	22	DF1501_vs_JG207_up	CC
carbohydrate binding	0.000576645	8	DF1406_vs_JG207_up	MF
cellulose binding	5.96734e-09	12	DF1406_vs_JG207_up	MF
FAD binding	0.025758	10	DF1406_vs_JG207_up	MF
flavin adenine dinucleotide binding	0.00759983	14	DF1406_vs_JG207_up	MF
hydrolase activity, hydrolyzing O-glycosyl compounds	2.21285e-13	35	DF1406_vs_JG207_up	MF
iron ion binding	0	0	DF1406_vs_JG207_up	MF
oxidoreductase activity	0.000219017	44	DF1406_vs_JG207_up	MF
transmembrane transporter activity	2.65525e-08	41	DF1406_vs_JG207_up	MF
zinc ion binding	0	0	DF1406_vs_JG207_up	MF
carbohydrate binding	0.00381447	6	DF1501_vs_JG207_up	MF
cellulose binding	4.42615e-08	10	DF1501_vs_JG207_up	MF
FAD binding	0	0	DF1501_vs_JG207_up	MF
flavin adenine dinucleotide binding	0.00357206	12	DF1501_vs_JG207_up	MF
hydrolase activity, hydrolyzing O-glycosyl compounds	5.68005e-12	28	DF1501_vs_JG207_up	MF
iron ion binding	0	0	DF1501_vs_JG207_up	MF
oxidoreductase activity	0.0090074	29	DF1501_vs_JG207_up	MF
transmembrane transporter activity	4.39182e-10	36	DF1501_vs_JG207_up	MF
zinc ion binding	0	0	DF1501_vs_JG207_up	MF

## Sheet: Table S3
Table S3 Upregulated genes belonging to GH family, AA family and regulators , and sugar transporters.
	GH family									AA family and regulators											Sugar transporters
	JG207.1	JG207.2	DF1102.1	DF1102.2	DF1406.1	DF1406.2	DF1501.1	DF1501.2			JG207.1	JG207.2	DF1102.1	DF1102.2	DF1406.1	DF1406.2	DF1501.1	DF1501.2			JG207.1	JG207.2	DF1102.1	DF1102.2	DF1406.1	DF1406.2	DF1501.1	DF1501.2
MYCTH_39555_GH43	455.642	389.588	1633.04	1865.38	1460.76	1744.23	1731.13	1096.85		MYCTH_2299721_AA9	0.535034	0.141052	1.12952	1.67916	1.83697	1.78956	1.46653	0.865762		MYCTH_2295230	32.0513	34.2088	76.8736	70.5737	60.3681	54.5959	58.9545	56.3587
MYCTH_89603_GH11(Xyn1;Xyl6)	318.424	266.258	9970.4	8914.31	11266	10759.6	6519.53	1093.42		MYCTH_112089_AA9	-2.04729	-3.40706	-0.804486	0.532051	1.21389	-0.059556	0.98909	-0.36042		MYCTH_2076976	82.8848	87.1586	231.192	223.298	166.199	173.211	195.179	148.159
MYCTH_49824_GH11	5.95076	5.5271	177.265	163.837	499.431	308.81	265.917	44.4861		MYCTH_110651_AA9	-3.21522	-2.83802	3.14537	3.08902	3.57301	2.9018	2.46736	0.530545		MYCTH_2312740	59.8148	52.8751	110.015	113.131	197.361	187.658	181.419	158.731
MYCTH_112050_GH10-CBM1(Xyn2;Xyl3)	41.6294	34.9111	623.895	646.582	628.33	575.737	577.982	215.058		MYCTH_85556_AA9	2.71845	2.68061	4.30703	4.59198	4.19834	4.03634	4.16735	3.39887		MYCTH_108890	16.8092	22.1858	117.149	123.372	116.228	102.211	93.329	64.485
MYCTH_99786_GH11	1.9716	0.823097	10.3456	13.1864	9.77504	8.02909	4.22707	3.32971		MYCTH_80312_AA9	4.0955	3.85172	5.97685	5.99589	5.41822	5.61883	5.40087	4.90026		MYCTH_2302949	3.75057	4.50521	21.1464	22.5535	16.4078	18.5029	22.0088	24.7015
MYCTH_116553_GH10(Xyl4)	271.444	240.496	1665.08	1826.4	1845.34	1696.3	1466.41	990.357		MYCTH_46583_AA9	2.87111	3.12362	5.37325	5.37984	5.30596	4.73165	4.61067	3.97331		MYCTH_108044	0.176836	0.459356	11.7121	11.5084	13.8344	6.86745	3.21421	2.4612
MYCTH_75490_GH37	38.9906	47.9321	320.208	371.602	412.993	342.993	288.008	288.335		MYCTH_81925_AA8,AA3	2.41302	2.37518	4.87361	5.04713	4.9076	4.5015	4.09024	4.15518		MYCTH_114107	89.2969	118.422	857.61	914.08	1003.34	759.785	635.668	652.765
MYCTH_2308030_GH94	3.42127	4.6023	15.5473	20.7544	10.7388	13.8923	8.18638	7.66755		MYCTH_2313229_AA13	-0.872393	-0.194025	1.32239	1.63656	1.94776	1.51744	1.27521	0.788483		MYCTH_84164	2.55782	2.29994	91.1874	101.859	158.325	115.549	60.0981	37.1032
MYCTH_96141_GH67	25.4762	23.5236	289.839	242.578	302.744	305.705	182.63	79.5492		MYCTH_2310145_Mtxyr-1	2.61893	3.054	4.69618	4.59594	4.30939	4.36169	4.47353	4.43664		MYCTH_96047	127.649	144.76	853.158	827.242	674.237	603.581	648.056	608.691
MYCTH_2303045_GH6	3.01286	3.18201	7.3491	7.13958	6.08135	6.79231	5.07696	5.10534		MYCTH_2296492_Mtclr-4	4.02648	4.41893	6.39857	6.44444	6.04655	5.6598	5.62358	5.76972		MYCTH_2307233	11.4469	7.19167	110.907	93.9264	71.7879	52.2436	70.5463	59.7624
MYCTH_43356_GH5	26.5008	18.418	72.8547	70.1168	84.2162	113.2	63.096	31.6288		MYCTH_38704_Mtclr-2	0.765898	0.794402	1.85984	1.87445	2.16201	1.69297	2.04377	2.3483		MYCTH_38796	4.06273	4.15977	8.62641	10.3389	8.17428	7.35098	6.97258	6.77286
MYCTH_2127683_GH43,CBM42	3.24382	4.57948	10.245	8.28875	5.21163	3.30959	7.71399	5.86513		MYCTH_2298863_Mtclr-1	5.26196	5.4746	6.36678	6.35494	6.08414	5.87008	5.8867	6.09097		MYCTH_58642	0.831169	0.903074	2.96316	3.08885	3.4162	2.37731	1.95108	2.28362
MYCTH_2301869_GH43	5.59592	4.05506	46.5442	47.4031	67.7466	62.5904	39.6017	13.7321												MYCTH_43941	0.207971	0.115764	0.498039	0.32554	0.385736	0.235669	0.237806	0.269027
MYCTH_2064169_GH43	5.7705	4.61829	34.4615	31.6009	42.6687	38.7085	35.2917	11.9932												MYCTH_2299846	0.348658	0.339632	2.17742	2.26904	2.78569	1.08321	1.06978	0.748354
MYCTH_80104_GH43	183.014	175.961	663.388	601.125	674.267	683.498	611.576	391.015												MYCTH_50903	0.201238	0.224032	0.907135	0.601366	1.2633	1.11169	0.60403	0.98342
MYCTH_2300079_GH31	13.6734	11.7125	39.3698	32.1229	157.106	107.423	47.9931	46.9368												MYCTH_2057386	1.72555	1.79884	10.5375	12.0017	9.61441	7.83431	3.84666	7.03579
MYCTH_52064_GH31	1.90854	2.09153	6.16344	4.72904	4.78906	4.37614	2.64949	1.92022												MYCTH_103797	0.473835	0.400026	1.7132	1.98237	2.17685	2.41176	1.16941	0.826338
MYCTH_38558_GH30	4.28024	2.89906	27.0385	26.5476	19.4702	15.3182	11.8103	5.98863												MYCTH_2308157	758.823	648.29	3326.7	3410.8	2875.63	2299.54	2560.39	2157.67
MYCTH_37570_GH16	3.11125	3.44743	8.59019	8.21275	9.04989	6.90248	4.31912	6.37795												MYCTH_2308979	15.8479	19.0366	35.7797	34.0519	69.2142	65.535	52.0629	66.8902
MYCTH_2122625_GH13	3.36755	4.01962	8.93306	7.27588	5.40013	6.01969	6.21664	5.3447
MYCTH_2308362_GH115(Agu2)	59.993	60.7088	473.248	467.35	419.554	469.135	365.062	251.084
MYCTH_2308390_GH114	960.552	944.39	2656.74	2572.72	3265.81	2553.89	1340.12	1160.54
MYCTH_100068_GH11-CBM1(Xyl7)	0.343742	0.334844	917.894	733.377	991.056	646.901	594.815	54.0095
MYCTH_72393_GH15-CBM20	4.91526	5.16311	28.1875	25.654	48.4562	24.7501	13.2804	13.4686
MYCTH_2296256_GH15	9.00374	9.46518	19.9462	19.9869	18.6761	22.0966	21.0945	14.8794
MYCTH_2309516_GH55	3.58487	4.42559	11.2349	9.58142	7.74545	8.16485	9.32201	6.66009
MYCTH_109444_GH12	103.997	92.3625	867.119	983.908	1109.69	946.093	525.776	224.619
MYCTH_111372_GH7-CBM1(EG7a)	2.11466	2.6982	22.1737	18.1569	10.173	9.77502	5.93011	4.67471
MYCTH_109821_GH75	29.7059	35.3497	109.295	97.3934	105.948	87.3157	97.5605	137.356
MYCTH_113450_GH18-CBM50	48.1647	50.0246	258.88	264.244	294.264	343.625	204.36	143.541
MYCTH_98773_GH18	6.40269	6.45811	28.1647	26.2802	15.8728	14.0477	17.0374	15.6249
MYCTH_50608_GH18	3.78076	4.084	8.41596	7.86772	11.1035	8.42543	10.9737	5.68701
MYCTH_109566_GH7-CBM1	34.5136	25.046	87.5519	77.9711	196.094	141.557	122.647	75.8357
MYCTH_112399_GH131-CBM1	3.87453	4.37213	9.83516	8.63603	6.47481	8.1399	8.21371	4.86314
MYCTH_104628_GH3	23.1348	21.6791	180.408	160.114	160.323	151.511	116.175	64.1734
MYCTH_80304_GH3	15.2101	16.3795	139.261	145.235	131.328	84.1579	42.8191	50.2893
MYCTH_115968_GH1	14.4541	12.2783	35.9362	37.6666	48.7572	39.5765	45.8526	59.4797
MYCTH_66804_GH3	2.592	2.44722	7.05825	6.37538	3.92285	4.07256	3.25168	3.33004
MYCTH_2059579_GH3	2.79367	3.32418	6.46848	6.62238	5.9157	5.17187	3.89196	4.69646
MYCTH_40111_GH2	4.02705	5.27073	24.1058	23.0965	31.555	29.1469	15.0517	9.90611
MYCTH_2094324_GH2	2.11197	2.20906	7.97178	7.9322	6.39694	6.16212	4.55524	4.2672
MYCTH_98003_GH62-CBM1	2.42957	2.53276	17.5268	14.6057	38.5679	37.8679	43.0303	8.14812
MYCTH_83019_GH51	31.0711	34.5447	79.0243	101.17	96.7954	94.5386	56.6127	38.3358
MYCTH_2310830_GH47	7.59884	5.63446	19.6161	16.3135	16.4695	17.4306	14.6837	13.6475
MYCTH_2305458_GH31	23.5192	21.2224	82.3594	86.1947	59.5644	58.5424	45.4712	41.8423

## Sheet: Table S4
Table S4 Functional enrichment analysis of upregulated genes in DF1406 and DF1501 (Fold change ≥ 1.5, adjusted p value ≤ 0.05) compared with DF1102.
Description	p.adjust	Count	Group
Biosynthesis of secondary metabolites	3.92635e-08	88	DF1406_vs_DF1102_up
Ribosome	4.55442e-30	65	DF1406_vs_DF1102_up
Biosynthesis of amino acids	1.29164e-13	49	DF1406_vs_DF1102_up
Biosynthesis of cofactors	0.00161072	33	DF1406_vs_DF1102_up
Carbon metabolism	0.00441521	25	DF1406_vs_DF1102_up
Oxidative phosphorylation	8.9677e-05	27	DF1406_vs_DF1102_up
2-Oxocarboxylic acid metabolism	3.06974e-06	17	DF1406_vs_DF1102_up
Cysteine and methionine metabolism	0.000288169	18	DF1406_vs_DF1102_up
Pyruvate metabolism	0.001031	15	DF1406_vs_DF1102_up
Glycolysis / Gluconeogenesis	0.00334616	13	DF1406_vs_DF1102_up
DNA replication	0.0497532	10	DF1406_vs_DF1102_up
Pyrimidine metabolism	0.000434327	12	DF1406_vs_DF1102_up
Valine, leucine and isoleucine biosynthesis	7.86118e-06	10	DF1406_vs_DF1102_up
Pantothenate and CoA biosynthesis	0.0248473	8	DF1406_vs_DF1102_up
Phenylalanine, tyrosine and tryptophan biosynthesis	0.00886414	8	DF1406_vs_DF1102_up
Lysine biosynthesis	0.00159096	7	DF1406_vs_DF1102_up
One carbon pool by folate	0.0080907	7	DF1406_vs_DF1102_up
Glycine, serine and threonine metabolism	0	0	DF1406_vs_DF1102_up
Methane metabolism	0	0	DF1406_vs_DF1102_up
Mismatch repair	0	0	DF1406_vs_DF1102_up
Alanine, aspartate and glutamate metabolism	0.0494176	9	DF1406_vs_DF1102_up
Arginine and proline metabolism	0.0175424	9	DF1406_vs_DF1102_up
Biosynthesis of secondary metabolites	1.11043e-11	109	DF1501_vs_DF1102_up
Ribosome	4.65982e-23	63	DF1501_vs_DF1102_up
Biosynthesis of amino acids	4.88137e-13	53	DF1501_vs_DF1102_up
Biosynthesis of cofactors	0.000489221	39	DF1501_vs_DF1102_up
Carbon metabolism	0.00026134	32	DF1501_vs_DF1102_up
Oxidative phosphorylation	0.00026134	29	DF1501_vs_DF1102_up
2-Oxocarboxylic acid metabolism	1.38805e-08	21	DF1501_vs_DF1102_up
Cysteine and methionine metabolism	0.00026134	20	DF1501_vs_DF1102_up
Pyruvate metabolism	0.00564559	15	DF1501_vs_DF1102_up
Glycolysis / Gluconeogenesis	0.00162607	15	DF1501_vs_DF1102_up
DNA replication	0.00026134	16	DF1501_vs_DF1102_up
Pyrimidine metabolism	0.000489221	13	DF1501_vs_DF1102_up
Valine, leucine and isoleucine biosynthesis	0.00236262	8	DF1501_vs_DF1102_up
Pantothenate and CoA biosynthesis	0.0189699	9	DF1501_vs_DF1102_up
Phenylalanine, tyrosine and tryptophan biosynthesis	0.00668652	9	DF1501_vs_DF1102_up
Lysine biosynthesis	0.000489221	8	DF1501_vs_DF1102_up
One carbon pool by folate	0.0189699	7	DF1501_vs_DF1102_up
Glycine, serine and threonine metabolism	0.0103696	13	DF1501_vs_DF1102_up
Methane metabolism	0.00786301	10	DF1501_vs_DF1102_up
Mismatch repair	0.00786301	10	DF1501_vs_DF1102_up
Alanine, aspartate and glutamate metabolism	0	0	DF1501_vs_DF1102_up
Arginine and proline metabolism	0	0	DF1501_vs_DF1102_up

## Sheet: Table S5
Table S5 Transcriptional profile of genes involved in metabolic pathway in M. thermophila and log2 fold change of DF1406 and DF 1501 compared with DF1102.
GeneID	Description	Symbol											log2 fold change
Glycolysis pathway			JG207.1	JG207.2	DF1102.1	DF1102.2	DF1406.1	DF1406.2	DF1501.1	DF1501.2			DF1406_vs_DF1102	DF1501_vs_DF1102
MYCTH_2295756	Hexokinase	hk	110.017	122.209	125.601	130.347	103.775	110.683	107.303	121.102			-0.177609	-0.165953
MYCTH_2297364	Hexokinase		320.19	234.993	136.256	96.1768	177.972	201.056	334.025	320.011			0.786934	1.49861
MYCTH_2306777	Hexokinase		23.819	30.0408	44.166	39.4994	38.9979	33.4469	32.7628	28.9743			-0.130221	-0.432802
MYCTH_2298386	Phosphoglucose isomerase	pgi	466.296	455.266	349.645	362.91	462.719	459.662	538.445	470.499			0.449456	0.506666
MYCTH_2297503	6-phosphofructokinase	pfk1	49.187	57.0311	25.2045	23.3244	29.1141	30.0164	27.2484	35.0846			0.363408	0.357243
MYCTH_2306943	Fructose-1,6-bisphosphatase	fbp1	44.2661	27.9526	81.0493	70.2416	69.2901	85.8359	162.75	82.1074			0.11628	0.714727
MYCTH_2312639	6-phosphofructo-2-kinase	pfk2	12.3294	13.5718	9.81595	10.0341	8.34084	9.98803	9.70238	10.6327			-0.0366374	0.0341467
MYCTH_2301421	Fructose-2,6-bisphosphatase	fbp2	13.1682	13.3114	12.8868	11.929	14.6153	15.1015	15.1141	15.0236			0.338287	0.28256
MYCTH_71484	Fructose-2,6-bisphosphatase	fbp2	43.7268	31.6621	36.1523	33.802	41.8686	46.3242	49.5626	39.8318			0.412973	0.361638
MYCTH_2300033	Fructose-bisphosphate aldolase	ald	412.752	421.984	117.542	111.408	223.996	240.315	332.988	378.669			1.09847	1.63506
MYCTH_2298452	Fructose-bisphosphate aldolase		236.191	179.814	481.413	465.483	489.794	540.088	482.761	381.24			0.199613	-0.124027
MYCTH_2304931	Triosephosphate isomerase	tpi	379.99	383.176	76.8112	86.8772	207.779	161.582	202.838	289.133			1.24889	1.57919
MYCTH_39694	Triosephosphate isomerase		12.1391	9.14953	119.484	132.299	108.947	120.908	106.616	104.946			-0.0542376	-0.249913
MYCTH_2311855	Glyceraldehyde 3-phosphate dehydrogenase	gapdh	7208.74	6259.62	1296.43	1342.29	2081.62	2398.48	3460.49	3838.94			0.841747	1.46667
MYCTH_2316240	Phosphoglycerate kinase	pgk	2243.44	1942.26	422.884	280.774	667.089	655.865	1227.64	1531.13			0.991952	1.97086
MYCTH_2315941	Phosphoglycerate mutase	pgam	101.34	118.999	44.1018	50.2071	49.6599	53.7301	63.3222	80.523			0.20947	0.603554
MYCTH_2295989	Enolase	eno	1330.84	1279	237.459	237.462	625.181	602.282	785.405	1111.76			1.44716	1.99086
MYCTH_2066697	Pyruvate kinase	pyk	78.0286	87.0805	50.9979	48.1051	58.9528	61.3673	61.0883	72.3339			0.358132	0.426955
MYCTH_2067689	Pyruvate kinase		199.168	211.15	112.145	81.7858	133.91	150.848	150.72	186.156			0.635054	0.795742
Pentose phosphate pathway													0.26516	-0.138817
MYCTH_2074905	Glucose-6-phosphate dehydrogenase	g6pd	139.222	161.917	208.687	220.766	250.098	239.289	195.578	194.097			0.0160197	0.239949
MYCTH_2315114	6-phosphogluconolactonase	pgl	123.391	126.891	125.191	130.654	115.283	129.83	161.627	139.447			0.518213	0.242589
MYCTH_2296247	6-phosphogluconate dehydrogenase	gnd	389.3	425.79	300.292	336.399	407.853	456.526	380.348	372.278			0.751601	1.05171
MYCTH_2299676	Ribose 5-phosphate isomerase	rpi	82.5585	74.751	33.5646	29.2746	48.0324	52.1213	61.1168	69.172			0.532933	0.819424
MYCTH_2296974	Ribulose-phosphate 3-epimerase	rpe	75.3533	85.7059	46.5104	47.5169	65.0657	63.8902	72.8226	93.655			0.643705	0.669417
MYCTH_2300643	Transketolase	tkl	639.303	578.925	490.831	476.374	690.807	740.564	789.526	744.976			0.831224	1.04794
MYCTH_2297820	Transaldolase	tal	1541.47	1517.79	654.019	691.921	1106.35	1163.44	1351.04	1432.36			0.556819	0.378394
Tricarboxylate Cycle													0.364842	0.0110568
MYCTH_2297263	Pyruvate dehydrogenase E1 component beta subunit	pdh	199.05	227.893	92.0186	116.171	151.998	138.777	127.371	143.91			0.915627	0.821908
MYCTH_2303832	Dehydrogenase, E1 component		139.715	155.629	95.3656	106.825	121.278	125.613	101.917	101.724			0.574904	0.704872
MYCTH_2080603	Pyruvate dehydrogenase E2 component		166.692	201.298	56.555	65.0724	111.292	106.379	91.0899	125.053			-0.142829	-0.114634
MYCTH_2312570	Citrate synthase	cs	314.298	362.587	145.679	173.671	209.218	241.822	256.48	264.292			1.29135	1.19987
MYCTH_2311062	Citrate synthase		98.3754	89.2878	146.702	133.575	126.221	114.324	140.835	116.708			0.127215	0.411701
MYCTH_2302623	Aconitase	aco	67.462	74.1172	15.6545	15.6157	30.7172	41.7194	29.8863	42.2966			0.518208	0.689783
MYCTH_2309261	Aconitase		265.127	278.083	219.896	231.126	221.946	244.843	317.2	280.936			0.424976	0.786307
MYCTH_2132657	Isocitrate dehydrogenase	idh	172.592	195.243	92.2737	108.312	136.877	135.656	159.576	164.071			-0.201096	0.0994721
MYCTH_2295514	Isocitrate dehydrogenase		282.635	265.24	169.986	181.864	221.292	226.529	317.234	288.068			0.274016	0.344798
MYCTH_2312383	2-oxoglutarate dehydrogenase E1 component	ogdh	178.187	182.32	224.588	222.121	168.773	199.202	260.091	216.315			0.0646189	-0.00754858
MYCTH_2082917	2-oxoglutarate dehydrogenase E2 component		195.476	212.336	153.441	176.561	192.839	185.722	195.745	224.232			0.214483	0.347312
MYCTH_2296474	Succinyl-CoA synthetase, beta subunit	scs	10.6612	12.4349	10.0517	12.0171	10.9978	10.8955	10.8773	11.0793			0.342374	0.246095
MYCTH_2301810	Succinyl-CoA synthetase, alpha subunit		93.6777	99.955	61.8567	68.4743	74.6294	68.8219	81.8649	83.9185			-0.0328994	-0.0252227
MYCTH_2312147	Succinyl-CoA synthetase, beta subunit		197.837	199.427	126.895	135.078	160.015	154.924	152.938	157.678			0.379672	0.390187
MYCTH_2294375	Succinate dehydrogenase membrane anchor subunit	sdh	420.575	325.015	326.829	334.164	303.912	308.442	343.305	304.139			0.0864905	-0.0489704
MYCTH_2294679	Succinate dehydrogenase, flavoprotein subunit		307.026	290.015	204.742	194.559	233.812	258.158	266.649	255.456			0.23302	0.0861628
MYCTH_2295190	Succinate dehydrogenase, Fe-S protein subunit		570.891	478.776	587.693	568.672	562.172	600.851	608.253	504.185			0.313898	0.322018
MYCTH_79031	Succinate dehydrogenase, cytochrome b560 subunit		431.231	441.011	349.86	364.465	398.864	396.999	385.395	371.694			0.747747	0.805293
MYCTH_2298064	fumarate hydratase	fh	312.328	310.002	244.01	199.793	247.285	274.633	298.332	253.463			0.554751	0.990071
MYCTH_2305575	Malate dehydrogenase	mdh	1928.52	1900.37	839.755	1016.88	1474.37	1483.77	1607.55	1638.08			-0.199996	-0.0576737
Carbohydrate storage (trehalose and glycogen)													0.0860149	0.633575
MYCTH_2296536	Phosphoglucomutase	pgm	226.61	248.852	93.3742	99.2832	139.404	128.988	172.559	211.176			0.55511	0.802796
MYCTH_2294959	UTP glucose-1-phosphate uridylyltransferase	ugp	266.016	308.8	240.156	276.321	205.27	221.083	248.46	247.593			0.274077	0.65169
MYCTH_2082262	Trehalose-6-phosphate synthase	tps	67.4597	76.3172	45.2075	49.8441	43.6835	51.9182	78.0911	68.9617			-0.13073	-0.136826
MYCTH_2295490			54.8222	52.9678	34.7684	34.7387	45.3677	51.3645	69.893	50.5237			0.202905	-0.263115
MYCTH_2309547			22.3053	19.7996	16.5489	15.7879	16.5848	20.4287	29.4323	20.9956			-0.196455	0.100384
MYCTH_2302517	trehalase	tre	19.0558	25.5234	20.5521	23.1191	19.7302	18.1121	19.3935	20.3407			-0.0227333	0.678636
MYCTH_75490	trehalase		38.9906	47.9321	320.208	371.602	412.993	342.993	288.008	288.335			-0.0939519	0.453369
MYCTH_2301308	Glycogenin glucosyltransferase	glg	21.8593	20.343	20.3135	21.2571	15.5916	18.7719	23.9335	20.473			1.39771	2.3493
MYCTH_2301334	Glycogen synthase	gys	42.9915	40.4447	29.7864	30.4913	26.6641	29.5514	48.7641	47.5759			-0.250702	0.343611
MYCTH_2312374	1,4-α-glucan branching enzyme	gbe	30.82	31.7779	18.8997	19.2698	17.5379	16.3678	24.6582	27.6509			0.0212072	0.197633
MYCTH_2309843	Glycogen phosphorylase	gph	64.8604	50.1662	12.0564	8.44823	30.3026	20.8717	39.1853	65.9095			-0.128243	-0.814093
MYCTH_2295601	Bifunctional 4-α-glucanotransferase/amylo-alpha-1,6-glucosidase	gdb	29.4194	27.4422	19.8633	17.6257	13.2167	16.5936	24.7667	22.6376			-0.619321	-0.735978
MYCTH_2313529	NAD-dependent glycerol-3-phosphate dehydrogenase	gpd	114.633	115.266	89.1681	89.8086	86.1993	85.9401	105.745	99.0342			0.921473	1.37233
MYCTH_2296323	Glycerol-3-phosphate phosphatase	gpp	117.325	113.111	260.706	312.374	228.966	268.184	179.729	144.97			1.12178	0.515285
MYCTH_53508	Glycerol kinase	gk	6.26178	7.89214	41.2723	47.6562	29.7602	25.1891	25.9121	27.5215			0.959126	1.77644
Others													0.354607	0.501691
MYCTH_2295692	Pyruvate carboxylase	pyc	104.378	106.52	29.6726	25.5057	46.3	52.5973	59.3633	84.0625			-0.152385	0.661566
MYCTH_2302433	NADP+-dependent malic enzyme	me	20.1903	19.4404	12.025	13.0981	27.8109	24.057	19.0763	16.7291			-0.30411	-0.643062
MYCTH_2307908	NADP+-dependent malic enzyme		7.821	7.32979	1.39402	1.20379	2.86934	1.92174	3.80989	5.1159			1.30042	2.09068
MYCTH_2298071	Malate synthase	ms	119.349	100.954	198.443	167.364	192.031	250.248	327.931	183.611			0.425096	0.150279
MYCTH_110871	Isocitrate lyase	icl	16.7306	15.992	48.4549	42.5451	32.7249	44.7036	89.456	52.8875			0.684657	0.622377
MYCTH_2311001	Isocitrate lyase		101.981	97.7537	178.63	163.452	133.074	129.388	128.71	88.5164			0.811165	1.15957
MYCTH_112121	Thiamine pyrophosphate enzyme, C-terminal TPP-binding	pdc	868.141	639.014	171.845	104.083	324.918	317.187	524.557	650.147			-0.490652	-0.0480594
Amino acid biosythesis													0.296453	-0.483931
MYCTH_2306437	Alanine transaminase	alt1	350.147	364.303	268.856	276.01	318.902	374.048	314.556	288.566			1.35662	1.57023
MYCTH_2313219	Aspartate transaminase	aat	713.329	717.004	329.844	374.817	506.059	567.672	520.465	565.491			1.19266	1.23182
MYCTH_2314321	Aspartate transaminase		587.107	440.633	198.244	181.624	335.666	296.004	399.49	449.39			1.41292	1.28328
MYCTH_2304566	Glutamate dehydrogenase (NAD(+))	gdh2	51.19	54.9703	207.632	210.278	151.359	130.721	225.102	176.928			0.851112	0.826078
MYCTH_2090554	Glutamate dehydrogenase (NADP(+))	gdh1	121.313	112.922	19.382	15.7443	17.1099	23.667	13.4388	11.5557			0.107763	-0.431777
MYCTH_2299597	Acetolactate synthase catalytic subunit	ilv2	93.1437	126.367	23.3448	24.5111	54.1896	61.9206	54.7815	88.3979			0.66709	0.178941
MYCTH_2085059	Acetolactate synthase regulatory subunit	ilv6	326.43	407.674	110.457	129.71	229.96	290.296	216.536	352.297			0.306963	0.355987
MYCTH_2133056	Ketol-acid reductoisomerase	ilv5	319.236	366.106	68.8988	82.9149	166.87	216.252	133.387	239.934			0.164648	0.0580482
MYCTH_2301934	Dihydroxy-acid dehydratase	ilv3	107.904	125.662	36.1385	42.2863	66.1104	68.0743	54.1079	86.0291			1.40058	1.52424
MYCTH_68509	Dihydroxy-acid dehydratase		39.0346	43.2321	59.3345	53.996	50.0553	65.4758	46.4076	37.1342			0.491561	0.361694
MYCTH_2312662	Glutamate synthase (NADH)	glt1	54.8114	46.8343	14.9667	11.9519	15.9753	24.4022	14.5864	15.8525			0.806057	0.748328
MYCTH_2316346	Glutamate-ammonia ligase	gln1	405.608	541.675	249.365	265.006	273.657	329.146	325.289	332.762			0.885648	1.06598
MYCTH_63965	Glutamate-ammonia ligase		193.178	159.717	55.516	50.4634	44.8995	67.4176	50.4	60.0744			0.359611	-0.264009
MYCTH_2307131	Homocitrate synthase	lys20	242.283	277.699	71.4459	84.3492	162.662	226.985	201.366	248.366			0.704933	0.901301
MYCTH_2301648	Homoaconitate hydratase	lys4	35.5362	44.2474	21.7486	21.8563	27.4203	30.6543	24.9779	31.2008			0.443755	0.600061
MYCTH_2295290	Homoisocitrate dehydrogenase	lys12	127.428	135.072	48.4369	47.7333	70.0364	89.137	71.0726	90.9706			0.74321	0.805877
MYCTH_2295392	L-aminoadipate-semialdehyde dehydrogenase	lys2	29.3406	30.7012	14.3036	14.3438	23.0406	27.0859	24.5536	35.7461			0.543806	0.596003
MYCTH_2300877	NADP-dependent saccharopine dehydrogenase	lys9	183.934	189.658	182.595	183.043	192.152	251.942	152.371	151.739			0.753888	0.531344
MYCTH_2088454	Saccharopine dehydrogenase (NAD+, L-lysine-forming)	lys1	131.577	150.59	67.4429	88.3904	117.74	123.355	112.668	180.972			0.78565	0.538884
MYCTH_2298982	Acetylglutamate synthase/glutamate N-acetyltransferase	arg2	23.9255	24.9006	15.7017	14.9758	19.8586	19.6757	19.2273	27.4875			0.572876	0.416604
MYCTH_2297430	Bifunctional acetylglutamate kinase/N-acetyl-gamma-glutamyl-phosphate reductase	arg5,6	74.7867	88.3163	32.5408	33.0814	47.6947	56.3412	51.0337	64.0218			0.77735	0.880877
MYCTH_2312849	Acetylornithine transaminase	arg8	31.1362	33.8289	17.4557	20.4909	24.0851	28.3519	26.3222	31.1859			1.21212	1.61676
MYCTH_2300695	Mitochondrial ornithine acetyltransferase	arg7	28.8579	30.2962	13.8007	14.576	22.2268	23.1285	16.8851	24.3407			0.51595	0.629451
MYCTH_2312501	Aspartate/ornithine carbamoyltransferase	arg3	72.7572	83.2684	42.546	59.8672	81.1809	86.4354	66.4639	83.0421			0.991722	0.970498
MYCTH_2312789	Arginosuccinate synthetase	arg1	308.839	326.462	234.039	260.397	346.31	351.129	318.237	342.237			0.873626	1.03948
MYCTH_2307770	Argininosuccinate lyase	arg4	203.858	219.122	98.0794	105.788	156.499	174.653	158.015	219.323			0.792057	0.485629
MYCTH_2302711	Asparagine synthetase	asn1	68.8828	75.2001	17.9432	22.7277	39.5667	49.7711	47.2603	78.6194			0.055062	0.420673
MYCTH_2302102	Aspartate kinase/L-aspartate 4-P-transferase	hom3	38.0018	51.7891	27.0085	27.7842	34.2529	39.9629	38.3924	46.568			0.983421	1.10826
MYCTH_2297460	Aspartate-semialdehyde dehydrogenase	hom2	190.22	249.601	67.5603	66.5872	109.102	143.386	108.783	155.4			1.05654	1.00385
MYCTH_2306475	Homoserine dehydrogenase, catalytic	hom6	54.0485	60.344	17.7115	18.8385	30.1485	33.3116	32.2363	43.2			1.6596	1.48148
MYCTH_2306813	Branched-chain-amino-acid transaminase BAT1	bat1	82.3148	93.1685	31.9497	36.9882	49.1297	63.967	45.4081	51.2934			0.336917	0.182953
MYCTH_2302660	Branched-chain-amino-acid transaminase BAT2	bat2	55.1597	60.6566	60.428	56.4533	50.2572	64.6458	108.105	45.8613			0.223378	-0.000677581
MYCTH_109978	2-isopropylmalate synthase	leu4	71.765	85.7952	36.7641	40.0628	68.4344	75.5335	74.2985	91.8382			0.0954749	-0.29657
MYCTH_2299349	3-isopropylmalate dehydratase	leu1	80.1757	97.5713	28.952	25.4614	41.6448	65.3211	49.3071	59.9725			1.00318	0.471232
MYCTH_2304102	3-isopropylmalate dehydrogenase	leu2	140.868	177.946	31.3574	31.7434	87.0952	101.718	71.4955	105.714			-1.83757	-0.723067
MYCTH_2314882	Homoserine kinase	thr1	51.1316	45.0989	32.2481	33.1257	35.3185	42.8816	35.35	38.9097			-0.416984	-0.535169
MYCTH_2305269	Glutamate 5-kinase	pro1	24.1816	29.5885	26.1509	29.0024	28.719	32.309	25.917	29.2937			-0.108049	-0.676947
MYCTH_2300236	Gamma-glutamyl phosphate reductase GPR	pro2	45.6255	48.5356	114.561	127.646	104.925	140.182	99.28	97.7677			1.8022	0.753981
MYCTH_2109970	Delta 1-pyrroline-5-carboxylate reductase	pro3	35.2981	37.9061	12.4778	13.6473	20.9046	28.6786	15.9448	20.3894			0.290724	0.0286509
MYCTH_43671		xyl1	1676.1	1772.8	411.89	382.862	101.792	108.789	252.127	227.677			0.684657	0.622377
MYCTH_2293953		xdh1	514.763	510.119	1167.53	1289.14	825.612	918.5	952.889	733.533			0.811165	1.15957
MYCTH_67060		xkia	80.9064	91.9059	253.575	261.212	214.795	237.756	184.585	135.318			0.609035	1.18664
MYCTH_2295284	aspartate aminotransferase	aat2	13.2047	15.802	15.1963	16.9668	19.9922	17.3392	19.1844	13.416			0.153713	1.05511
MYCTH_2313219	aspartate aminotransferase	aat2	713.329	717.004	329.844	374.817	506.059	567.672	520.465	565.491			1.47095	2.12388
MYCTH_2314321	aspartate aminotransferase	aat2	587.107	440.633	198.244	181.624	335.666	296.004	399.49	449.39			1.37545	2.14376
MYCTH_2303566	ornithine aminotransferase	ACOAT	154.811	185.571	117.541	97.9209	151.951	159.077	236.366	253.537			-0.074901	-0.499095
MYCTH_2140820	Aldehyde dehydrogenases.	aldh	145.47	121.583	646.978	709.113	717.416	713.147	1800.28	986.364			1.06885	0.373832
MYCTH_110317	lactate dehydrogenase	ldh	347.957	228.895	51.3799	23.4022	108.519	87.1888	160.974	163.097			1.34902	1.85326
MYCTH_38939	lactate dehydrogenase	ldh	65.1967	45.2372	7.35867	4.57064	14.906	14.3488	15.0339	38.3021			0.39049	0.357335
MYCTH_84302		ADH6	127.558	132.175	665.467	839.166	574.884	779.157	711.643	339.852			-1.05525	-1.67078
MYCTH_112014		ADH6	79.0602	78.9352	69.5799	74.3693	152.007	134.438	87.8697	98.8955			0.560755	0.237994
MYCTH_55576		ADH1	169.899	192.301	55.6181	60.2104	131.424	148.195	238.094	177.963			1.40058	1.52424
MYCTH_2309873		ADH5	63.4527	67.8059	50.7163	59.4182	73.2199	63.8103	64.0342	77.491			0.806901	0.719564
MYCTH_2306298		ADH4	8.40131	9.46805	64.5158	76.0131	32.1422	32.0136	26.2776	17.5556			-0.157478	-0.255894
MYCTH_2304452		ADH2	16.139	18.4061	15.0302	14.7862	20.2308	21.4353	17.6758	17.4405			-0.232837	-0.18883
